# Supplementary material for: Identification and validation of differentially expressed transcripts by RNA-sequencing of formalin-fixed, paraffin-embedded (FFPE) lung tissue from patients with Idiopathic Pulmonary Fibrosis
Source: BMC Pulm Med. 2017 Jan 12;17:15. doi: 10.1186/s12890-016-0356-4 (PMC5228096; doi:10.1186/s12890-016-0356-4)
Supplement: Additional file 2: Table S5. — NanoString validation. (XLS 71 kb) [file 12890_2016_356_MOESM2_ESM.xls]

## Sheet: list of genes
Entrez	Symbol	average CTRL	average IPF	log2 ratio array	Fold change	q-value(%)	sig in array_1yes_2no	RNA-Seq_test_id	value_IPF	value_CTRL	log2 ratio RNA seq	fold_change	q_value	sig in seq_1yes_2no	sig in array and seq_FDR<0.05	color codes
3458	IFNG	5.28558	4.34742	-0.938159	-1.91608	1.00368	1	IFNG	2.3391	0.384399	2.60528	6.08508	0.0430542	1	1	3		gene with FC>2 are marked in red
64919	BCL11B	3.94414	3.04018	-0.903967	-1.8712	0.779225	1	BCL11B	6.4284	2.85192	1.17253	2.25406	0.000459061	1	1	3
55066	PDPR	5.517	4.79667	-0.720334	-1.64756	0.0261667	1	PDPR	28.5409	14.1969	1.00745	2.01036	0.000459061	1	1	3		color code for Spotfire
80332	ADAM33	4.58893	4.19983	-0.389104	-1.30958	3.43031	1	ADAM33	24.9697	9.93887	1.32903	2.51233	0.000459061	1	1	3		1-significant upregulated (yellow)
157680	VPS13B	4.07646	3.78736	-0.289105	-1.22188	3.43031	1	VPS13B	69.4239	32.4994	1.09502	2.13616	0.0168376	1	1	3		2-significant downregulated (purple)
84629	TNRC18	14.4988	15.7148	1.21595	2.32294	0	1	TNRC18	37.648	53.1133	-0.496501	-1.41079	0.0219486	1	1	3		3-discordant (gray)
5473	PPBP	7.63726	8.89463	1.25737	2.3906	2.1745	1	PPBP	1.07959	2.18386	-1.0164	-2.02286	0.0392188	1	1	3		4-nonsignificant in one or both (white)
9796	PHYHIP	5.75499	7.26571	1.51072	2.84952	0	1	PHYHIP	2.19807	3.91173	-0.831569	-1.77962	0.0143152	1	1	3
3861	KRT14	6.44887	8.71405	2.26518	4.80714	0	1	KRT14	0.303069	0.501389	-0.726286	-1.65437	0.0128077	1	1	3
55600	ITLN1	9.47858	12.1205	2.64192	6.2416	0.0850317	1	ITLN1	0.151091	1.20531	-2.99592	-7.9774	0.0443219	1	1	3
4312	MMP1	6.99832	11.4001	4.40182	21.1388	0	1	MMP1	10.5731	0.0147613	9.48436	716.268	0.27905	2	2	4
1277	COL1A1	12.0554	14.2966	2.24114	4.72771	0	1	COL1A1	188.083	72.7282	1.37078	2.5861	0.051331	2	2	4
3053	SERPIND1	6.49087	8.54459	2.05372	4.15175	0.59403	1	SERPIND1	4.99055	2.7618	0.85359	1.80699	0.817269	2	2	4
8745	ADAM23	5.93519	7.76603	1.83084	3.55745	0	1	ADAM23	0.737912	0.322487	1.19421	2.28819	0.0502894	2	2	4
1278	COL1A2	13.6109	14.6386	1.02777	2.03887	0	1	COL1A2	253.4	208.591	0.280742	1.21482	0.918956	2	2	4
4318	MMP9	11.2387	11.8891	0.65039	1.56959	12.6648	2	MMP9	4.49206	2.00283	1.16534	2.24286	0.0140874	1	2	4
8840	WISP1	2.45756	2.60622	0.148665	1.10854	24.3652	2	WISP1	7.33047	2.27245	1.68966	3.22581	0.000459061	1	2	4
7472	WNT2	8.02542	7.96992	-0.0555023	-1.03922	35.4582	2	WNT2	3.9054	9.5545	-1.29071	-2.44648	0.000459061	1	2	4
2353	FOS	14.7756	12.6911	-2.08443	-4.24106	0	1	FOS	553.077	744.559	-0.428904	-1.34621	0.22288	2	2	4
2266	FGG	10.841	8.72809	-2.11288	-4.32553	0.327234	1	FGG	0.520745	16.1223	-4.95234	-30.9601	0.35566	2	2	4
5054	SERPINE1	8.47361	6.11111	-2.36249	-5.14259	0	1	SERPINE1	7.60783	83.2785	-3.45239	-10.9464	0.000459061	1	1	2
2920	CXCL2	11.7957	9.53507	-2.2606	-4.79189	0	1	CXCL2	24.3728	119.769	-2.29691	-4.91405	0.000459061	1	1	2
4327	MMP19	9.9411	8.48387	-1.45723	-2.74581	0.0261667	1	MMP19	9.91728	50.0061	-2.33409	-5.04231	0.000459061	1	1	2
857	CAV1	15.0236	13.9946	-1.02902	-2.04064	0	1	CAV1	109.454	359.302	-1.71487	-3.28267	0.000459061	1	1	2
1495	CTNNA1	11.1407	10.8591	-0.281628	-1.21557	3.43031	1	CTNNA1	56.7651	80.6088	-0.505932	-1.42004	0.0143152	1	1	2
80326	WNT10A	6.09276	7.8914	1.79864	3.47893	0	1	WNT10A	3.46304	0.627177	2.46509	5.52163	0.000459061	1	1	1
4316	MMP7	10.2937	13.291	2.99734	7.98525	0	1	MMP7	26.2177	1.74441	3.90974	15.0296	0.000459061	1	1	1
6696	SPP1	9.21808	12.3616	3.14355	8.83695	0	1	SPP1	15.0162	0.545829	4.78193	27.5108	0.00550206	1	1	1
10563	CXCL13	4.37578	7.98338	3.60761	12.1898	0	1	CXCL13	10.0627	1.42021	2.82485	7.08539	0.000459061	1	1	1
5320	PLA2G2A	6.13593	9.8628	3.72687	13.2403	0	1	PLA2G2A	21.7162	1.49225	3.86321	14.5526	0.000459061	1	1	1
10631	POSTN	9.74261	12.0674	2.32478	5.0099	0	1	POSTN	55.6585	7.97198	2.80359	6.98177	0.000459061	1	1	1
3909	LAMA3	11.2027	10.0511	-1.1517	-2.22175	0	1	LAMA3	8.10351	29.5524	-1.86666	-3.64686	0.000459061	1	1	2
1308	COL17A1	5.2083	9.50451	4.29621	19.6466	0	1	COL17A1	3.42111	0.497319	2.78222	6.87909	0.000459061	1	1	1
6532	SLC6A4	9.00207	4.77392	-4.22815	-18.7413	0	1	SLC6A4	1.04909	83.6845	-6.31775	-79.7684	0.000459061	1	1	2
27063	ANKRD1	5.82502	3.06412	-2.7609	-6.77819	0	1	ANKRD1	0.253325	22.988	-6.50374	-90.7449	0.000459061	1	1	2
MIN		2.45756	2.60622		-18.7413				0.151091	0.0147613		-30.9601
MAX		15.0236	15.7148		21.1388				553.077	744.559		716.268
Quartile 1		5.79001	6.68841		-1.97836				2.3391	1.45623		-2.86458
Quartile 2		8.02542	8.72809		1.56959				8.10351	7.97198		1.80699
Quartile 3		10.9908	11.9782		4.76743				27.3793	51.5597		4.37372
Quartile 4		15.0236	15.7148		21.1388				553.077	744.559		716.268
housekeeping genes
Entrez	Symbol	average CTRL	average IPF	log2 ratio array	Fold change	q-value(%)	sig in array_1yes_2no	RNA-Seq_test_id	value_IPF	value_CTRL	log2 ratio RNA seq	fold_change	q_value	sig in seq_1yes_2no	sig in array and seq_FDR<0.05	color codes	CV(array)	CV(RNA seq)
2990	GUSB	14.0806	14.0636	-0.0170612	-1.0119	34.3774	2	GUSB	13.5264	15.9736	-0.239912	-1.18092	0.141226	2	2	4	0.0129488	0.16729
5230	PGK1	14.0087	14.027	0.0182749	1.01275	42.2917	2	PGK1	38.7809	41.97	-0.114013	-1.08223	0.160748	2	2	4	0.0159929	0.178822
5430	POLR2A	13.3215	13.4609	0.139434	1.10147	6.09949	2	POLR2A	38.9185	41.4677	-0.0915326	-1.0655	0.422402	2	2	4	0.0126882	0.105515
6908	TBP	8.95836	8.96687	0.00850686	1.00591	39.9273	2	TBP	10.3277	6.28922	0.71556	1.64212	0.198011	2	2	4	0.0170202	0.287419
8449	DHX16	10.5655	10.4648	-0.100703	-1.0723	11.1896	2	DHX16	1.9542	1.49259	0.388763	1.30927	0.404247	2	2	4	0.0205884	0.206146
71	ACTG1	15.2619	15.1472	-0.114672	-1.08273	11.1896	2	ACTG1	476.364	625.073	-0.39196	-1.31218	0.0910049	2	2	4	0.0163849	0.180663
59	ACTA2	13.8716	14.297	0.425373	1.34292	7.22927	2	ACTA2	273.804	212.946	0.362655	1.28579	0.696795	2	2	4	0.051454	0.338949
1213	CLTC	2.68715	2.69491	0.00776351	1.0054	39.9273	2	CLTC	48.1189	44.6478	0.108016	1.07775	0.810943	2	2	4	0.424749	0.133094
3251	HPRT1	10.1564	10.3102	0.153768	1.11247	9.84183	2	HPRT1	5.35844	3.76167	0.51044	1.42448	0.91366	2	2	4	0.023416	0.354928

## Sheet: range of intensity
Common up (760) and down (1413)-regulated genes
Variable	CTRL (array)	IPF (array)	CTRL (RNA-Seq)	IPF (RNA-Seq)
Mean±SD	9.28± 2.89	9.11±2.75	38.82±200.98	22.77±77.03
Median	9.4	9.19	13.49	10.94
Max/min	18.72/1.99	18.50/2.04	7027.24/ 0.0061	2027.74/0.07
25%/75%	7.24/11.27	7.25/10.95	3.97/33.62	4.76/21.90
	Total genes	Genes with FC>2	Genes with FC <2 and FC>0	Genes with FC<0 and FC>-2	Genes with FC <-2	Sum FC>2 and FC<-2
Array	2173	256 (11.8%)	504 (23.2%)	1059 (48.7%)	354 (16.3%)	0.281
RNA-Seq	2173	594 (27.3%)	166 (7.6%)	793 (36.5%)	620 (28.5%)	0.558
Discordant genes (92)
Variable	CTRL (array)	IPF (array)	CTRL (RNA-Seq)	IPF (RNA-Seq)
Mean±SD	8.21±3.60	8.19±3.86	23.26±39.61	23.66±31.43
Median	7.42	7.27	9.59	13.97
Max/min	16.67/2.19	16.89/2.34	232.40/0.35	169.41/0.15
25%/75%	5.32/11.15	4.72/11.62	3.72/26.44	6.11/27.19
Discordant genes	Total genes	Genes with FC>2	Genes with FC <2 and FC>0	Genes with FC<0 and FC>-2	Genes with FC <-2	Sum FC>2 and FC<-2
Array	92	7 (7.6%)	31 (33.7%)	53 (57.6%)	1 (0.01%)	0.0761
RNA-Seq	92	20 (21.7%)	34 (36.9%)	35 (38 %)	3 (0.03%)	0.2173
non-significant differentially expressed in array or in RNA-Seq or in both (11039)
Variable	CTRL (array)	IPF (array)	CTRL (RNA-Seq)	IPF (RNA-Seq)
Mean±SD	8.75±2.84	8.76±2.88	28.76±457.99	30.46±550.50
Median	8.95	8.97	8.89	10.48
Max/min	18.06/1.81	18.05/1.81	32704.78 /0.0008	41248.00/0.0528
25%/75%	6.89/10.69	6.87/10.73	4.17/17.21	5.48/19.06
Discordant genes	Total genes	Gene with q <5%	Genes with FC>2	Genes with FC <2 and FC>0	Genes with FC<0 and FC>-2	Genes with FC <-2	Sum FC>2 and FC<-2
Array	11039	3500 (31.7%)	111(1%)	5430 (49.2%)	5432(49.2%)	66(0.5%)	0.015
RNA-Seq	11039	1601 (14.5%)	940 (8.5%)	6496 (58.8%)	3434 (31.1%)	169(1.5%)	0.1

## Sheet: nanostring validation
Entrez	Symbol	average CTRL	average IPF	log2 ratio array	Fold change	q-value(%)	sig in array_1yes_2no	RNA-Seq_test_id	value_IPF	value_CTRL	log2 ratio RNA seq	fold_change	q_value	sig in seq_1yes_2no	sig in array and seq_FDR<0.05	color codes_spotifre	Gene Name_FF_nanostring	Accession #	IPF_average_FF_nanostring	CTRL_average_FF_nanostring	log2(ratio)_FF_nanostring	P value of: ipf vs. c_nanostring	q_value_FF_nanostring	sig in nanostring FF_1yes_2no_p	Gene Name_FFPE_nanostring	Accession #	IPF_average_FFPE_nanostring	CTRL_average_FFPE_nanostring	log2(ratio)_FFPE_nanostring	P value of: IPF vs. C_nanostring	q_value_FFPE_nanostring	sig in nanostring_FFPE_1yes_2no_p
1308	COL17A1	5.2083	9.50451	4.29621	19.6466	0	1	COL17A1	3.42111	0.497319	2.78222	6.87909	0.000459061	1	1	1	COL17A1	NM_000494.3	129.49	12.18	3.41	9.539e-05	0.01	1	COL17A1	NM_000494.3	123.6	12.38	3.32	5.374e-05	0	1
10563	CXCL13	4.37578	7.98338	3.60761	12.1898	0	1	CXCL13	10.0627	1.42021	2.82485	7.08539	0.000459061	1	1	1	CXCL13	NM_006419.2	256.08	41.85	2.61	0.0188615	0.17	1	CXCL13	NM_006419.2	63.19	7.01	3.17	0.00208801	0.02	1
4316	MMP7	10.2937	13.291	2.99734	7.98525	0	1	MMP7	26.2177	1.74441	3.90974	15.0296	0.000459061	1	1	1	MMP7	NM_002423.3	2206.96	245.5	3.17	0.00100141	0.02	1	MMP7	NM_002423.3	437.53	39.2	3.48	0.00051112	0.01	1
5320	PLA2G2A	6.13593	9.8628	3.72687	13.2403	0	1	PLA2G2A	21.7162	1.49225	3.86321	14.5526	0.000459061	1	1	1	PLA2G2A	NM_000300.3	1069.62	69.24	3.95	1.609e-05	0	1	PLA2G2A	NM_000300.3	242.68	21.47	3.5	0.00073274	0.01	1
10631	POSTN	9.74261	12.0674	2.32478	5.0099	0	1	POSTN	55.6585	7.97198	2.80359	6.98177	0.000459061	1	1	1	POSTN	NM_001135935.1	2053.99	438.31	2.23	0.00477941	0.06	1	POSTN	NM_001135935.1	703.25	126.56	2.47	0.00418635	0.04	1
6696	SPP1	9.21808	12.3616	3.14355	8.83695	0	1	SPP1	15.0162	0.545829	4.78193	27.5108	0.00550206	1	1	1	SPP1	NM_000582.2	679.27	65.66	3.37	0.00153177	0.03	1	SPP1	NM_000582.2	457.6	8.94	5.68	4.081e-05	0	1
80326	WNT10A	6.09276	7.8914	1.79864	3.47893	0	1	WNT10A	3.46304	0.627177	2.46509	5.52163	0.000459061	1	1	1	WNT10A	NM_025216.2	29.49	11.11	1.41	0.0107036	0.12	1	WNT10A	NM_025216.2	37.4	9.81	1.93	0.00043354	0.01	1
27063	ANKRD1	5.82502	3.06412	-2.7609	-6.77819	0	1	ANKRD1	0.253325	22.988	-6.50374	-90.7449	0.000459061	1	1	2	ANKRD1	NM_014391.2	70.12	1352.61	-4.27	0.00077801	0.02	1	ANKRD1	NM_014391.2	6.36	315.89	-5.63	1.297e-05	0	1
857	CAV1	15.0236	13.9946	-1.02902	-2.04064	0	1	CAV1	109.454	359.302	-1.71487	-3.28267	0.000459061	1	1	2	CAV1	NM_001753.3	3252.24	8099.97	-1.32	0.00080976	0.02	1	CAV1	NM_001753.3	670.41	2881.87	-2.1	3.998e-05	0	1
1495	CTNNA1	11.1407	10.8591	-0.281628	-1.21557	3.43031	1	CTNNA1	56.7651	80.6088	-0.505932	-1.42004	0.0143152	1	1	2	CTNNA1	NM_001903.2	4546.99	5128.71	-0.17	0.0517881	0.38	2	CTNNA1	NM_001903.2	1239.47	1902.39	-0.62	0.00023379	0	1
2920	CXCL2	11.7957	9.53507	-2.2606	-4.79189	0	1	CXCL2	24.3728	119.769	-2.29691	-4.91405	0.000459061	1	1	2	CXCL2	NM_002089.3	1142.01	4937.72	-2.11	0.00856234	0.1	1	CXCL2	NM_002089.3	498.61	2854.62	-2.52	0.00113591	0.01	1
3909	LAMA3	11.2027	10.0511	-1.1517	-2.22175	0	1	LAMA3	8.10351	29.5524	-1.86666	-3.64686	0.000459061	1	1	2	LAMA3_2	NM_198129.2	517.25	1698.45	-1.72	0.00052422	0.02	1	LAMA3_2	NM_198129.2	138.7	608.37	-2.13	9.901e-05	0	1
4327	MMP19	9.9411	8.48387	-1.45723	-2.74581	0.0261667	1	MMP19	9.91728	50.0061	-2.33409	-5.04231	0.000459061	1	1	2	MMP19	NM_002429.5	391.17	670	-0.78	0.143818	0.95	2	MMP19	NM_002429.5	70.4	279.53	-1.99	0.0402328	0.31	1
5054	SERPINE1	8.47361	6.11111	-2.36249	-5.14259	0	1	SERPINE1	7.60783	83.2785	-3.45239	-10.9464	0.000459061	1	1	2	SERPINE1	NM_000602.4	231.34	888.71	-1.94	0.00330548	0.06	1	SERPINE1	NM_000602.4	83.12	731.69	-3.14	0.00376256	0.04	1
6532	SLC6A4	9.00207	4.77392	-4.22815	-18.7413	0	1	SLC6A4	1.04909	83.6845	-6.31775	-79.7684	0.000459061	1	1	2	SLC6A4	NM_001045.5	79.63	1246.46	-3.97	0.0128242	0.13	1	SLC6A4	NM_001045.5	9.66	1771.48	-7.52	6.327e-05	0	1
80332	ADAM33	4.58893	4.19983	-0.389104	-1.30958	3.43031	1	ADAM33	24.9697	9.93887	1.32903	2.51233	0.000459061	1	1	3	ADAM33	NM_153202.1	284.18	262.18	0.12	0.697388	1	2	ADAM33	NM_153202.1	203.45	99.84	1.03	3.353e-05	0	1
64919	BCL11B	3.94414	3.04018	-0.903967	-1.8712	0.779225	1	BCL11B	6.4284	2.85192	1.17253	2.25406	0.000459061	1	1	3	BCL11B	NM_138576.3	30.63	20.06	0.61	0.154949	0.99	2	BCL11B	NM_138576.3	55.63	38.71	0.52	0.19405	1	2
3458	IFNG	5.28558	4.34742	-0.938159	-1.91608	1.00368	1	IFNG	2.3391	0.384399	2.60528	6.08508	0.0430542	1	1	3	IFNG	NM_000619.2	13.14	18.16	-0.47	0.34102	1	2	IFNG	NM_000619.2	4.44	4.24	0.07	0.893972	1	2
55600	ITLN1	9.47858	12.1205	2.64192	6.2416	0.0850317	1	ITLN1	0.151091	1.20531	-2.99592	-7.9774	0.0443219	1	1	3	ITLN1	NM_017625.2	416.84	38.03	3.45	0.0168625	0.16	1	ITLN1	NM_017625.2	10.23	13.86	-0.44	0.634292	1	2
3861	KRT14	6.44887	8.71405	2.26518	4.80714	0	1	KRT14	0.303069	0.501389	-0.726286	-1.65437	0.0128077	1	1	3	KRT14	NM_000526.4	13.59	2.34	2.54	0.00081682	0.02	1	KRT14	NM_000526.4	7.07	1.76	2.01	0.0261895	0.23	1
55066	PDPR	5.517	4.79667	-0.720334	-1.64756	0.0261667	1	PDPR	28.5409	14.1969	1.00745	2.01036	0.000459061	1	1	3	PDPR	NM_001322119.1	457.18	444.05	0.04	0.807358	1	2	PDPR	NM_001322119.1	201.54	149.43	0.43	0.273281	1	2
9796	PHYHIP	5.75499	7.26571	1.51072	2.84952	0	1	PHYHIP	2.19807	3.91173	-0.831569	-1.77962	0.0143152	1	1	3	PHYHIP	NM_014759.3	33.59	14.93	1.17	0.00440058	0.06	1	PHYHIP	NM_014759.3	15.78	4.67	1.76	0.0015368	0.02	1
5473	PPBP	7.63726	8.89463	1.25737	2.3906	2.1745	1	PPBP	1.07959	2.18386	-1.0164	-2.02286	0.0392188	1	1	3	PPBP	NM_002704.2	210.27	65.75	1.68	0.0961131	0.68	2	PPBP	NM_002704.2	14.55	37.81	-1.38	0.152296	0.97	2
84629	TNRC18	14.4988	15.7148	1.21595	2.32294	0	1	TNRC18	37.648	53.1133	-0.496501	-1.41079	0.0219486	1	1	3	TNRC18	NM_001080495.2	308.63	363.04	-0.23	0.172554	1	2	TNRC18	NM_001080495.2	485.75	710.86	-0.55	0.0536392	0.38	2
157680	VPS13B	4.07646	3.78736	-0.289105	-1.22188	3.43031	1	VPS13B	69.4239	32.4994	1.09502	2.13616	0.0168376	1	1	3	VPS13B	NM_015243.2	1237.82	1182.35	0.07	0.465228	1	2	VPS13B	NM_015243.2	658.21	686.7	-0.06	0.861915	1	2
8745	ADAM23	5.93519	7.76603	1.83084	3.55745	0	1	ADAM23	0.737912	0.322487	1.19421	2.28819	0.0502894	2	2	4	ADAM23	NM_003812.2	112.91	41.24	1.45	0.00180698	0.04	1	ADAM23	NM_003812.2	38.81	20.75	0.9	0.0719648	0.47	2
1277	COL1A1	12.0554	14.2966	2.24114	4.72771	0	1	COL1A1	188.083	72.7282	1.37078	2.5861	0.051331	2	2	4	COL1A1	NM_000088.3	7495.04	1815.58	2.05	0.00486425	0.06	1	COL1A1	NM_000088.3	4499.81	1496.39	1.59	0.0211215	0.19	1
1278	COL1A2	13.6109	14.6386	1.02777	2.03887	0	1	COL1A2	253.4	208.591	0.280742	1.21482	0.918956	2	2	4	COL1A2	NM_000089.3	4105.02	2017.2	1.03	0.0223818	0.19	1	COL1A2	NM_000089.3	1673.67	1272.79	0.4	0.415357	1	2
2266	FGG	10.841	8.72809	-2.11288	-4.32553	0.327234	1	FGG	0.520745	16.1223	-4.95234	-30.9601	0.35566	2	2	4	FGG	NM_000509.4	251.99	585.81	-1.22	0.31956	1	2	FGG	NM_000509.4	10.71	202.98	-4.24	0.0176142	0.17	1
2353	FOS	14.7756	12.6911	-2.08443	-4.24106	0	1	FOS	553.077	744.559	-0.428904	-1.34621	0.22288	2	2	4	FOS	NM_005252.3	313.96	1722.07	-2.46	0.0474178	0.36	1	FOS	NM_005252.3	374.29	1696.68	-2.18	0.0623111	0.42	2
4312	MMP1	6.99832	11.4001	4.40182	21.1388	0	1	MMP1	10.5731	0.0147613	9.48436	716.268	0.27905	2	2	4	MMP1	NM_002421.3	128.11	13.1	3.29	0.00692032	0.09	1	MMP1	NM_002421.3	99.26	4.23	4.55	0.00086242	0.01	1
4318	MMP9	11.2387	11.8891	0.65039	1.56959	12.6648	2	MMP9	4.49206	2.00283	1.16534	2.24286	0.0140874	1	2	4	MMP9	NM_004994.2	89.88	81.63	0.14	0.74179	1	2	MMP9	NM_004994.2	173.18	43.23	2	5.368e-05	0	1
3053	SERPIND1	6.49087	8.54459	2.05372	4.15175	0.59403	1	SERPIND1	4.99055	2.7618	0.85359	1.80699	0.817269	2	2	4	SERPIND1	NM_000185.3	3.25	7.2	-1.15	0.0460528	0.36	1	SERPIND1	NM_000185.3	1.82	2.01	-0.14	0.790684	1	2
8840	WISP1	2.45756	2.60622	0.148665	1.10854	24.3652	2	WISP1	7.33047	2.27245	1.68966	3.22581	0.000459061	1	2	4	WISP1	NM_080838.1	51.8	29.65	0.8	0.00337634	0.06	1	WISP1	NM_080838.1	33.27	16.2	1.04	0.0142037	0.14	1
7472	WNT2	8.02542	7.96992	-0.0555023	-1.03922	35.4582	2	WNT2	3.9054	9.5545	-1.29071	-2.44648	0.000459061	1	2	4	WNT2	NM_003391.2	266.38	262.72	0.02	0.934181	1	2	WNT2	NM_003391.2	46.08	162.75	-1.82	0.0521697	0.38	2

## Sheet: Summary of validation
Concordant	Fold change validation_microarray and RNA_Seq	p-value_validation	Discrodant	Fold change validation_ microarray	Fold change validation_RNA-Seq	p-value_validation	Data set specific genes	Fold change validation_ microarray	Fold change validation_RNA-Seq	p-value_validation
COL17A1	yes	p<0.05 N, A, R	ADAM33	no	yes	p<0.05 N, R	ADAM23	yes	yes	p<0.05 N vs R, N vs A
CXCL13	yes	p<0.05 N, A, R	BCL11B	no	yes	p>0.05 N	COL1A1	yes	yes	p<0.05 N, A
MMP7	yes	p<0.05 N, A, R	IFNG	yes	yes	p>0.05 N	COL1A2	yes	yes	p<0.05 N vs R, N vs A
PLA2G2A	yes	p<0.05 N, A, R	ITLN1	yes	yes	p<0.05 N, A	FGG	yes	yes	p>0.05 N
POSTN	yes	p<0.05 N, A, R	KRT14	yes	no	p<0.05 N, A, R	FOS	yes	yes	p<0.05 N vs R, N vs A
SPP1	yes	p<0.05 N, A, R	PDPR	no	yes	p>0.05 N	MMP1	yes	yes	p<0.05 N, A
WNT10A	yes	p<0.05 N, A, R	PHYHIP	yes	no	p<0.05 N, A, R	MMP9	yes	yes	p<0.05 N vs R, N vs A
ANKRD1	yes	p<0.05 N, A, R	PPBP	yes	yes	p>0.05 N	SERPIND1	no	no	p<0.05 N, R
CAV1	yes	p<0.05 N, A, R	TNRC18	no	yes	p>0.05 N	WISP1	yes	yes	p<0.05 N, R
CTNNA1	yes	p<0.05 N, R	VPS13B	no	no	p>0.05 N	WNT2	no	yes	p>0.05 N
CXCL2	yes	p<0.05 N, A, R
LAMA3_2	yes	p<0.05 N, A, R
MMP19	yes	p<0.05 N, R
SERPINE1	yes	p<0.05 N, A, R
SLC6A4	yes	p<0.05 N, A, R
