# Supplementary material for: Identification and validation of differentially expressed transcripts by RNA-sequencing of formalin-fixed, paraffin-embedded (FFPE) lung tissue from patients with Idiopathic Pulmonary Fibrosis
Source: BMC Pulm Med. 2017 Jan 12;17:15. doi: 10.1186/s12890-016-0356-4 (PMC5228096; doi:10.1186/s12890-016-0356-4)
Supplement: Additional file 4: Table S4. — IPF vs CTRL, RNA-Seq vs Microarrays, uploaded to Spotfire. (XLS 23589 kb) [file 12890_2016_356_MOESM4_ESM.xls]

## Sheet: complete summary
ProbeName	Description	Entrez	Symbol	LT001796RU_CTRL	LT010012LU_CTRL	LT013011LU_CTRL	LT017811RM_CTRL	LT022271LU_CTRL	LT022835RL_CTRL	LT023631RU_CTRL	LT028264RL_CTRL	LT037781RU_CTRL	LT045714LU_CTRL	LT046027RL_CTRL	LT047679RL_CTRL	LT052751LL_CTRL	LT055745RU_CTRL	LT058156LU_CTRL	LT058319LU_CTRL	LT058471RU_CTRL	LT058983RL_CTRL	LT061842RL_CTRL	LT012933RL_IPF	LT036383LL_IPF	LT046539RL_IPF	LT061106RL_IPF	LT077264RU_IPF	LT087826LL_IPF	LT091552LL_IPF	LT092669LU_IPF	LT094217RM_IPF	LT103266RU_IPF	LT130861RU_IPF	LT134279LL_IPF	LT134776LL_IPF	LT134829RL_IPF	LT143944LL_IPF	LT156276RL_IPF	LT158795LL_IPF	LT162096RL_IPF	LT166111RU_IPF	average CTRL	average IPF	log2 ratio array	Fold change	q-value(%)	sig in array	test_id	locus
A_33_P3685216	Homo sapiens alpha-1-B glycoprotein (A1BG), mRNA [NM_130786]	1	A1BG	8.26531	9.63315	8.88957	8.63767	8.97476	9.22693	8.66092	9.03221	8.7676	8.53155	9.12685	8.90065	9.12966	8.50028	9.12453	8.46302	9.19028	9.2893	9.25022	8.99989	9.2043	9.57542	9.6521	9.37464	9.72347	9.28447	9.88775	8.2511	9.52854	10.0409	9.62431	9.34151	9.20213	9.32311	9.79854	9.66845	9.87664	10.0923	8.92602	9.49734	0.57132	1.48588	0	1	A1BG	chr19:58858171-58874214
A_23_P116898	Homo sapiens alpha-2-macroglobulin (A2M), mRNA [NM_000014]	2	A2M	17.6866	17.0274	17.6435	17.828	17.5489	17.7543	17.5828	17.3803	17.8698	17.5327	17.5033	17.6217	17.621	17.7878	17.8195	17.5559	17.406	17.2803	17.6138	18.0864	17.9536	17.9977	17.6475	18.0084	17.8499	17.7205	17.6256	17.7904	17.9541	17.8795	17.3119	17.7708	17.7069	18.0843	17.8347	18.0357	17.7979	17.7682	17.5823	17.8328	0.250549	1.18966	0.327234	1	A2M	chr12:9217772-9268558
A_33_P3294002	Homo sapiens alpha 1,4-galactosyltransferase (A4GALT), mRNA [NM_017436]	53947	A4GALT	13.5496	13.1026	13.3028	13.549	12.79	14.6872	12.9078	14.24	13.921	14.3472	12.9864	14.2248	15.0929	13.6531	12.5642	13.7582	14.5648	14.3192	13.7386	13.176	13.221	12.7791	12.5156	13.2944	12.5656	13.1652	14.5772	14.1354	13.1696	13.9864	14.8826	13.4287	15.2679	13.7857	14.2876	13.6931	13.5568	13.3675	13.7526	13.624	-0.128636	-1.09326	27.5963	2	A4GALT	chr22:43088126-43116876
A_23_P64799	Homo sapiens achalasia, adrenocortical insufficiency, alacrimia (Allgrove, triple-A) (AAAS), mRNA [NM_015665]	8086	AAAS	9.3396	8.97515	9.14783	9.33568	9.33062	9.39689	9.30431	9.44411	9.44267	9.19228	9.41066	9.47669	9.602	9.36364	9.25817	9.19884	9.13835	9.52311	9.30026	9.43335	9.56608	9.5568	9.21637	9.47099	9.21721	9.46386	9.53229	9.41504	9.54199	9.55883	9.74809	9.47149	9.64574	9.42815	9.61573	9.36966	9.65731	9.5183	9.32531	9.49617	0.170866	1.12573	1.00368	1	AAAS	chr12:53701239-53715412
A_33_P3403392	Homo sapiens acetoacetyl-CoA synthetase (AACS), mRNA [NM_023928]	65985	AACS	5.75125	6.12095	5.80563	6.72822	6.17972	6.0959	6.7459	6.31977	6.43537	6.35266	6.51219	5.90403	5.87522	6.66302	5.89574	6.25296	5.62313	5.56897	6.41235	6.62089	6.70423	6.24873	3.89032	6.05285	4.25972	6.58863	5.85789	6.29245	5.5356	6.50198	6.21945	6.68692	5.77115	6.65174	5.81037	6.10387	6.23942	5.65336	6.17068	5.98366	-0.187021	-1.13841	17.5627	2	AACS	chr12:125549924-125627871
A_23_P80570	Homo sapiens arylacetamide deacetylase (esterase) (AADAC), mRNA [NM_001086]	13	AADAC	7.73045	9.35817	8.55192	9.30038	9.42667	7.73123	7.74158	7.75188	8.42676	7.83388	8.37315	9.41096	9.66611	7.63918	5.2245	8.57525	7.5847	8.89809	6.12962	9.13514	11.5086	9.91697	10.0066	8.93566	7.21787	8.47223	9.69505	8.13062	9.29536	8.62628	12.0638	8.75091	8.81909	9.71787	9.38149	8.27306	10.6055	8.30163	8.17655	9.30809	1.13154	2.19093	0.243852	1	AADAC	chr3:151347319-151546276
A_23_P91970	Homo sapiens arylacetamide deacetylase-like 2 (AADACL2), mRNA [NM_207365]	344752	AADACL2	2.20966	2.22538	2.07341	2.03084	2.10394	1.91927	2.10012	1.85683	4.42583	5.58117	2.48137	3.36074	2.00554	2.07988	2.3829	1.99099	2.13309	2.01629	2.15311	2.05975	8.40259	3.61071	5.66759	2.05823	6.13069	2.10504	4.8112	2.59176	6.30013	2.79954	3.75588	2.42101	2.08162	5.11198	5.57764	2.11398	1.97152	1.90845	2.48054	3.76207	1.28153	2.43096	0.779225	1	AADACL2	chr3:151347319-151546276
A_23_P253484	Homo sapiens aminoadipate aminotransferase (AADAT), transcript variant 1, mRNA [NM_016228]	51166	AADAT	8.16534	7.5574	8.05944	8.33777	7.99388	7.96545	8.02976	7.46901	8.13942	7.66808	8.22953	8.21839	7.35896	7.94847	8.27533	7.55611	7.19928	8.48949	8.23405	8.544	8.43198	8.32532	8.5109	8.28704	8.66265	8.12968	8.43545	8.20646	8.33819	8.05309	8.20905	7.7573	7.95405	8.12326	8.22284	7.90729	8.27139	8.10774	7.94185	8.23567	0.293816	1.22588	1.00368	1	AADAT	chr4:170981372-171011372
A_23_P37545	Homo sapiens alpha- and gamma-adaptin binding protein (AAGAB), mRNA [NM_024666]	79719	AAGAB	11.5196	11.8659	11.4464	11.5809	11.5984	11.874	11.6139	11.6805	11.3636	11.5161	11.8652	11.419	11.2255	11.8632	11.4854	11.5857	11.4753	11.4071	11.3886	11.7175	12.0544	12.2494	12.0897	11.8834	12.2144	11.8636	11.8421	11.5529	11.9638	11.7344	11.8654	11.7442	11.7974	11.8488	11.8122	11.9556	11.9145	11.8983	11.5671	11.8948	0.327767	1.25507	0	1	AAGAB	chr15:67493012-67819641
A_33_P3210583	Homo sapiens AP2 associated kinase 1 (AAK1), mRNA [NM_014911]	22848	AAK1	2.82523	3.31896	3.18199	2.65326	3.45168	3.07412	3.28163	2.4479	2.41355	1.91121	2.0434	2.32239	1.8668	2.23468	2.80692	2.61499	3.33685	2.81572	2.96503	1.91447	2.38274	2.66805	2.18588	3.37267	2.17361	2.5689	1.92577	3.00046	2.29666	2.49165	3.39307	3.60593	2.8269	2.61005	2.76914	2.91866	3.61284	2.3984	2.71402	2.69031	-0.0237082	-1.01657	38.4618	2	AAK1	chr2:69685126-69870977
A_23_P56529	Homo sapiens angio-associated, migratory cell protein (AAMP), mRNA [NM_001087]	14	AAMP	11.3445	11.2733	11.2971	11.6519	11.4174	11.275	11.4927	11.2328	11.1971	11.4053	11.4988	11.211	11.6753	11.4794	11.2784	11.4875	11.4116	11.3735	11.3759	11.2745	11.391	11.3694	10.2693	11.3089	10.3057	11.1342	10.983	11.3365	10.8215	10.9666	11.3034	11.3734	11.1384	11.5274	11.2031	11.3171	11.3917	11.2062	11.3883	11.138	-0.250372	-1.18951	0.59403	1	AAMP	chr2:219128851-219134893
A_24_P172990	Homo sapiens alanyl-tRNA synthetase (AARS), mRNA [NM_001605]	16	AARS	9.60644	9.58194	9.75203	10.02	9.7456	9.79283	9.90443	9.72549	9.40717	9.75603	9.8226	9.67189	9.76281	10.2365	9.60824	9.38007	9.53776	9.39584	9.7305	9.74903	9.83252	9.83239	8.30869	9.62272	8.28035	9.2925	9.2168	9.66092	9.26939	9.4175	9.62603	9.5425	9.66822	9.65207	9.42313	9.62859	9.86275	9.63405	9.70728	9.44843	-0.258846	-1.19652	2.1745	1	AARS	chr16:70286296-70323412
A_23_P383688	Homo sapiens alanyl-tRNA synthetase 2, mitochondrial (putative) (AARS2), nuclear gene encoding mitochondrial protein, mRNA [NM_020745]	57505	AARS2	10.153	9.70565	9.93225	9.99514	10.2686	10.2278	10.1643	9.98289	10.0967	9.85097	10.0595	10.0823	10.695	10.2484	10.2717	9.86228	10.2072	10.3075	10.0512	10.091	10.2102	10.2133	10.4458	10.0442	10.2014	10.1694	10.2182	10.2442	10.0578	9.98227	10.5222	10.1486	10.5111	10.2057	10.3291	10.2281	10.4169	10.4066	10.1138	10.2445	0.130718	1.09484	9.84183	2	AARS2	chr6:44266462-44281063
A_23_P118607	Homo sapiens alanyl-tRNA synthetase domain containing 1 (AARSD1), transcript variant 2, mRNA [NM_025267]	80755	AARSD1	9.84993	9.3955	9.89557	9.73002	9.63526	9.77345	9.70693	9.76674	9.69307	9.7238	9.74217	9.59259	10.0352	9.92273	9.61096	9.75948	9.98487	9.71328	9.72488	9.66332	9.55306	9.78104	9.94333	9.86948	9.74248	9.55299	9.50357	9.4954	9.91165	9.73203	9.81709	9.70682	10.0826	9.92365	9.84955	9.86554	9.79179	9.79983	9.75034	9.76765	0.0173091	1.01207	42.2304	2	AARSD1	chr17:41102542-41132545
A_24_P383076	Homo sapiens aminoadipate-semialdehyde dehydrogenase (AASDH), mRNA [NM_181806]	132949	AASDH	7.05279	7.26179	7.68652	7.40782	7.28552	7.0518	7.73441	7.4305	7.91343	7.26458	7.43378	7.45513	6.84224	7.23062	7.28362	7.28541	6.93182	7.2692	7.26443	7.35454	7.43602	7.27193	7.44641	7.00717	7.542	7.3097	7.43162	7.28495	7.26506	7.2921	7.25191	7.36136	7.31149	7.25568	7.29576	6.97046	7.39843	7.13192	7.32028	7.29571	-0.0245739	-1.01718	31.8325	2	AASDH	chr4:57204456-57253638
A_23_P202988	Homo sapiens aminoadipate-semialdehyde dehydrogenase-phosphopantetheinyl transferase (AASDHPPT), mRNA [NM_015423]	60496	AASDHPPT	10.0732	10.0914	10.1852	10.1447	10.1731	10.1906	10.2861	9.94655	10.1512	9.98884	10.4124	10.1207	8.98116	10.1299	10.2137	10.1388	9.68648	9.76739	10.125	10.4182	10.5952	10.6712	9.99277	10.2152	10.5381	10.3958	10.3186	10.1162	10.336	10.1868	10.1951	10.2459	10.563	10.2975	10.2972	10.1811	10.4913	10.4923	10.0424	10.3446	0.302158	1.23299	0.243852	1	AASDHPPT	chr11:105921824-105969419
A_23_P8754	Homo sapiens aminoadipate-semialdehyde synthase (AASS), nuclear gene encoding mitochondrial protein, mRNA [NM_005763]	10157	AASS	8.31995	9.20153	8.41381	7.69893	7.93813	7.92494	8.0218	8.58039	8.42389	8.55821	7.77256	8.01693	7.11589	7.83933	8.49301	8.83377	8.9788	8.62656	8.0466	7.76006	7.51973	8.63973	8.19474	7.88671	8.36493	8.05705	7.9818	7.96443	8.46221	8.16011	8.66995	7.63723	8.21547	8.28569	7.99352	8.77126	7.72289	8.50588	8.2529	8.14702	-0.105876	-1.07615	24.3652	2	AASS	chr7:121713597-121784344
A_23_P89460	Homo sapiens apoptosis antagonizing transcription factor (AATF), mRNA [NM_012138]	26574	AATF	10.5726	10.6464	10.5918	10.8557	10.8486	10.735	10.8332	10.9191	10.6667	10.8076	10.8312	10.6507	10.7967	10.9242	10.5453	10.8216	10.7531	10.5477	10.5985	10.6454	10.7063	10.72	10.3437	10.7968	10.1888	10.5184	10.3791	10.8102	10.4127	10.537	10.6065	10.7789	10.5774	10.683	10.4115	10.7572	10.6789	10.6721	10.734	10.5907	-0.143248	-1.10439	1.36439	1	AATF	chr17:35306174-35414171
A_33_P3335398	Homo sapiens apoptosis-associated tyrosine kinase (AATK), mRNA [NM_001080395]	9625	AATK	4.67569	4.37569	4.74092	4.57772	4.8672	3.28232	4.90317	2.70009	3.91879	4.03423	4.72151	4.31673	4.4326	5.30045	4.15755	4.61098	2.68161	4.93685	4.64038	3.56174	3.8898	2.81868	2.47735	3.21804	1.90144	2.49852	1.96892	3.98349	3.12703	2.95074	3.01345	4.70815	1.94479	2.291	2.03085	2.08543	3.31811	1.67309	4.30918	2.81372	-1.49547	-2.81955	0	1	AATK	chr17:79008946-79156964
A_33_P3268487	Homo sapiens 4-aminobutyrate aminotransferase (ABAT), nuclear gene encoding mitochondrial protein, transcript variant 2, mRNA [NM_000663]	18	ABAT	9.16471	9.41825	9.15956	9.52519	9.36722	9.99574	8.89723	9.71261	9.83019	9.31186	10.0255	9.09577	9.57939	8.50764	9.63602	9.4105	9.61028	9.62426	9.56753	9.80189	10.032	9.96757	10.5383	9.3191	9.64851	10.0232	10.1166	9.3626	9.43576	9.79225	10.7062	9.18218	9.66373	10.2366	9.78626	9.31115	9.73525	10.0402	9.44418	9.82629	0.382106	1.30324	0.44981	1	ABAT	chr16:8768443-8878432
A_33_P3422897	Homo sapiens ATP-binding cassette, sub-family A (ABC1), member 1 (ABCA1), mRNA [NM_005502]	19	ABCA1	6.98971	7.13498	5.95562	5.91144	6.32828	6.43315	6.12718	6.13506	5.97971	6.58669	6.48756	6.39839	6.63927	6.45782	6.50717	5.85759	7.23484	6.78403	6.94297	6.41636	6.37937	6.63181	6.75839	6.79135	5.90693	6.58231	6.65183	6.50697	5.17883	6.4108	6.8089	5.89682	6.47144	6.11952	6.52202	6.46956	5.63507	6.047	6.46797	6.32554	-0.14243	-1.10376	17.5627	2	ABCA1	chr9:107543283-107690527
A_23_P89422	Homo sapiens ATP-binding cassette, sub-family A (ABC1), member 10 (ABCA10), mRNA [NM_080282]	10349	ABCA10	6.89387	5.64817	6.71488	6.60801	6.25875	5.69101	6.40977	6.41374	7.01425	6.03001	7.69064	6.50492	5.8046	5.88343	6.90426	6.47426	5.84668	7.05461	6.78166	6.68785	6.61599	6.17377	7.23341	6.47815	7.19788	6.37178	7.17309	6.88898	6.82888	6.27164	6.40813	6.25987	6.89907	7.02954	7.25886	5.89267	6.68276	6.28733	6.45408	6.66524	0.211165	1.15762	15.8482	2	ABCA10	chr17:67144147-67323323
A_23_P92602	Homo sapiens ATP-binding cassette, sub-family A (ABC1), member 11 (pseudogene) (ABCA11P), non-coding RNA [NR_002451]	79963	ABCA11P	8.22357	7.62649	8.01106	8.85202	7.94834	7.52038	8.26591	6.74761	8.15495	6.80281	8.31587	7.90741	7.39445	7.23689	8.49361	7.90974	7.92068	8.53923	7.81155	7.98734	7.9517	8.05575	8.26353	7.92873	7.99125	8.62343	7.22219	8.06104	7.6347	7.80677	7.93383	7.46937	8.64164	8.69685	8.16077	8.06122	8.79901	7.91206	7.87803	8.06322	0.185192	1.13697	19.2857	2	ABCA11P	chr4:419223-533320
A_23_P364324	Homo sapiens ATP-binding cassette, sub-family A (ABC1), member 13 (ABCA13), mRNA [NM_152701]	154664	ABCA13	5.64983	5.6005	4.85964	8.5315	8.15087	7.09564	6.81061	7.17145	6.75515	4.06887	11.1241	5.26745	5.77397	6.3396	6.98274	8.51246	5.31267	6.72226	4.34969	4.04036	6.40511	5.8368	8.33551	4.9946	8.73699	10.5003	9.11369	7.06129	6.09099	6.4716	8.1643	5.61159	3.60074	7.30239	9.6832	6.51884	10.0446	7.00417	6.5831	7.13248	0.549373	1.46345	22.6626	2	ABCA13	chr7:48211056-48687091
A_33_P3251672	Homo sapiens ATP-binding cassette, sub-family A (ABC1), member 2 (ABCA2), transcript variant 1, mRNA [NM_001606]	20	ABCA2	4.18538	4.50491	3.92122	4.33425	4.48612	3.61861	3.90987	3.68555	4.10521	4.68991	3.95911	4.12821	4.52648	4.15929	2.9243	3.75421	3.55753	4.42331	4.13412	4.30352	4.4631	3.83065	4.45805	3.46491	3.47208	3.73043	3.49721	4.17109	4.02133	4.156	4.10339	4.17013	3.57326	4.18385	3.4579	3.84771	4.15654	3.37836	4.05303	3.91787	-0.135161	-1.09822	17.5627	2	ABCA2	chr9:139901685-139931234
A_23_P140876	Homo sapiens ATP-binding cassette, sub-family A (ABC1), member 3 (ABCA3), mRNA [NM_001089]	21	ABCA3	13.4632	14.6048	13.9286	14.0009	13.7095	12.9353	14.807	14.3805	13.7059	14.4797	12.7337	14.0826	14.2482	13.9274	13.4379	14.157	14.4936	14.2769	14.5523	14.2295	13.4694	12.9243	11.6036	12.9437	12.3348	12.6068	12.6471	14.0799	13.5517	13.3034	13.3069	13.4556	11.5044	12.7234	10.8995	13.0307	11.7657	12.1099	13.9961	12.7626	-1.23342	-2.35123	0	1	ABCA3	chr16:2325878-2390747
A_23_P78018	Homo sapiens ATP-binding cassette, sub-family A (ABC1), member 5 (ABCA5), transcript variant 1, mRNA [NM_018672]	23461	ABCA5	10.2109	10.4131	9.79445	10.5128	10.2805	10.0789	9.68639	10.509	10.1272	9.73908	11.0637	10.0646	9.01639	9.42576	10.1141	10.3631	10.2428	10.9636	9.91783	10.0033	10.0085	10.3244	10.1256	9.85922	10.562	10.9859	10.6034	10.2477	9.77141	10.4179	10.8237	9.74717	10.4533	10.3557	10.986	9.72568	10.9956	10.6625	10.1328	10.3505	0.217621	1.16281	12.6648	2	ABCA5	chr17:67144147-67323323
A_23_P500400	Homo sapiens ATP-binding cassette, sub-family A (ABC1), member 6 (ABCA6), mRNA [NM_080284]	23460	ABCA6	11.013	9.8593	10.7469	10.5841	11.1166	9.94702	10.0369	9.78796	11.3984	10.5198	11.1714	10.8606	10.3611	9.82427	11.3237	11.0538	10.81	11.9008	10.7784	10.2287	11.2084	10.4606	10.6791	10.5503	10.7413	10.1255	10.9721	10.4913	10.0434	10.2473	10.2265	10.5886	11.1049	10.7134	10.5825	10.1732	10.569	10.3705	10.6892	10.5304	-0.158805	-1.11636	17.5627	2	ABCA6	chr17:67074846-67138015
A_33_P3374623	Homo sapiens ATP-binding cassette, sub-family A (ABC1), member 7 (ABCA7), mRNA [NM_019112]	10347	ABCA7	10.2241	10.2365	10.0425	10.2728	10.7592	10.2137	10.1378	10.3155	10.1996	10.0633	10.448	10.057	10.5921	9.86589	9.85582	10.4415	10.7258	10.8537	10.4789	10.0595	9.95075	10.4957	9.71024	10.2896	9.77801	10.8642	10.1947	10.1571	9.78309	10.116	10.6006	10.4175	10.3527	9.93624	10.3352	10.2815	10.2509	10.3348	10.3044	10.2057	-0.0987056	-1.07081	17.5627	2	ABCA7	chr19:1040101-1065570
A_33_P3342305	Homo sapiens ATP-binding cassette, sub-family A (ABC1), member 8 (ABCA8), mRNA [NM_007168]	10351	ABCA8	6.16654	5.89693	6.1294	6.27803	6.15338	5.49871	5.99528	5.24142	6.38491	5.0163	6.20714	5.70736	5.58679	5.60505	7.2028	6.52787	5.67679	6.18184	6.00962	6.2958	5.57406	5.96333	5.44077	5.84097	5.48503	5.73055	5.24891	5.85275	4.31491	5.56374	5.23649	5.78296	6.24051	6.33767	5.43321	5.29436	5.51983	5.14755	5.9719	5.59492	-0.376986	-1.29863	1.36439	1	ABCA8	chr17:66863430-66951533
A_33_P3292179	Homo sapiens ATP-binding cassette, sub-family A (ABC1), member 9 (ABCA9), mRNA [NM_080283]	10350	ABCA9	16.0076	15.7207	16.0017	15.8147	15.5921	15.7096	15.7362	15.4925	15.9597	15.6489	15.8291	15.8695	15.4098	15.4097	16.2483	16.0866	15.8495	16.5579	15.7438	15.7453	15.5322	15.6309	15.7623	15.5646	15.6181	15.8672	15.4967	15.8596	15.2199	15.7601	16.0049	15.6031	15.9843	15.8654	15.8794	15.7242	16.0451	15.516	15.8257	15.72	-0.105726	-1.07604	12.6648	2	ABCA9	chr17:66970772-67057136
A_23_P82523	Homo sapiens ATP-binding cassette, sub-family B (MDR/TAP), member 1 (ABCB1), mRNA [NM_000927]	5243	ABCB1	5.15486	6.33765	7.36309	8.10982	6.44673	6.98281	6.23851	6.22991	8.2146	5.9791	6.49221	7.90247	9.13536	6.2746	7.17365	6.44639	6.42668	5.27983	6.93597	7.48589	7.65281	8.45507	8.12905	7.28807	8.5659	7.61777	8.23363	8.65314	6.95406	6.90737	8.14911	6.60698	7.704	7.94599	7.50823	7.66338	7.34251	6.91912	6.79601	7.67274	0.876729	1.83621	0.126968	1	ABCB1	chr7:87133178-87461613
A_32_P23624	Homo sapiens ATP-binding cassette, sub-family B (MDR/TAP), member 10 (ABCB10), nuclear gene encoding mitochondrial protein, mRNA [NM_012089]	23456	ABCB10	6.99379	7.26724	7.42619	7.26091	7.47062	7.07323	7.27248	7.01823	7.48113	7.55138	7.35889	7.0345	6.41737	7.05417	6.8299	7.22967	6.52899	6.77238	7.01633	7.3151	7.01879	6.65343	6.76012	6.95706	7.32015	7.55475	7.01724	7.32207	7.10448	7.42963	6.55705	7.25344	7.27749	7.09333	6.78379	7.05676	7.00353	6.86863	7.10828	7.07089	-0.0373979	-1.02626	31.8325	2	ABCB10	chr1:229652328-229694442
A_23_P5441	Homo sapiens ATP-binding cassette, sub-family B (MDR/TAP), member 6 (ABCB6), nuclear gene encoding mitochondrial protein, mRNA [NM_005689]	10058	ABCB6	10.2345	9.64348	10.3189	10.1192	9.9636	10.7615	10.1681	10.8081	10.4211	9.88557	10.8316	10.0462	10.3033	10.7807	10.2481	9.75433	9.86431	10.4333	10.2553	10.9726	10.8351	10.7532	11.1646	10.5068	10.9523	10.655	10.8273	10.2064	11.1363	10.6814	11.2543	10.5282	11.0525	10.8931	10.9284	10.6881	11.0055	11.0604	10.2548	10.8475	0.592652	1.50802	0	1	ABCB6	chr2:220074487-220083712
A_23_P171258	Homo sapiens ATP-binding cassette, sub-family B (MDR/TAP), member 7 (ABCB7), nuclear gene encoding mitochondrial protein, mRNA [NM_004299]	22	ABCB7	9.86698	10.4577	10.0679	9.96612	10.0766	10.0627	9.97398	10.0391	10.0049	9.75972	9.83079	9.98232	9.50445	9.64381	10.2252	9.88961	10.0726	10.272	9.92882	10.0028	10.014	9.99989	10.3353	10.1292	10.1504	10.2578	9.91205	9.77545	10.1868	10.0775	10.1374	9.79563	10.0359	9.99681	10.0585	10.0539	10.0049	10.0542	9.98028	10.0515	0.0712164	1.0506	27.5963	2	ABCB7	chrX:74273006-74376175
A_23_P82249	Homo sapiens ATP-binding cassette, sub-family B (MDR/TAP), member 8 (ABCB8), nuclear gene encoding mitochondrial protein, mRNA [NM_007188]	11194	ABCB8	6.50638	6.34762	6.20192	6.30095	6.10709	6.30406	6.45914	6.65824	6.25981	6.17086	6.26715	6.28031	6.59211	6.62335	6.06419	6.23055	6.31706	6.41916	6.0161	6.27463	6.22166	6.38705	6.47593	6.84731	6.15399	5.81035	6.37948	6.25525	6.45725	6.39477	6.24439	6.50707	6.06098	6.31021	6.32233	6.53007	6.40521	6.0535	6.32242	6.3206	-0.00182174	-1.00126	39.2929	2	ABCB8	chr7:150725509-150744869
A_23_P128094	Homo sapiens ATP-binding cassette, sub-family B (MDR/TAP), member 9 (ABCB9), transcript variant 1, mRNA [NM_019625]	23457	ABCB9	4.03076	4.42118	4.63851	4.05168	4.42436	4.57913	5.20061	4.57319	4.37538	5.01276	4.74589	4.01366	4.72851	4.44278	4.40596	4.09468	4.74634	4.14129	4.84189	4.82644	5.64073	5.48704	4.57964	4.99661	3.77106	4.8128	4.72856	4.31785	4.14201	5.08911	4.86677	4.95392	4.56583	5.18574	5.07033	4.82929	5.15455	4.71765	4.49835	4.82821	0.329861	1.25689	1.71243	1	ABCB9	chr12:123405497-123451056
A_24_P227831	Homo sapiens ATP-binding cassette, sub-family C (CFTR/MRP), member 1 (ABCC1), transcript variant 2, mRNA [NM_019862]	4363	ABCC1	7.74294	8.03132	8.02495	7.86159	8.1686	8.07902	8.07991	8.08178	7.68481	8.0754	7.72657	7.67706	7.81166	8.56256	7.90174	8.10098	7.07582	6.8649	7.62014	7.87285	7.83627	7.83424	6.61741	7.78278	7.10043	7.97346	7.57772	7.67759	7.44726	7.53376	7.13527	7.75989	7.77341	7.83423	7.51425	7.61309	7.55012	7.4597	7.85115	7.57335	-0.277791	-1.21234	1.71243	1	ABCC1	chr16:16043433-16236930
A_33_P3372563	Homo sapiens ATP-binding cassette, sub-family C (CFTR/MRP), member 10 (ABCC10), mRNA [NM_033450]	89845	ABCC10	7.22177	7.56551	6.86484	7.05769	7.11504	7.58728	7.03719	8.01434	7.06243	8.07468	7.03431	7.4661	7.93561	7.12666	6.99778	7.06114	7.35382	7.19716	6.95804	7.37827	7.20575	6.84263	6.6741	6.84106	6.72545	7.09858	7.58525	7.3539	7.49702	7.57897	7.08508	7.46706	6.99554	6.93444	7.15014	7.3902	6.92088	7.61496	7.30165	7.17575	-0.125901	-1.09119	15.8482	2	ABCC10	chr6:43395291-43423786
A_33_P3298024	Homo sapiens ATP-binding cassette, sub-family C (CFTR/MRP), member 3 (ABCC3), transcript variant 2, mRNA [NM_001144070]	8714	ABCC3	7.47257	8.70821	8.26087	8.34863	8.56617	9.66995	8.95233	9.81938	8.51926	8.23878	7.95559	8.19714	8.21438	8.94681	7.3409	7.83509	8.53749	8.17235	8.21547	9.85067	9.85652	9.75767	10.0888	9.73103	9.5647	9.57869	9.60595	8.30743	9.75355	9.86633	9.31857	9.2396	8.51463	9.26519	9.41625	9.75389	8.56609	9.44309	8.41955	9.44624	1.0267	2.03736	0	1	ABCC3	chr17:48712217-48769063
A_24_P16913	Homo sapiens ATP-binding cassette, sub-family C (CFTR/MRP), member 4 (ABCC4), transcript variant 1, mRNA [NM_005845]	10257	ABCC4	5.99278	7.15444	6.14915	6.70676	5.91052	5.92257	6.48384	6.47519	6.10978	6.0041	5.73522	5.93612	6.99106	5.52457	5.68095	6.32955	6.12452	6.29192	5.8433	6.40955	5.35487	5.68898	5.52509	6.50083	4.80657	5.22318	5.99253	6.28193	5.08473	5.83391	5.86089	6.10647	4.94922	6.28516	5.48673	6.44095	5.63718	5.39038	6.17718	5.72943	-0.447746	-1.36391	0.44981	1	ABCC4	chr13:95672082-95953687
A_33_P3298062	Homo sapiens ATP-binding cassette, sub-family C (CFTR/MRP), member 5 (ABCC5), transcript variant 2, mRNA [NM_001023587]	10057	ABCC5	10.4377	10.3706	10.7308	10.9525	10.7473	10.8187	10.3931	10.4385	11.044	10.1221	11.5482	10.6807	10.6461	10.6561	10.8403	10.5458	9.81972	11.0015	10.67	10.3942	10.8897	11.1821	11.4991	10.6787	11.284	11.3397	11.5461	10.6369	10.9013	10.5941	12.2735	10.8781	10.4618	10.8102	11.8958	10.8152	11.9361	11.4268	10.656	11.1286	0.472612	1.38762	0.243852	1	ABCC5	chr3:183637723-183735727
A_33_P3298043	Homo sapiens ATP-binding cassette, sub-family C (CFTR/MRP), member 6 (ABCC6), transcript variant 2, mRNA [NM_001079528]	368	ABCC6	7.86512	7.6689	7.60772	7.46114	7.28976	6.46377	7.10437	7.1531	7.45929	7.29767	7.83576	6.7236	7.65621	7.37691	7.74068	7.24404	6.9434	7.72114	8.03924	7.79882	7.70016	7.45845	7.74927	6.91305	7.59408	7.42148	7.30119	7.43025	7.16747	6.55468	7.08973	7.13907	5.51421	7.1099	6.78692	6.64156	7.18725	7.07899	7.40273	7.13876	-0.263962	-1.20077	6.09949	2	ABCC6	chr16:16243421-16317328
A_23_P368691	Homo sapiens ATP-binding cassette, sub-family C (CFTR/MRP), member 9 (ABCC9), transcript variant SUR2A, mRNA [NM_005691]	10060	ABCC9	5.37851	4.81869	5.638	4.56864	4.75842	4.45818	4.59447	3.39213	5.63854	5.62076	4.60283	5.40023	4.65877	4.94441	5.75625	5.55087	5.19371	4.73898	5.04187	5.69766	6.21758	5.66229	4.38006	5.33129	5.66317	4.73077	4.72133	4.67085	5.20728	4.84279	4.76038	5.298	6.19169	4.75624	4.96955	5.10236	4.52538	4.7597	4.98707	5.13097	0.143901	1.10489	30.5036	2	ABCC9	chr12:21950323-22089628
A_33_P3224660	Homo sapiens ATP-binding cassette, sub-family D (ALD), member 1 (ABCD1), mRNA [NM_000033]	215	ABCD1	4.81567	4.22239	3.98904	3.83829	4.17304	4.53352	4.73536	5.45444	5.13944	4.54492	4.28878	4.32075	4.4716	5.15749	4.82285	3.55951	4.43479	3.98659	4.94318	4.61097	4.77878	5.07694	4.56461	4.47527	3.73034	4.11182	3.89996	4.02405	3.65851	5.03346	4.21509	3.87318	3.67686	5.08936	4.28203	4.46681	3.96042	3.36958	4.4964	4.25779	-0.238612	-1.17986	9.84183	2	ABCD1	chrX:152990322-153010216
A_23_P388124	Homo sapiens ATP-binding cassette, sub-family D (ALD), member 2 (ABCD2), mRNA [NM_005164]	225	ABCD2	2.11206	2.95859	2.68522	2.39289	3.00739	2.00707	2.27594	1.89875	1.94283	2.20641	4.64015	2.12721	2.00843	2.82207	2.35956	2.18006	2.17512	2.07783	2.22808	2.37447	2.86088	2.887	2.38261	2.11245	2.51742	3.77368	2.91995	3.40055	2.47454	1.9	3.36048	3.02406	4.0366	3.42877	2.64318	3.51808	4.45752	3.73778	2.42661	3.04263	0.616019	1.53264	0.44981	1	ABCD2	chr12:39945021-40013843
A_33_P3307957	Homo sapiens ATP-binding cassette, sub-family D (ALD), member 3 (ABCD3), transcript variant 2, mRNA [NM_001122674]	5825	ABCD3	4.44295	4.41628	4.67396	4.55028	4.43627	4.24779	5.00833	4.84752	4.08216	4.37681	4.23528	5.08662	4.19201	4.30511	3.75915	4.04422	4.54595	3.61022	5.71878	4.97813	4.20008	4.09177	4.40152	3.91977	4.00836	4.26786	4.40266	4.96944	4.82922	4.02935	4.12688	3.96229	3.46313	3.97781	4.73035	3.98285	3.92692	3.76364	4.45156	4.21221	-0.239349	-1.18046	7.22927	2	ABCD3	chr1:94883932-94984219
A_33_P3399598	Homo sapiens cDNA FLJ43119 fis, clone CTONG3003179 [AK125109]	5826	ABCD4	3.97683	3.72587	4.07007	3.6591	4.05904	3.79008	4.21907	3.74895	3.99826	3.19343	3.79816	3.69665	3.54768	4.04539	2.46353	3.35465	4.48042	3.66422	4.05731	3.37738	4.02884	3.65734	4.66773	3.98491	4.39511	4.31751	4.58025	3.55208	3.95291	3.70663	3.74361	3.67651	4.30404	3.25464	3.90384	4.54755	3.7583	3.741	3.76572	3.95527	0.189552	1.14041	17.5627	2	ABCD4	chr14:74751979-74769767
A_32_P108474	Homo sapiens ATP-binding cassette, sub-family E (OABP), member 1 (ABCE1), transcript variant 1, mRNA [NM_002940]	6059	ABCE1	6.68079	7.7582	6.83857	7.01525	6.676	7.31648	7.05948	7.44949	7.11312	7.10303	6.81976	7.0937	6.97416	7.0218	6.80584	7.05704	7.2636	6.61589	6.92554	7.14841	6.52921	6.47626	7.61591	7.07163	7.38562	7.21503	7.13182	7.14462	7.25049	7.42313	7.09115	6.82545	7.59656	7.14514	7.5075	7.25845	6.94783	7.18109	7.03093	7.15502	0.124082	1.08981	21.0512	2	ABCE1	chr4:145915726-146050676
A_23_P251660	Homo sapiens ATP-binding cassette, sub-family F (GCN20), member 1 (ABCF1), transcript variant 1, mRNA [NM_001025091]	23	ABCF1	11.0396	11.355	11.0597	11.2291	11.0121	11.3378	11.3351	11.4933	10.8822	11.462	10.9873	10.9015	11.5361	11.4218	11.0471	11.2886	11.7594	10.8922	10.9061	10.9879	11.0488	11.0228	10.4314	11.1763	10.3686	10.9662	10.7118	11.2328	10.9899	10.9461	11.0696	11.0706	10.9318	11.095	10.9137	11.2808	10.9349	11.0639	11.2077	10.9601	-0.247548	-1.18719	0.59403	1	ABCF1	chr6_ssto_hap7:1871447-1891586
A_23_P215175	Homo sapiens ATP-binding cassette, sub-family F (GCN20), member 2 (ABCF2), nuclear gene encoding mitochondrial protein, transcript variant 2, mRNA [NM_005692]	10061	ABCF2	9.43602	9.71266	9.49762	9.66876	9.49887	9.78022	9.62974	9.49177	9.37277	9.6962	9.62905	9.39976	9.66788	10.1615	11.1936	9.75174	9.78992	8.96086	9.31584	9.7179	9.88702	9.81888	9.12807	9.82591	9.23041	9.46235	9.1543	9.69207	9.33418	9.50237	9.33898	9.82523	9.70639	9.77488	9.56111	9.77112	9.66709	9.492	9.66604	9.57317	-0.0928683	-1.06649	22.6626	2	ABCF2	chr7:150904922-150924317
A_24_P251688	Homo sapiens ATP-binding cassette, sub-family F (GCN20), member 3 (ABCF3), mRNA [NM_018358]	55324	ABCF3	10.828	10.5585	10.6002	10.7375	10.8408	10.9353	10.7658	10.9439	10.7044	10.771	10.7193	10.6554	11.2986	10.9705	10.6007	10.6679	10.784	10.945	10.5673	10.5166	10.5393	10.3506	10.4747	10.5792	10.3417	10.6244	10.3683	10.7553	10.502	10.6368	10.8063	10.6467	10.7408	10.5661	10.7182	10.6241	10.8253	10.4522	10.7839	10.5826	-0.201347	-1.14977	0.167689	1	ABCF3	chr3:183903862-183911795
A_23_P166297	Homo sapiens ATP-binding cassette, sub-family G (WHITE), member 1 (ABCG1), transcript variant 5, mRNA [NM_207627]	9619	ABCG1	9.79791	10.6814	10.8657	10.9424	11.2488	10.1451	10.7584	11.4469	10.3272	10.7205	10.8813	10.664	10.9711	10.451	10.3595	10.7383	10.5889	10.6911	10.4134	11.4679	11.2061	10.0032	9.87384	10.8911	9.8917	11.037	10.7365	10.2841	10.6422	11.268	10.3569	11.4348	9.69405	10.1338	9.74843	11.2611	9.54826	9.97255	10.668	10.4975	-0.170592	-1.12552	17.5627	2	ABCG1	chr21:43619798-43717354
A_33_P3361067	Homo sapiens ATP-binding cassette, sub-family G (WHITE), member 2 (ABCG2), mRNA [NM_004827]	9429	ABCG2	6.7789	6.66708	7.54739	6.72213	6.76359	6.10043	6.91686	6.6456	8.20225	6.2272	6.91643	6.97328	6.07187	7.03163	7.58587	6.81397	5.93056	6.47884	7.58524	6.58361	6.85331	6.26413	6.62394	6.18618	7.18943	6.07345	6.29124	6.1992	6.53591	5.54496	5.81926	6.18295	5.72272	5.66092	5.69351	6.14139	5.5672	5.71833	6.83995	6.15009	-0.689868	-1.61314	0.0261667	1	ABCG2	chr4:89011415-89152474
A_24_P268662	Homo sapiens abhydrolase domain containing 10 (ABHD10), mRNA [NM_018394]	55347	ABHD10	2.07128	1.83278	1.89139	1.91962	1.92456	1.91028	1.85487	1.80507	1.83382	1.8864	1.91731	1.92322	1.87053	1.90046	1.78465	1.88737	3.75047	1.85118	1.89506	1.88751	1.85866	1.86407	1.82247	1.95265	1.85445	1.81398	1.85928	1.84891	1.90128	1.80448	1.90299	1.86049	1.80978	1.7076	1.89942	1.90617	1.90101	1.90031	1.98476	1.86082	-0.123938	-1.08971	14.3026	2	ABHD10	chr3:111697722-111712215
A_23_P8558	Homo sapiens abhydrolase domain containing 11 (ABHD11), transcript variant 1, mRNA [NM_148912]	83451	ABHD11	7.6187	8.30298	7.80701	8.5803	8.52571	8.48514	8.11232	8.78554	8.26348	8.20093	9.01147	7.9049	8.17687	8.48965	7.99816	8.24338	8.16304	8.06874	7.84152	8.05674	8.33559	8.29985	8.15662	7.76404	8.44253	9.44886	8.5671	8.50502	7.93182	8.63295	8.85795	8.00531	8.20655	8.77352	9.13725	8.43211	8.98278	8.56694	8.24104	8.47913	0.238089	1.17943	6.09949	2	ABHD11	chr7:73150424-73153190
A_23_P149494	Homo sapiens abhydrolase domain containing 12 (ABHD12), transcript variant 2, mRNA [NM_015600]	26090	ABHD12	9.39373	9.28099	8.71845	9.19138	9.03456	9.37892	8.87344	9.54926	8.9883	9.29768	8.45278	9.52222	9.53739	8.96616	8.21987	8.95499	8.44717	8.62519	9.413	8.48455	9.38008	8.99918	8.60419	8.57476	8.23913	8.85699	8.50221	8.97675	8.82673	8.76529	9.05833	9.23146	8.79665	8.86339	9.42711	8.57444	9.10422	9.06774	9.0445	8.85964	-0.184857	-1.1367	8.40734	2	ABHD12	chr20:25228705-25371618
A_24_P398691	Homo sapiens abhydrolase domain containing 13 (ABHD13), mRNA [NM_032859]	84945	ABHD13	6.52864	6.54219	6.00051	5.66894	5.68868	5.72114	5.9463	6.12277	5.88843	6.43193	5.96747	5.93846	5.13245	6.06655	5.28061	6.15282	6.4265	5.88957	6.64997	5.77605	5.62757	5.32494	6.07135	5.59584	6.07525	5.61662	5.88082	6.12532	6.51895	5.66004	5.47714	5.90202	5.90931	5.60456	5.74407	5.58938	4.96168	5.1008	6.00231	5.71377	-0.288538	-1.2214	2.1745	1	ABHD13	chr13:108870762-108886603
A_33_P3386765	Homo sapiens abhydrolase domain containing 14A (ABHD14A), mRNA [NM_015407]	25864	ABHD14A	11.6321	11.3092	11.4366	11.7925	11.5652	11.7935	11.5607	11.597	11.741	11.3505	11.807	11.7156	12.2152	11.4307	11.787	11.4507	11.9524	11.6265	11.7633	11.7239	11.8883	11.8385	12.0596	11.7131	12.0492	11.967	12.1593	11.5861	11.5147	11.7412	11.9892	11.7706	12.1134	11.9386	12.0954	11.7555	12.2398	12.1631	11.6593	11.9109	0.251563	1.1905	0.243852	1	ABHD14A	chr3:52009041-52023218
A_23_P155417	Homo sapiens abhydrolase domain containing 14B (ABHD14B), transcript variant 1, mRNA [NM_032750]	84836	ABHD14B	9.3513	9.26983	9.32496	9.76118	9.53589	9.48076	9.44966	9.21435	9.57823	9.66732	9.74522	9.53307	10.008	9.50279	9.65273	9.52705	9.47619	9.42999	9.5021	9.14849	9.63677	9.51275	8.9939	9.31995	8.88223	9.35651	9.40437	9.22717	8.8841	9.27344	9.50919	9.42861	9.58301	9.57568	9.3782	9.37352	9.73387	9.33602	9.52687	9.34515	-0.181726	-1.13424	1.00368	1	ABHD14B	chr3:52002525-52008646
A_33_P3216913	Homo sapiens abhydrolase domain containing 15 (ABHD15), mRNA [NM_198147]	116236	ABHD15	7.97531	8.20737	7.79243	8.0554	8.03965	8.43022	7.97004	8.51061	8.35543	8.47177	8.18805	8.33025	8.66848	8.04682	7.79734	8.0382	8.11768	7.82933	8.2302	8.44792	7.94802	8.06531	8.62976	8.60197	8.28144	8.07821	8.46734	8.29839	8.89906	8.3125	8.26817	8.34792	8.32533	8.14062	8.43947	8.26763	7.9243	8.02691	8.16077	8.3037	0.142933	1.10415	14.3026	2	ABHD15	chr17:27887688-27894042
A_23_P395172	Homo sapiens abhydrolase domain containing 2 (ABHD2), transcript variant 1, mRNA [NM_007011]	11057	ABHD2	9.92154	10.4637	10.1564	10.5264	10.5304	10.4468	10.6692	10.389	10.4197	10.6516	10.7017	10.4887	10.3534	9.82981	10.3264	10.4269	9.89049	9.85117	9.945	10.7328	10.6793	10.2251	9.4803	10.2987	9.42441	10.8221	10.1284	10.6741	9.7786	10.4938	10.1741	10.3132	9.90285	10.5042	10.3382	10.2828	10.7766	9.96282	10.3152	10.2628	-0.0524127	-1.037	30.5036	2	ABHD2	chr15:89631380-89745591
A_23_P305759	Homo sapiens abhydrolase domain containing 3 (ABHD3), mRNA [NM_138340]	171586	ABHD3	8.22266	8.85626	8.17338	8.50255	8.79046	8.34189	8.68279	8.92082	8.59052	8.42566	8.50475	8.78299	7.7877	8.57535	7.8388	8.342	8.29212	8.33477	8.41081	8.69605	8.83037	8.53023	8.49285	8.04051	8.55377	8.61824	8.35304	8.4815	8.48391	8.78471	8.34104	8.59628	8.37386	8.29592	8.18293	8.35244	8.57224	8.62463	8.44086	8.48445	0.043589	1.03067	39.2929	2	ABHD3	chr18:19230857-19284766
A_23_P205519	Homo sapiens abhydrolase domain containing 4 (ABHD4), mRNA [NM_022060]	63874	ABHD4	9.41549	9.30468	9.53274	9.70323	9.73638	9.89458	9.825	10.141	9.82756	9.78056	9.73866	9.73577	10.0029	9.66626	9.94824	9.42993	9.86433	9.74025	9.51927	9.6116	9.75007	9.71748	9.57	9.73843	9.38437	9.43243	9.60889	9.59573	9.56732	9.74731	9.63413	9.63063	9.61539	9.62716	9.49182	9.83952	9.80344	9.81858	9.72668	9.64128	-0.0853971	-1.06098	11.1896	2	ABHD4	chr14:23067146-23081265
A_23_P250294	Homo sapiens abhydrolase domain containing 5 (ABHD5), mRNA [NM_016006]	51099	ABHD5	10.0953	11.0897	10.4715	10.5299	10.8238	10.1791	10.3052	11.3903	10.4465	10.9666	9.92824	10.2467	10.6283	10.0878	9.91229	10.9456	11.27	10.4719	10.9699	10.5138	10.454	9.7842	10.604	10.1521	10.075	9.92548	9.72509	10.0138	10.8391	10.6639	9.35512	10.8654	9.13389	9.77408	9.47219	9.92505	9.08652	9.93516	10.5662	10.0157	-0.550555	-1.46465	0.126968	1	ABHD5	chr3:43732374-43764217
A_23_P211850	Homo sapiens abhydrolase domain containing 6 (ABHD6), mRNA [NM_020676]	57406	ABHD6	11.2595	10.1194	11.1434	10.8835	10.8258	10.4091	11.0764	11.0616	11.183	10.4239	11.4224	10.8201	11.0333	10.734	11.1663	10.9489	10.2702	10.6653	10.7897	10.6008	10.5075	10.5104	10.8953	10.7154	10.8231	10.8487	10.8513	10.2091	10.9039	10.2996	10.6184	10.7888	10.9347	10.4497	10.8962	10.6817	11.1923	10.5707	10.8545	10.6999	-0.154629	-1.11314	7.22927	2	ABHD6	chr3:58223258-58280461
A_33_P3302165	Homo sapiens abhydrolase domain containing 8 (ABHD8), mRNA [NM_024527]	79575	ABHD8	11.9468	11.1985	12.0345	11.9806	12.2705	12.0718	11.7967	11.9996	11.9487	11.5767	11.9856	11.8845	12.3218	11.8428	12.1515	11.8221	11.8626	12.1409	12.3339	12.2	12.3237	12.0769	12.2077	12.2467	11.8908	12.0182	12.3276	11.7969	12.1116	11.9031	12.2276	12.1022	11.64	12.0567	11.6464	12.0021	11.8557	11.7525	11.9563	12.0203	0.0640115	1.04537	33.1647	2	ABHD8	chr19:17402939-17414282
A_33_P3622802	Homo sapiens abl-interactor 1 (ABI1), transcript variant 1, mRNA [NM_005470]	10006	ABI1	8.75752	9.17131	8.87314	8.79523	8.94882	8.69435	9.0935	8.92876	8.95945	8.72856	9.19821	8.69193	7.99244	8.85056	8.55778	8.92271	8.7427	8.67118	8.95307	8.65801	9.09355	8.67174	8.82493	8.79632	8.92276	8.99825	8.88963	8.8079	8.62451	8.62244	8.7255	8.9075	8.76847	8.51111	8.86138	8.69229	8.73056	8.79342	8.81743	8.78422	-0.0332075	-1.02328	29.071	2	ABI1	chr10:26986594-27150016
A_24_P933418	Homo sapiens abl-interactor 2 (ABI2), mRNA [NM_005759]	10152	ABI2	9.33785	9.09305	9.43948	9.57012	9.36969	9.10661	9.34405	8.51804	9.26624	9.15723	9.75274	9.22375	8.90748	8.83248	9.59889	9.44689	8.83397	9.32047	9.28433	9.04024	8.85316	9.12277	9.0662	9.14265	8.72567	9.40825	8.38746	9.1309	8.70348	8.68088	8.98225	8.78512	9.14641	9.3473	9.04495	9.01713	9.62118	8.81973	9.23176	9.00135	-0.230402	-1.17316	1.36439	1	ABI2	chr2:204193002-204296892
A_23_P141429	Homo sapiens ABI family, member 3 (ABI3), transcript variant 1, mRNA [NM_016428]	51225	ABI3	9.78599	9.93016	9.71622	9.63732	10.1896	9.51385	9.86107	10.3744	9.29427	9.76214	9.55901	9.85381	9.97165	10.5832	9.66162	9.89397	9.9828	9.30788	9.81289	9.80109	9.65571	9.79761	9.16741	9.77857	9.7245	9.47887	9.51391	10.164	9.47377	9.6519	9.83343	9.91552	9.59376	9.76635	9.21646	9.97392	9.40164	9.69465	9.82589	9.66332	-0.162568	-1.11928	7.22927	2	ABI3	chr17:47283595-47300587
A_33_P3411975	Homo sapiens ABI family, member 3 (NESH) binding protein (ABI3BP), mRNA [NM_015429]	25890	ABI3BP	7.47394	7.67632	8.22475	7.72266	7.23621	6.37722	7.32674	5.81672	7.71103	6.74133	7.25962	7.19644	6.74522	7.05014	8.54471	7.46674	7.43408	7.35674	7.23013	7.13659	6.64029	6.19617	6.22842	7.10237	6.27207	6.64938	5.54826	6.70166	4.89099	5.96252	6.44765	6.86203	6.93935	7.31048	5.785	6.5459	6.74339	6.52657	7.29425	6.44679	-0.847456	-1.79933	0	1	ABI3BP	chr3:100468178-100712334
A_24_P282416	Homo sapiens c-abl oncogene 1, receptor tyrosine kinase (ABL1), transcript variant b, mRNA [NM_007313]	25	ABL1	4.26643	5.4095	4.5432	4.08337	4.29181	3.73716	5.09351	5.16997	4.63288	4.65354	4.22917	4.81674	4.96082	4.26947	4.82824	4.81531	5.03878	3.48126	4.6529	5.04585	4.92526	2.42702	3.14279	4.20625	2.17556	4.26111	3.69206	4.68305	2.35887	3.27972	4.3009	5.08611	2.85137	3.61725	4.08192	3.96791	2.96252	4.14704	4.57758	3.74803	-0.829552	-1.77713	0.073087	1	ABL1	chr9:133589267-133763062
A_33_P3413671	Homo sapiens v-abl Abelson murine leukemia viral oncogene homolog 2 (arg, Abelson-related gene) (ABL2), transcript variant c, mRNA [NM_001100108]	27	ABL2	7.20699	9.65896	8.17356	8.05082	7.7851	7.56753	8.33843	8.01962	7.60669	6.625	7.7546	6.89151	7.56709	6.66627	7.79595	8.39829	9.87453	7.85021	7.5442	8.23603	7.09412	7.97929	7.95704	7.74982	7.3067	7.77864	5.3368	7.35152	5.10098	7.52272	7.77059	6.80862	6.70155	8.25379	6.85921	8.08388	7.8094	7.39385	7.86186	7.32077	-0.541096	-1.45508	2.74664	1	ABL2	chr1:179068461-179198819
A_33_P3388646	Homo sapiens actin binding LIM protein 1 (ABLIM1), transcript variant 3, mRNA [NM_001003408]	3983	ABLIM1	4.95069	5.04488	5.33216	4.94052	5.3867	4.59695	4.91473	4.43139	4.71911	4.68467	4.6097	4.49558	4.92694	5.13554	5.15872	4.64896	5.15469	4.61872	5.20706	4.46768	3.80382	2.74082	3.94712	4.14087	4.82229	4.30274	4.2557	4.39604	4.04949	3.08122	4.05112	5.19976	4.26952	4.3278	2.56303	4.672	4.40995	3.84393	4.89251	4.07078	-0.821727	-1.76752	0	1	ABLIM1	chr10:116190868-116444414
A_33_P3381666	Homo sapiens actin binding LIM protein family, member 2 (ABLIM2), transcript variant 7, mRNA [NM_001130088]	84448	ABLIM2	5.1466	7.49497	6.05515	6.12545	5.88848	6.80083	5.91166	5.89133	6.25951	6.48688	5.34922	5.89471	6.13051	6.75181	5.7439	5.86467	6.4535	5.07412	5.8449	6.68533	5.83767	6.44339	7.23018	6.56301	7.73967	6.72192	7.3526	6.5432	7.38354	6.85465	7.17534	6.90919	7.05026	6.92905	7.37481	6.79605	6.18547	6.18799	6.06148	6.84018	0.778691	1.71557	0	1	ABLIM2	chr4:7967036-8160559
A_24_P123408	Homo sapiens actin binding LIM protein family, member 3 (ABLIM3), mRNA [NM_014945]	22885	ABLIM3	7.61531	7.3131	7.99468	7.78937	7.29536	6.94466	7.87758	7.32322	7.43274	7.5859	7.4545	6.95915	7.44519	7.67947	7.61715	8.08103	7.25256	6.67552	7.71496	7.78052	7.12422	7.17389	6.59612	7.62954	6.03844	6.33724	6.69474	7.14367	6.71645	6.55363	6.39808	7.5276	7.8202	7.366	6.5935	6.96781	7.15451	6.9493	7.47639	6.97713	-0.499263	-1.41349	0.0850317	1	ABLIM3	chr5:148521053-148639999
A_33_P3266550	Homo sapiens ABO blood group (transferase A, alpha 1-3-N-acetylgalactosaminyltransferase; transferase B, alpha 1-3-galactosyltransferase) (ABO), mRNA [NM_020469]	28	ABO	6.86074	7.57408	7.35262	8.59921	7.00313	7.20431	8.25159	8.02445	7.40777	5.92298	6.66713	7.03039	5.63486	7.13886	8.33056	6.92013	7.46387	8.14847	6.57398	6.71131	6.88152	6.23492	7.97332	6.55305	6.42942	7.88594	6.87554	7.44241	5.92111	7.14748	7.73132	6.44251	6.21842	7.62704	7.26933	6.79517	8.40858	6.77854	7.2689	7.01721	-0.251696	-1.19061	15.8482	2	ABO	chr9:136130562-136150630
A_33_P3372297	Homo sapiens active BCR-related gene (ABR), transcript variant 3, mRNA [NM_001159746]	29	ABR	6.41393	6.70299	6.36448	6.22308	6.57309	6.01396	6.43743	6.55902	6.0011	6.28355	6.193	6.14229	6.08773	6.65428	5.74328	6.39091	6.09884	6.42551	6.59274	5.96769	6.10303	6.01888	4.34989	6.08959	4.70083	6.33615	5.42084	5.93158	4.96037	5.88855	5.91138	6.22635	5.05765	6.03196	5.41413	5.98817	6.08119	5.1799	6.31059	5.66622	-0.644373	-1.56306	0	1	ABR	chr17:906757-1090616
A_23_P30784	Homo sapiens activator of basal transcription 1 (ABT1), mRNA [NM_013375]	29777	ABT1	7.66782	7.64357	7.70266	7.66914	6.99822	7.56959	7.9219	7.17434	6.84364	7.73379	7.24086	7.72432	7.57414	7.76876	7.03018	7.84711	7.80667	7.58009	7.92645	7.65816	7.66607	7.14549	8.22102	7.55302	7.9992	7.71415	7.67806	7.71669	7.77323	7.3142	6.95256	7.81217	7.8578	7.56161	7.4288	7.68863	7.35982	7.43488	7.54859	7.60713	0.0585423	1.04141	37.5193	2	ABT1	chr6:26597170-26600277
A_33_P3297444	Homo sapiens ankyrin repeat and BTB (POZ) domain containing 1 (ABTB1), transcript variant 2, mRNA [NM_172027]	80325	ABTB1	13.2055	12.2637	12.7718	12.7958	12.9147	12.1868	12.6296	12.2526	12.8566	12.3992	12.9469	12.7936	13.1651	12.34	12.9746	13.0052	12.7365	13.4055	13.0229	12.2906	12.5583	12.5007	12.0108	12.7033	12.1829	12.4874	12.3575	12.5684	11.9606	12.139	12.6823	12.6965	12.538	12.4455	12.4334	12.3997	12.7172	12.3207	12.7719	12.4207	-0.351259	-1.27567	0.0850317	1	ABTB1	chr3:127391780-127399769
A_23_P356616	Homo sapiens ankyrin repeat and BTB (POZ) domain containing 2 (ABTB2), mRNA [NM_145804]	25841	ABTB2	8.75808	9.56294	8.85988	8.6885	8.43723	8.35885	8.84522	7.8656	8.37782	9.50526	8.79381	8.55704	8.80423	8.97998	8.62882	8.5479	8.99719	8.57453	8.80287	9.34649	9.34248	8.95473	8.67996	9.10344	9.24381	8.58693	8.83446	8.68848	8.72712	9.01864	8.56954	8.62569	8.82017	9.26861	8.36381	8.91045	7.99069	8.5323	8.73399	8.82146	0.0874755	1.06251	33.1647	2	ABTB2	chr11:34172533-34379555
A_23_P69339	Homo sapiens acetyl-Coenzyme A acyltransferase 1 (ACAA1), nuclear gene encoding mitochondrial protein, transcript variant 1, mRNA [NM_001607]	30	ACAA1	11.7987	11.9668	11.9033	11.8949	12.081	12.1893	12.192	12.3152	12.1062	11.7865	11.5095	11.965	12.158	12.0814	12.0988	11.7464	11.9022	12.1574	12.3077	12.0811	11.8787	11.5105	12.2083	11.9519	11.7065	11.7501	12.0381	12.0152	11.823	12.1436	12.2098	11.9346	11.9301	11.9282	11.8195	11.997	11.6473	11.826	12.0084	11.9157	-0.0926817	-1.06635	12.6648	2	ACAA1	chr3:38080695-38178733
A_23_P89799	Homo sapiens acetyl-Coenzyme A acyltransferase 2 (ACAA2), nuclear gene encoding mitochondrial protein, mRNA [NM_006111]	10449	ACAA2	11.3576	11.4768	11.1329	11.4264	11.2217	11.4223	11.1965	11.944	11.5493	11.6086	10.5287	11.6215	11.7386	11.3039	10.9177	11.1373	11.2375	11.3771	11.6422	11.5579	11.0215	10.5947	11.6591	11.1684	10.9543	10.769	11.7497	11.5179	11.4412	11.4377	11.16	10.9632	11.2438	10.5323	11.2276	8.97269	10.6032	10.9376	11.36	11.0269	-0.333087	-1.25971	2.74664	1	ACAA2	chr18:47309873-47340251
A_32_P215318	Homo sapiens acetyl-Coenzyme A carboxylase alpha (ACACA), transcript variant 2, mRNA [NM_198839]	31	ACACA	5.35662	5.97184	5.29389	5.8418	4.70436	4.78383	5.82532	4.16328	5.30171	5.28782	4.99454	5.27401	5.14923	4.29957	4.59306	4.80016	5.1748	5.38981	5.21128	5.22939	5.34069	4.71525	5.73738	4.33896	5.33813	4.78284	5.02541	4.9193	5.10167	4.50688	5.00698	4.13255	2.52435	5.27896	4.50784	4.4866	4.29307	4.21671	5.12721	4.70963	-0.417577	-1.33568	2.1745	1	ACACA	chr17:35441926-35766902
A_23_P87791	Homo sapiens acetyl-Coenzyme A carboxylase beta (ACACB), mRNA [NM_001093]	32	ACACB	6.83996	5.95416	6.47534	6.978	7.22421	6.19518	6.49389	6.17509	7.28785	7.06353	6.68452	5.99112	7.35644	6.6304	6.37414	7.02444	6.75337	7.7452	5.77745	6.06448	7.03289	6.66553	6.69911	6.08488	6.48856	6.70844	5.96512	6.39172	4.58375	6.07804	5.13267	6.61304	7.369	6.52907	6.93804	7.01571	6.89426	5.80486	6.68549	6.37154	-0.313953	-1.24311	7.22927	2	ACACB	chr12:109577201-109706030
A_23_P25348	Homo sapiens acyl-Coenzyme A dehydrogenase family, member 10 (ACAD10), transcript variant 2, mRNA [NM_025247]	80724	ACAD10	6.99916	6.82373	7.08129	7.23381	7.29395	7.13474	7.07227	8.04995	7.35471	8.02691	7.53046	7.19911	7.60072	7.1805	6.99164	7.24911	6.81509	7.23367	7.24049	7.02756	7.90664	6.79004	6.10628	6.93404	5.90527	7.22224	6.85952	7.20566	6.28041	7.17393	7.53111	7.21221	7.09631	7.45049	7.28744	7.17075	7.25292	6.75325	7.26902	7.00874	-0.260278	-1.19771	3.43031	1	ACAD10	chr12:112123856-112194911
A_23_P212497	Homo sapiens acyl-Coenzyme A dehydrogenase family, member 11 (ACAD11), mRNA [NM_032169]	84129	ACAD11	7.99972	8.32782	8.34857	8.53061	8.42229	8.23185	8.32391	8.03592	8.20722	7.97311	8.49357	8.08107	7.9173	7.61735	8.54608	8.33175	8.0439	8.45127	7.7208	8.06862	7.82	7.89399	8.36149	8.18745	8.05111	8.68221	7.59767	8.2227	7.80512	8.26911	8.09612	7.99342	8.68277	8.01339	8.28505	8.28407	8.80433	7.95006	8.18969	8.16151	-0.0281812	-1.01973	33.1647	2	ACAD11	chr3:132276981-132593050
A_23_P47426	Homo sapiens acyl-Coenzyme A dehydrogenase family, member 8 (ACAD8), mRNA [NM_014384]	27034	ACAD8	7.88583	8.07748	8.1508	8.30814	8.57063	8.37079	8.36896	8.51575	8.19879	8.20211	8.54369	8.09797	8.19217	8.37756	7.81739	8.23244	7.61604	7.98289	8.01789	8.44014	8.6893	8.65716	7.64872	8.32917	7.69548	8.69451	8.10214	8.07618	8.34365	8.69562	8.30824	8.32665	8.38565	8.46473	8.34301	8.64352	8.5409	8.44493	8.18565	8.35946	0.173811	1.12803	8.40734	2	ACAD8	chr11:134123433-134135746
A_24_P191656	Homo sapiens acyl-Coenzyme A dehydrogenase family, member 9 (ACAD9), mRNA [NM_014049]	28976	ACAD9	9.53609	9.44001	9.78826	10.0442	9.98553	9.9625	10.2941	9.91288	9.64775	9.58487	9.96441	9.63607	9.93978	10.0576	9.66291	9.84161	9.56733	9.58186	10.2115	9.7017	9.85392	9.73241	9.35404	9.81217	9.16348	9.67332	9.52161	9.53052	9.52416	9.65319	10.3123	9.8644	9.61157	9.68429	9.69606	9.84185	9.83153	9.84726	9.82417	9.69525	-0.128917	-1.09347	7.22927	2	ACAD9	chr3:128598332-128631957
A_33_P3303717	Homo sapiens acyl-Coenzyme A dehydrogenase, long chain (ACADL), nuclear gene encoding mitochondrial protein, mRNA [NM_001608]	33	ACADL	10.7129	10.3843	9.84312	10.4345	9.46323	7.79925	8.90146	8.68436	10.1986	9.89171	9.14545	9.73329	8.49757	8.56317	8.69077	10.0827	9.22282	11.0752	10.2119	8.85097	8.32823	7.56281	7.77749	7.77063	8.64583	7.9159	8.48544	9.18207	8.66531	8.48007	8.40576	9.29117	6.65926	8.04562	7.36869	7.12926	7.5973	7.01419	9.55454	8.06189	-1.49265	-2.81405	0	1	ACADL	chr2:211052715-211090215
A_23_P96761	Homo sapiens acyl-Coenzyme A dehydrogenase, C-4 to C-12 straight chain (ACADM), nuclear gene encoding mitochondrial protein, transcript variant 1, mRNA [NM_000016]	34	ACADM	9.48716	9.46757	9.37518	9.25255	9.01019	9.44331	9.30565	9.12074	9.44081	9.05934	9.50141	9.53437	8.33856	8.91091	9.38851	9.06738	9.14034	9.40148	9.47698	9.04654	8.71015	8.92847	9.62507	9.32632	9.65316	9.35992	9.25552	9.43166	9.60208	9.40296	9.27371	8.93795	9.25375	9.37302	9.44601	8.98412	9.18483	9.25661	9.24855	9.26589	0.0173366	1.01209	42.2917	2	ACADM	chr1:76190042-76229355
A_23_P65022	Homo sapiens acyl-Coenzyme A dehydrogenase, C-2 to C-3 short chain (ACADS), nuclear gene encoding mitochondrial protein, mRNA [NM_000017]	35	ACADS	8.40519	7.78948	8.28579	8.24308	8.28644	7.98609	8.06796	8.6311	8.40766	8.43333	7.77122	8.30572	8.80127	8.39976	7.78544	8.00912	8.07023	8.19848	8.40369	8.22217	8.04173	7.74358	7.98541	8.11457	7.18934	7.94395	8.39943	8.34237	7.7317	7.91086	8.14984	8.32599	7.81215	8.03677	8.04788	7.83098	7.77963	7.66581	8.22532	7.9618	-0.26352	-1.2004	0.779225	1	ACADS	chr12:121163570-121177811
A_23_P158570	Homo sapiens acyl-Coenzyme A dehydrogenase, short/branched chain (ACADSB), nuclear gene encoding mitochondrial protein, mRNA [NM_001609]	36	ACADSB	6.26283	7.07657	6.26491	6.19374	6.31714	6.46299	6.47825	6.52457	6.18382	6.36038	6.1778	6.04528	5.66576	6.11793	6.59176	6.08472	6.41516	5.98452	6.07726	7.30017	6.78621	7.07031	7.66735	6.52014	6.66476	6.30096	6.94035	6.4117	6.66375	6.77784	7.04752	6.43338	5.82999	6.62458	6.96726	6.60344	6.52155	6.40506	6.27818	6.71244	0.434258	1.35122	0.126968	1	ACADSB	chr10:124768428-124817806
A_23_P207650	Homo sapiens acyl-Coenzyme A dehydrogenase, very long chain (ACADVL), nuclear gene encoding mitochondrial protein, transcript variant 1, mRNA [NM_000018]	37	ACADVL	14.3588	14.5844	14.6085	14.8192	14.9218	14.7053	14.7395	15.1985	14.6645	14.5291	14.6663	14.4813	14.7128	14.9462	14.4959	14.7928	14.528	14.7643	14.4202	15.067	15.0713	15.0024	14.2789	15.0331	14.5368	14.5883	14.6982	14.6698	14.8509	14.9686	14.8019	14.8571	14.7567	14.8889	15.0095	14.9126	15.0953	14.9623	14.6809	14.8447	0.163805	1.12024	6.09949	2	ACADVL	chr17:7093209-7128586
A_23_P107336	Homo sapiens ArfGAP with coiled-coil, ankyrin repeat and PH domains 1 (ACAP1), mRNA [NM_014716]	9744	ACAP1	6.61605	7.73408	6.72973	7.01592	7.81918	8.1713	7.41229	6.52114	6.94108	7.3005	6.83835	7.78705	7.40558	7.37706	6.47107	6.76926	7.67902	6.1371	6.65626	7.51027	6.88576	7.98505	6.52589	7.93555	7.08356	7.18549	7.69745	8.17271	7.24337	8.47431	8.19656	7.8689	9.04075	7.26108	7.83845	8.00605	7.552	8.52514	7.12537	7.73623	0.610857	1.52717	0.327234	1	ACAP1	chr17:7239847-7254793
A_24_P942002	Homo sapiens ArfGAP with coiled-coil, ankyrin repeat and PH domains 2 (ACAP2), mRNA [NM_012287]	23527	ACAP2	8.70212	8.7997	9.30329	9.00813	9.27824	8.69661	9.07694	8.90024	9.07352	9.15083	9.04972	8.95937	8.1104	8.89822	9.00982	9.03306	8.37853	8.44627	8.78594	9.32594	9.26876	8.92676	8.41644	8.61731	8.99396	9.063	8.64848	9.21683	8.7856	9.02697	8.48793	9.27533	9.11229	8.8224	8.41098	8.74301	8.69342	8.86527	8.87689	8.87898	0.00209064	1.00145	39.9273	2	ACAP2	chr3:194995464-195163817
A_33_P3230290	Homo sapiens ArfGAP with coiled-coil, ankyrin repeat and PH domains 3 (ACAP3), mRNA [NM_030649]	116983	ACAP3	10.7967	10.7713	10.716	10.7374	10.8906	11.3598	10.61	11.3399	10.7606	11.0817	10.9535	11.0021	11.4737	11.1006	10.87	10.5168	11.8553	11.1467	10.8101	10.7028	10.8449	10.98	11.1655	10.8197	10.8657	11.1901	11.3705	10.7932	11.488	11.4134	11.6144	10.9495	11.5961	11.2225	11.3379	11.2363	11.368	11.7885	10.9891	11.1972	0.208098	1.15516	8.40734	2	ACAP3	chr1:1227763-1243269
A_24_P203678	Homo sapiens acetyl-Coenzyme A acetyltransferase 1 (ACAT1), nuclear gene encoding mitochondrial protein, mRNA [NM_000019]	38	ACAT1	9.80485	9.49347	9.65455	9.45889	9.33747	9.58437	9.51942	9.6232	9.98023	9.68392	9.1982	10.0342	9.31289	9.33245	9.691	9.43695	9.09245	9.39613	9.77426	9.52623	9.26756	9.35984	9.85985	9.52653	9.55202	8.95232	9.40354	9.81114	9.89937	9.42239	9.03404	9.20339	9.13994	9.38125	9.6141	9.45338	9.21061	9.24052	9.54784	9.41358	-0.134256	-1.09753	9.84183	2	ACAT1	chr11:107992257-108018891
A_23_P31135	Homo sapiens acetyl-Coenzyme A acetyltransferase 2 (ACAT2), mRNA [NM_005891]	39	ACAT2	11.3373	11.9379	11.0218	11.6154	11.5755	11.0761	11.8617	11.676	11.4287	11.854	11.5344	11.5226	11.2909	11.3545	11.4399	11.3505	11.7846	11.6794	11.7575	11.3717	11.2396	11.1153	11.5535	11.3038	11.6529	11.0414	10.995	11.8377	12.0675	11.5474	10.9818	11.4829	10.806	10.9633	10.7199	11.06	11.0222	10.9669	11.5315	11.2489	-0.282623	-1.2164	1.00368	1	ACAT2	chr6:160181290-160210735
A_24_P171182	Homo sapiens acyl-Coenzyme A binding domain containing 3 (ACBD3), mRNA [NM_022735]	64746	ACBD3	8.17005	8.76903	8.28854	8.28393	7.89732	8.34687	8.42742	7.98277	8.01516	8.52943	8.13001	8.12455	7.22356	8.40579	8.28034	8.38323	8.41507	7.91426	8.05759	8.05326	8.20199	8.10722	7.92507	8.21294	8.31687	7.93329	8.12396	8.27586	8.46382	8.19674	7.51346	8.04148	7.99848	8.05483	7.8326	7.9883	7.79712	8.00359	8.19184	8.05478	-0.137055	-1.09966	11.1896	2	ACBD3	chr1:226332379-226374423
A_24_P366122	Homo sapiens acyl-Coenzyme A binding domain containing 4 (ACBD4), transcript variant 2, mRNA [NM_024722]	79777	ACBD4	9.04468	8.73424	8.74222	9.5639	7.13309	11.9632	8.52098	11.257	10.3363	10.1896	8.04015	9.93282	11.7536	8.53661	7.15585	9.26997	11.0072	10.1651	9.56852	8.61773	8.40767	7.28569	6.09532	7.33181	6.27748	7.95112	11.6156	10.645	7.87021	10.7548	11.7897	8.83341	11.9022	9.40508	9.3129	9.17222	8.69657	8.87842	9.52184	8.99173	-0.530116	-1.44405	15.8482	2	ACBD4	chr17:43209966-43221543
A_24_P175563	Homo sapiens acyl-Coenzyme A binding domain containing 5 (ACBD5), transcript variant 1, mRNA [NM_145698]	91452	ACBD5	6.70335	5.39004	4.31572	5.29955	4.96804	6.55951	5.73625	6.83037	6.7012	6.02363	5.36916	6.66249	5.47226	5.52764	5.11107	5.3434	5.37987	6.24679	7.36412	5.34984	3.50692	3.96388	5.50502	4.77979	3.73831	5.05395	7.10255	6.73492	7.19732	6.28281	6.11397	4.7919	5.67908	3.16791	6.21524	4.70186	4.27985	3.84389	5.84234	5.15837	-0.683972	-1.60656	2.74664	1	ACBD5	chr10:27484142-27531068
A_23_P52127	Homo sapiens acyl-Coenzyme A binding domain containing 6 (ACBD6), mRNA [NM_032360]	84320	ACBD6	11.6241	11.3193	11.7251	11.7136	11.7081	11.6074	11.6528	11.5625	11.4526	11.3224	11.7932	11.5233	11.6408	11.6999	11.4323	11.5304	11.5972	11.3503	11.7479	11.6902	11.5567	11.6753	11.4739	11.8683	11.5381	11.4724	11.5866	11.2696	11.7013	11.4855	11.4044	11.6658	11.566	11.7063	11.5829	11.6676	11.8005	11.7187	11.5791	11.6016	0.0224628	1.01569	41.1295	2	ACBD6	chr1:180257351-180472022
A_23_P24586	Homo sapiens 1-aminocyclopropane-1-carboxylate synthase homolog (Arabidopsis)(non-functional) (ACCS), transcript variant 1, mRNA [NM_032592]	84680	ACCS	10.0972	9.40989	9.92388	10.4959	10.6348	9.40353	9.88547	9.49546	9.9529	9.81247	10.1505	9.58736	10.939	9.30488	10.0547	9.97352	9.10295	9.9843	10.6577	9.99998	10.1563	9.96983	9.00529	9.83846	9.19077	10.095	9.69166	9.69098	8.92595	9.32638	9.88318	10.2197	10.6184	9.72674	9.34469	10.2238	10.8338	9.64911	9.94034	9.81001	-0.13033	-1.09454	21.0512	2	ACCS	chr11:44087728-44105569
A_33_P3359071	Homo sapiens adrenocortical dysplasia homolog (mouse) (ACD), transcript variant 1, mRNA [NM_001082486]	65057	ACD	11.7928	11.6404	11.6658	11.7339	11.7723	11.2272	11.5113	11.4081	11.4215	11.3379	11.7733	11.6483	12.1405	11.322	11.8335	11.9099	11.9686	11.779	11.7895	11.2871	11.5452	11.3163	11.6855	11.8721	11.7299	11.5992	11.5507	11.2767	11.6215	11.2613	11.546	11.8657	11.5758	11.3813	11.6895	11.6812	11.6979	11.4621	11.6672	11.5603	-0.106893	-1.07691	9.84183	2	ACD	chr16:67679029-67694718
A_33_P3229288	Homo sapiens angiotensin I converting enzyme (peptidyl-dipeptidase A) 1 (ACE), transcript variant 1, mRNA [NM_000789]	1636	ACE	10.9861	9.75102	10.5485	10.1158	10.785	9.87656	11.1148	10.304	9.56588	10.8954	9.90524	10.7723	11.1815	11.1146	10.4833	10.4758	10.5052	10.0576	11.4048	9.96983	9.57414	9.16818	9.15683	9.56189	9.39022	9.80479	9.88304	10.6452	9.49358	9.53643	8.93956	10.6692	8.73043	8.87399	8.78355	9.68547	8.53468	9.18213	10.5181	9.45174	-1.06633	-2.0941	0	1	ACE	chr17:61554421-61575741
A_33_P3413759	Homo sapiens alkaline ceramidase 2 (ACER2), mRNA [NM_001010887]	340485	ACER2	3.71201	2.90462	3.28802	3.78656	3.64474	4.22656	3.23991	4.09208	3.23002	3.56342	6.33537	3.46979	3.99443	3.17895	2.47937	3.69806	4.38705	3.6626	3.16204	4.38535	2.28888	4.22094	4.06369	3.47666	4.614	3.60064	2.81353	3.21342	3.60773	3.51219	4.08116	3.88333	3.96741	3.68927	2.85498	3.63105	4.7123	3.93137	3.68714	3.71305	0.0259102	1.01812	42.2917	2	ACER2	chr9:19408924-19452500
A_23_P203665	Homo sapiens alkaline ceramidase 3 (ACER3), mRNA [NM_018367]	55331	ACER3	6.73269	6.59799	5.59522	6.2238	6.80659	6.27102	6.10608	7.42519	5.23845	5.74339	5.20229	6.69465	5.32634	5.87802	6.74546	6.43942	5.71535	5.21385	6.60704	5.79269	6.4336	4.50896	5.99596	6.30676	4.41242	5.95014	5.8067	5.56749	6.3737	6.27864	4.70809	6.5369	4.78066	4.97617	4.4873	5.36245	5.52677	5.82968	6.13489	5.55974	-0.575146	-1.48983	0.779225	1	ACER3	chr11:76571916-76734850
A_24_P60845	Homo sapiens acetylcholinesterase (Yt blood group) (ACHE), transcript variant E4-E6, mRNA [NM_000665]	43	ACHE	6.70584	7.50363	6.70096	6.92292	6.89627	8.51548	7.20011	7.94812	6.51809	7.21824	7.36493	7.03461	7.34686	7.14784	6.5619	6.99973	7.89931	6.67184	6.23965	6.79283	6.89435	6.95939	8.20998	6.92648	7.95385	7.39291	7.40405	6.57974	7.15637	7.42738	7.17611	6.92793	7.22241	6.49588	8.30984	7.39345	7.96689	8.66926	7.12612	7.36101	0.234883	1.17681	17.5627	2	ACHE	chr7:100487614-100493541
A_23_P14389	Homo sapiens apoptotic chromatin condensation inducer 1 (ACIN1), transcript variant 1, mRNA [NM_014977]	22985	ACIN1	8.81908	9.96028	9.17218	9.33653	9.1719	9.36314	9.35035	9.12155	8.8593	9.01754	9.09569	9.03922	9.3899	8.85617	9.84694	9.32015	9.92038	9.92766	8.54469	9.16591	9.24836	9.39253	9.3936	9.64256	8.62702	9.5171	8.49186	9.00149	8.56135	9.16637	9.55317	8.80028	9.64483	9.61952	9.1077	9.76921	9.68622	9.06466	9.26909	9.23441	-0.0346807	-1.02433	34.3774	2	ACIN1	chr14:23527773-23569665
A_33_P3415042	Homo sapiens ATP citrate lyase (ACLY), transcript variant 1, mRNA [NM_001096]	47	ACLY	9.29006	9.93236	9.80034	9.76161	9.90186	9.60162	10.041	10.1009	9.70058	9.81978	9.8557	9.6048	9.70654	9.99415	9.62382	9.71634	9.27242	9.13008	9.36062	9.98175	10.0987	9.71979	9.05516	9.70408	9.5689	9.79145	9.53375	9.81807	9.91353	10.0383	9.28281	10.054	9.53167	10.0292	9.48937	9.85579	9.9963	9.60016	9.6955	9.74015	0.0446469	1.03143	39.2929	2	ACLY	chr17:40023178-40075272
A_23_P9415	Homo sapiens aconitase 1, soluble (ACO1), mRNA [NM_002197]	48	ACO1	9.51061	9.87297	9.68174	10.2438	10.2102	10.3547	10.0207	10.3546	10.3306	10.3685	9.73049	10.2067	10.5418	9.8557	9.73908	9.91308	9.99072	9.70459	9.84377	10.4756	10.2014	9.69134	9.89184	10.1079	9.99339	9.76826	9.92698	9.91763	10.1867	10.2641	9.29077	9.88285	9.8864	9.95633	9.32615	9.85095	9.26544	9.84498	10.025	9.88047	-0.144483	-1.10533	11.1896	2	ACO1	chr9:32384600-32450832
A_23_P103149	Homo sapiens aconitase 2, mitochondrial (ACO2), nuclear gene encoding mitochondrial protein, mRNA [NM_001098]	50	ACO2	12.8361	12.8026	12.6804	12.7786	12.7687	12.9459	12.8434	13.0173	12.7297	12.9242	13.1743	12.8062	13.0123	12.9997	12.7385	12.831	12.7032	12.6148	12.7761	12.8809	12.8703	12.8551	12.4579	12.8774	12.4198	12.8696	12.6911	12.8359	12.5027	12.866	12.6655	12.6418	12.6551	12.8239	12.7172	12.7983	12.988	12.7868	12.8412	12.7476	-0.0936587	-1.06707	5.09625	2	ACO2	chr22:41865128-41940479
A_24_P161036	Homo sapiens acyl-CoA thioesterase 1 (ACOT1), mRNA [NM_001037161]	641371	ACOT1	12.1776	12.7224	12.7454	12.5156	12.8455	12.4225	12.4997	13.2928	12.6935	12.1708	11.885	12.5718	13.2475	12.2575	12.2978	12.8145	12.7273	12.6112	11.9657	13.0613	12.5219	12.0689	12.5813	12.6164	12.0825	11.8883	12.3869	11.6126	13.2302	12.7482	11.98	12.7373	11.1323	11.8655	11.6864	12.8463	11.8251	12.3983	12.5507	12.2774	-0.27338	-1.20864	6.09949	2	ACOT1	chr14:73945188-74025651
A_23_P417415	Homo sapiens acyl-CoA thioesterase 11 (ACOT11), transcript variant 2, mRNA [NM_147161]	26027	ACOT11	7.49076	8.17306	8.0402	8.37059	8.58205	8.91501	8.75425	9.19413	8.41974	7.96374	8.93407	8.47536	8.7581	8.33998	8.52041	7.51666	8.16789	8.5671	7.88588	9.1695	8.90556	9.45622	9.64603	8.69247	9.39597	9.34057	9.53213	8.41203	8.71655	9.41797	9.60989	8.55404	8.41141	9.00731	9.46145	9.08293	9.62841	9.77888	8.37205	9.16944	0.797387	1.73795	0	1	ACOT11	chr1:55013806-55100417
A_23_P31116	Homo sapiens acyl-CoA thioesterase 13 (ACOT13), transcript variant 1, mRNA [NM_018473]	55856	ACOT13	11.4536	11.9194	11.2742	11.2161	11.5419	11.4048	11.592	12.46	11.318	11.5348	11.1347	11.4206	11.1898	11.4545	11.3858	11.2729	11.6445	11.5606	11.4168	11.4398	11.2388	11.3444	11.9738	11.345	12.0059	11.4385	11.7064	11.38	11.7243	11.543	11.3739	11.4522	11.2326	11.4593	11.617	11.5265	11.301	11.5613	11.484	11.5086	0.0246601	1.01724	41.7767	2	ACOT13	chr6:24667262-24719403
A_24_P205589	Homo sapiens acyl-CoA thioesterase 7 (ACOT7), transcript variant hBACHa, mRNA [NM_007274]	11332	ACOT7	9.62551	9.86421	9.49608	10.1774	10.101	10.294	10.3797	10.9278	9.66094	10.2776	9.7174	9.95859	9.9455	10.1155	9.38903	9.51468	9.54821	9.26261	9.48112	9.90613	10.3826	9.94021	9.2615	10.2447	9.59845	10.1222	10.1452	10.0224	9.51795	10.1345	9.66708	10.0746	9.43394	9.72232	9.74758	10.2141	9.61825	10.0629	9.88089	9.88508	0.00418191	1.0029	39.9273	2	ACOT7	chr1:6324331-6453826
A_33_P3352544	Homo sapiens acyl-CoA thioesterase 8 (ACOT8), transcript variant 1, mRNA [NM_005469]	10005	ACOT8	9.23185	8.69552	8.78288	8.873	8.78349	9.02545	8.89163	9.20674	8.76742	9.15947	8.86542	9.03063	9.45201	9.14714	8.51294	8.74589	8.88125	8.88289	9.06093	8.93501	8.92584	8.44313	8.22336	8.52199	8.3388	8.89183	9.09013	9.19083	8.77522	8.90694	8.94739	8.66928	8.83805	8.88473	8.91969	8.60684	8.90209	8.6532	8.94719	8.77181	-0.175379	-1.12926	2.74664	1	ACOT8	chr20:44462469-44486048
A_24_P42501	Homo sapiens acyl-CoA thioesterase 9 (ACOT9), transcript variant 1, mRNA [NM_001037171]	23597	ACOT9	9.16715	9.6809	9.18196	9.16092	9.21449	9.33272	9.38086	9.61413	9.2522	9.38272	9.05415	9.21487	9.27653	9.76873	8.89849	9.29519	9.40752	8.45814	8.97009	9.39555	9.24884	9.24219	9.51203	9.2239	9.30995	9.07012	9.0528	9.3738	9.69383	9.36869	8.50992	9.40063	8.68346	9.06935	9.13628	9.13525	8.8649	9.07272	9.24799	9.17706	-0.0709251	-1.05039	24.3652	2	ACOT9	chrX:23721776-23761407
A_33_P3244803	Homo sapiens acyl-Coenzyme A oxidase 1, palmitoyl (ACOX1), transcript variant 1, mRNA [NM_004035]	51	ACOX1	12.0672	11.8063	11.8645	11.9572	11.6352	11.8875	11.8396	11.6261	11.8213	12.003	11.5875	11.9626	11.8973	11.8141	11.9892	11.9691	11.6645	12.105	11.9761	11.8883	12.0891	11.9885	12.4228	12.1236	12.2083	11.8586	11.9642	11.8162	12.1271	11.9096	11.9153	11.805	11.7407	11.7803	11.8734	11.8187	11.6685	11.8759	11.867	11.9407	0.0737419	1.05244	26.011	2	ACOX1	chr17:73937588-74002080
A_23_P10182	Homo sapiens acyl-Coenzyme A oxidase 2, branched chain (ACOX2), mRNA [NM_003500]	8309	ACOX2	10.6491	9.27746	10.5548	10.285	10.1049	10.0225	9.68681	9.64191	10.8647	10.0925	10.0751	10.5359	10.6825	10.2358	10.8147	9.69126	9.70751	10.4728	10.6286	10.1746	10.0948	10.2578	10.97	10.3931	10.6734	9.94955	10.7589	10.0842	10.6978	10.0248	10.2338	10.3654	10.2641	10.0768	10.3154	9.97582	9.99417	10.2305	10.2118	10.2913	0.0795267	1.05667	35.4582	2	ACOX2	chr3:58490862-58522929
A_23_P316381	Homo sapiens acyl-Coenzyme A oxidase 3, pristanoyl (ACOX3), transcript variant 1, mRNA [NM_003501]	8310	ACOX3	8.91597	8.71414	8.98513	8.80451	9.14275	8.76147	8.98116	9.03831	8.96834	8.82619	9.38268	8.54286	9.06127	9.07864	8.76187	8.99439	8.98467	8.93881	8.58287	9.04241	8.99627	8.8522	8.45717	9.11789	8.79536	8.82277	8.8564	8.73218	8.68212	8.6693	8.74524	8.71512	8.60996	8.84247	8.53795	8.84877	8.9834	8.67568	8.91927	8.78856	-0.130706	-1.09483	3.43031	1	ACOX3	chr4:8368008-8442452
A_33_P3395014	Homo sapiens acyl-Coenzyme A oxidase-like (ACOXL), transcript variant 3, mRNA [NM_001142808]	55289	ACOXL	7.99627	7.88273	7.60171	8.38753	7.92912	5.84078	7.98414	7.38168	7.31523	7.81636	6.25252	7.70574	7.96691	6.02657	7.27316	8.27348	7.37266	8.63658	8.35676	7.57662	7.45877	7.50296	6.46636	6.93491	6.96156	6.47048	6.86695	7.76338	5.92414	7.05166	6.75776	7.10063	4.57082	7.07824	5.03857	6.3028	6.26816	6.11705	7.57894	6.64273	-0.936216	-1.9135	0.0433069	1	ACOXL	chr2:111490149-111875799
A_24_P922919	Homo sapiens acid phosphatase 1, soluble (ACP1), transcript variant 4, mRNA [NM_001040649]	52	ACP1	2.11364	2.15688	2.69198	2.06887	2.07711	2.57919	2.24672	1.91672	2.64118	2.08957	2.42535	2.12278	2.4124	2.46871	2.20694	3.32998	2.09485	2.01085	2.77123	2.02258	2.57619	2.0807	2.57662	2.43198	2.01907	2.06572	2.25426	2.8417	2.59969	2.68877	2.32747	2.33588	2.03582	2.59317	2.09351	2.2624	2.49369	1.92643	2.33816	2.32767	-0.010491	-1.0073	38.4618	2	ACP1	chr2:264868-278282
A_33_P3310864	Homo sapiens acid phosphatase 2, lysosomal (ACP2), transcript variant 2, mRNA [NM_001131064]	53	ACP2	5.48612	6.28597	5.64777	6.00303	6.06008	6.2711	6.34126	6.28539	5.68295	6.56124	5.86597	5.86482	6.2018	6.5987	5.28285	5.51356	5.12749	4.95084	5.5782	6.38414	6.18062	6.02062	4.84315	5.73756	4.9591	6.06465	6.17826	6.18347	5.94661	6.33887	5.96469	5.89255	5.74965	5.83118	5.77347	5.82477	5.61823	5.34892	5.87417	5.83371	-0.0404546	-1.02844	34.3774	2	ACP2	chr11:47260852-47290584
A_23_P142075	Homo sapiens acid phosphatase 5, tartrate resistant (ACP5), transcript variant 4, mRNA [NM_001611]	54	ACP5	14.5764	16.2662	15.1512	15.1795	16.1602	15.6067	16.3214	17.2357	15.2963	15.7324	14.9498	15.8241	15.5717	15.0601	14.9676	15.3108	15.5647	15.5923	16.1213	15.5771	15.461	15.0623	15.2806	15.5029	15.5547	15.658	15.4366	15.2015	15.08	15.8514	14.9539	15.7941	14.3127	14.6461	14.8792	15.5201	14.1595	15.1226	15.6047	15.2134	-0.391264	-1.31154	2.1745	1	ACP5	chr19:11685474-11689801
A_23_P160240	Homo sapiens acid phosphatase 6, lysophosphatidic (ACP6), mRNA [NM_016361]	51205	ACP6	7.66851	6.37678	6.10328	7.40331	7.73059	7.57685	7.40931	7.29808	7.52809	6.86852	7.91408	7.01513	6.94737	7.07351	7.10008	7.53779	6.20758	7.27547	7.40392	6.86057	7.36566	6.97287	6.33723	7.35011	6.72825	7.60059	7.52577	7.11741	7.24119	7.27759	7.94855	7.22485	7.12107	7.78025	7.68931	6.77437	7.95387	7.23983	7.18096	7.26891	0.0879517	1.06286	34.3774	2	ACP6	chr1:147119167-147142634
A_33_P3318534	Homo sapiens acid phosphatase-like 2 (ACPL2), transcript variant 1, mRNA [NM_152282]	92370	ACPL2	7.49313	7.25634	7.2717	7.40011	7.27158	7.4745	7.25686	7.7536	7.3592	7.70762	7.19746	7.59505	7.62754	7.06973	7.71683	7.35668	7.39055	7.91079	7.57864	7.16864	6.84248	7.02693	7.29966	7.91985	7.12223	7.15437	7.87759	7.38898	7.83428	7.58182	7.44525	7.18871	7.64707	7.39597	7.61043	7.47767	7.31793	7.43665	7.45726	7.40718	-0.0500725	-1.03532	27.5963	2	ACPL2	chr3:140950681-141013486
A_24_P37589	Homo sapiens acid phosphatase, prostate (ACPP), transcript variant 1, mRNA [NM_001099]	55	ACPP	3.53088	4.27639	4.02825	4.33273	4.00837	3.83214	4.20682	3.75604	3.77442	3.59858	3.37747	4.02763	3.94515	4.21167	2.96768	3.80437	4.08785	4.07144	3.64823	4.91017	4.34331	2.12282	2.44927	2.80753	3.23332	2.96754	4.03274	4.13782	3.96403	3.68634	2.947	3.65077	3.53818	4.44349	4.11501	3.60106	3.47867	3.08442	3.86769	3.55334	-0.314349	-1.24345	6.09949	2	ACPP	chr3:132036210-132087146
A_23_P171237	Homo sapiens acidic repeat containing (ACRC), mRNA [NM_052957]	93953	ACRC	9.12076	9.4549	9.02046	8.53209	9.15308	8.54193	8.78169	8.21503	8.96343	8.70879	8.38898	9.26318	8.34233	8.67519	8.87863	8.74885	8.78054	9.34552	9.23435	9.11464	9.18005	9.30209	9.45337	9.01568	9.45722	8.84142	8.78718	9.08519	8.96934	9.32764	9.45255	9.10908	9.58732	9.20953	9.27828	8.99052	9.12342	9.58519	8.84999	9.20367	0.353682	1.27782	0.44981	1	ACRC	chrX:70430034-70948962
A_23_P54488	Homo sapiens acyl-CoA synthetase bubblegum family member 1 (ACSBG1), mRNA [NM_015162]	23205	ACSBG1	4.79808	2.45197	4.48303	7.86424	6.69231	6.77416	5.6512	6.76708	5.83981	4.05084	8.85876	4.62362	6.50267	5.80267	5.48222	6.59886	3.98253	5.53066	3.51624	3.49197	6.42403	5.70701	6.01531	3.81617	7.05655	8.56856	7.43956	5.29212	4.0307	5.08083	7.36216	4.91901	4.02121	7.42103	8.15374	5.93441	9.03119	6.34085	5.59321	6.11086	0.517655	1.43163	21.0512	2	ACSBG1	chr15:78463186-78527049
A_23_P4190	Homo sapiens acyl-CoA synthetase family member 2 (ACSF2), mRNA [NM_025149]	80221	ACSF2	10.0019	9.82872	9.91512	10.146	10.2757	9.84828	10.0899	10.2926	10.3289	10.1438	9.95698	9.89218	10.4882	9.52238	9.71043	9.65583	9.73632	10.3521	10.0078	9.71206	9.86581	9.5766	9.71692	9.58291	9.18005	9.90035	9.70566	9.80698	9.17603	9.69846	10.2329	10.0825	8.95512	9.31317	9.73844	9.40169	9.65037	9.53309	10.0102	9.62259	-0.387579	-1.3082	0.0261667	1	ACSF2	chr17:48503518-48552200
A_23_P259797	Homo sapiens acyl-CoA synthetase family member 3 (ACSF3), transcript variant 1, mRNA [NM_174917]	197322	ACSF3	8.37955	8.37283	8.22403	8.5103	8.12022	8.34351	8.44402	8.57326	8.4233	8.42832	8.51905	8.39782	8.74581	8.38487	8.24102	8.29552	8.17177	8.28537	8.56932	7.85082	8.5016	8.2696	7.65621	8.1826	7.45537	8.35169	8.01559	8.20695	7.62328	8.40928	8.42179	8.52084	8.25415	8.35886	8.13245	8.40241	7.99281	8.01998	8.39105	8.13823	-0.25282	-1.19153	0.327234	1	ACSF3	chr16:89160216-89222171
A_23_P110212	Homo sapiens acyl-CoA synthetase long-chain family member 1 (ACSL1), mRNA [NM_001995]	2180	ACSL1	10.4193	12.6746	11.2272	11.2742	11.2558	11.2557	11.6498	11.9782	11.1686	12.0791	10.7936	11.5262	11.1649	11.1848	10.9632	11.7949	11.9475	11.8032	10.6546	11.5458	11.31	11.1888	10.7211	10.9939	11.112	11.0126	11.459	11.3458	11.6867	11.8601	11.0355	10.9417	10.9179	10.8653	10.7162	11.0624	10.5768	11.205	11.4113	11.1346	-0.276775	-1.21148	5.09625	2	ACSL1	chr4:185676748-185747215
A_24_P248606	Homo sapiens acyl-CoA synthetase long-chain family member 3 (ACSL3), transcript variant 1, mRNA [NM_004457]	2181	ACSL3	9.94633	10.4021	9.88732	9.99031	9.7296	9.56703	9.85411	9.4304	9.75089	9.98363	9.68945	9.76107	9.15518	9.93914	9.96348	10.1804	9.93007	9.79757	9.81438	9.79683	9.37797	9.54384	9.75289	9.34594	9.73735	9.71463	9.4289	10.0033	8.95044	9.39533	9.26937	9.54904	9.70125	9.41087	9.2315	9.14562	9.266	9.39244	9.83013	9.4744	-0.355732	-1.27964	0.0433069	1	ACSL3	chr2:223725731-223808119
A_23_P217564	Homo sapiens acyl-CoA synthetase long-chain family member 4 (ACSL4), transcript variant 1, mRNA [NM_004458]	2182	ACSL4	9.03369	10.8413	10.4811	9.98369	9.90327	10.2322	10.2266	10.3305	10.2132	11.0759	9.8813	9.84195	8.80114	10.1089	10.0019	10.4529	10.9	9.41922	10.1879	10.454	10.2278	10.4121	9.05012	10.2315	10.206	9.96395	9.6067	10.3851	10.3968	10.3176	9.29625	9.97737	9.87732	10.2224	9.34038	9.97094	9.50035	10.0191	10.1009	9.97136	-0.129522	-1.09393	22.6626	2	ACSL4	chrX:108884563-108976621
A_33_P3217983	Homo sapiens acyl-CoA synthetase long-chain family member 5 (ACSL5), transcript variant 3, mRNA [NM_203380]	51703	ACSL5	12.5338	13.3158	12.4514	13.0603	12.6834	13.1763	13.0226	12.3815	12.2867	12.9406	12.1877	12.6725	12.6038	12.4426	12.365	12.8228	12.9945	12.8311	12.595	12.7007	12.775	12.9385	12.9687	12.2956	12.5089	12.3752	12.7443	12.8863	12.3873	12.3638	13.1207	12.439	12.1854	12.6823	12.743	12.7198	12.874	12.972	12.7036	12.6674	-0.0361579	-1.02538	31.8325	2	ACSL5	chr10:114133915-114188138
A_23_P317756	Homo sapiens acyl-CoA synthetase medium-chain family member 3 (ACSM3), transcript variant 2, mRNA [NM_202000]	6296	ACSM3	6.47169	7.43978	7.55007	6.94463	7.20114	6.90924	6.86385	7.06756	7.63193	7.20279	6.35037	6.89448	6.65626	6.875	6.89847	6.84908	7.39317	6.81034	7.29367	7.55691	7.18791	6.8296	6.05219	6.7901	6.05411	6.32856	6.46171	7.24876	6.51008	7.17859	7.1966	6.78573	5.87069	7.09933	5.64027	6.63389	6.28751	6.66013	7.01597	6.65119	-0.364781	-1.28769	1.36439	1	ACSM3	chr16:20775311-20860990
A_33_P3422404	Homo sapiens acyl-CoA synthetase short-chain family member 1 (ACSS1), nuclear gene encoding mitochondrial protein, mRNA [NM_032501]	84532	ACSS1	6.49104	6.50244	6.18393	6.86599	6.5498	6.43776	6.11214	5.39157	6.37473	5.73488	6.46941	6.20054	6.40433	6.29376	6.50151	6.04809	5.53362	6.596	6.91953	6.30603	6.22678	5.82465	5.61307	5.64388	6.30793	6.0314	5.81512	6.40455	5.38253	6.19506	6.45329	6.4847	6.27667	6.3441	6.2577	6.28325	6.93283	6.38476	6.29532	6.16675	-0.128566	-1.09321	17.5627	2	ACSS1	chr20:24986865-25038818
A_23_P210900	Homo sapiens acyl-CoA synthetase short-chain family member 2 (ACSS2), transcript variant 1, mRNA [NM_018677]	55902	ACSS2	10.7908	10.8804	10.5208	11.1288	11.2094	10.7415	11.2865	11.51	10.6856	11.1869	10.8079	10.8031	11.059	11.0639	10.9696	10.9804	11.0449	11.1647	10.9808	10.8045	10.9204	10.8734	10.0394	10.692	10.2219	10.5699	10.6438	11.2735	10.678	10.936	11.1496	10.5775	10.0813	10.7583	10.5251	10.7822	10.8826	11.0382	10.9903	10.7078	-0.282486	-1.21629	0.44981	1	ACSS2	chr20:33462765-33515769
A_23_P339119	Homo sapiens acyl-CoA synthetase short-chain family member 3 (ACSS3), mRNA [NM_024560]	79611	ACSS3	8.39341	8.39296	8.6129	8.7006	8.58832	8.75861	8.83371	8.68433	8.82579	8.85017	8.24662	8.4143	8.53194	8.45117	8.98547	8.87364	9.10403	8.88337	8.52045	9.11483	9.15338	8.51249	8.48735	8.52143	9.01017	8.27041	8.60539	8.42795	8.9622	8.49992	8.49152	8.33377	8.13882	8.66957	7.5782	8.22669	7.82293	8.34719	8.66588	8.48285	-0.18303	-1.13527	7.22927	2	ACSS3	chr12:81471808-81649582
A_23_P150053	Homo sapiens actin, alpha 2, smooth muscle, aorta (ACTA2), transcript variant 2, mRNA [NM_001613]	59	ACTA2	14.8234	12.1869	14.8345	13.7131	13.9766	14.5804	13.9607	13.9563	14.343	12.9438	14.9032	13.755	12.9883	13.9195	14.3572	13.9749	13.6609	13.5177	13.1652	13.3775	13.6486	14.9564	14.2228	15.355	14.8069	14.0884	13.7375	13.1993	14.8912	14.892	12.8429	13.9506	14.7376	14.7094	13.9595	15.1688	14.2805	14.8176	13.8716	14.297	0.425373	1.34292	7.22927	2	ACTA2	chr10:90694830-90775542
A_23_P135769	Homo sapiens actin, beta (ACTB), mRNA [NM_001101]	60	ACTB	14.9464	15.0278	15.2463	15.2507	15.529	15.0915	15.4304	15.4523	14.8592	15.2056	15.3582	14.976	14.7592	15.6005	15.4307	15.2434	14.8526	14.5168	14.4176	15.2061	15.1955	15.138	14.4259	15.5952	14.8264	15.4546	14.7352	15.3126	15.9466	15.0241	14.5253	15.047	14.7135	15.1231	14.6627	15.3919	15.0072	14.8609	15.1155	15.0627	-0.0527597	-1.03725	30.5036	2	ACTB	chr7:5566778-5570232
A_32_P156963	Homo sapiens actin, gamma 1 (ACTG1), mRNA [NM_001614]	71	ACTG1	15.333	15.1381	15.308	15.0421	15.1797	15.4605	15.2541	15.4822	15.4933	15.3763	15.144	15.2962	15.618	15.2653	14.9722	15.3901	15.2799	14.9057	15.0372	15.3904	14.9346	14.787	14.262	15.2096	14.8156	15.2182	15.2269	15.5235	15.2184	15.5257	14.9729	15.3137	15.261	15.3222	15.1789	15.3564	15.1777	15.1022	15.2619	15.1472	-0.114672	-1.08273	11.1896	2	ACTG1	chr17:79476996-79479892
A_23_P39955	Homo sapiens actin, gamma 2, smooth muscle, enteric (ACTG2), mRNA [NM_001615]	72	ACTG2	15.7832	13.1231	15.2865	14.4958	14.2471	15.6982	14.2184	14.2043	14.1065	13.0372	16.2004	13.9912	13.0821	14.7788	14.7784	14.2041	14.2208	13.6526	12.6721	14.5122	14.1927	16.2537	15.2466	16.7424	15.8651	15.2417	14.4634	13.8595	15.5873	16.1473	13.8052	14.2884	15.4409	16.5782	14.8248	16.2957	15.0434	15.9028	14.3042	15.2785	0.974252	1.96462	0.167689	1	ACTG2	chr2:74120092-74146780
A_23_P69249	Homo sapiens actin-like 6A (ACTL6A), transcript variant 3, mRNA [NM_178042]	86	ACTL6A	11.0325	10.7915	11.1111	11.1041	11.1894	11.1051	11.2239	10.7716	10.9934	10.9024	11.1829	11.0153	10.887	10.9843	10.9747	10.8693	10.5605	10.7867	10.8575	11.132	11.2396	11.2777	11.5685	11.0188	11.3829	11.3197	11.1469	11.2039	11.0779	11.0796	11.0163	11.1556	11.0979	11.018	11.1555	11.1327	11.1379	11.3406	10.9654	11.1843	0.218877	1.16383	0.167689	1	ACTL6A	chr3:179280707-179306193
A_23_P105957	Homo sapiens actinin, alpha 1 (ACTN1), transcript variant 2, mRNA [NM_001102]	87	ACTN1	11.9755	11.8794	12.3392	12.1004	12.0631	12.8297	12.2011	12.4804	12.1974	12.0892	12.4704	12.0075	11.9882	12.3131	12.169	12.1559	12.2393	11.7313	11.7251	12.3219	12.3702	12.6197	11.3541	12.9277	11.801	12.3083	11.9043	11.9102	12.5642	12.6523	11.6621	12.0841	12.6537	12.549	11.9341	12.9677	12.2065	12.4336	12.1555	12.275	0.119453	1.08632	26.011	2	ACTN1	chr14:69340839-69446083
A_33_P3212167	Homo sapiens actinin, alpha 2 (ACTN2), mRNA [NM_001103]	88	ACTN2	7.03384	5.59652	6.54457	6.79919	7.04876	5.5278	6.90938	5.86816	6.67357	6.67766	7.24621	6.06778	5.8382	5.84754	7.27673	7.29221	5.78816	6.96334	7.09814	5.96992	5.6351	6.03812	6.17288	7.34478	6.27656	5.82104	5.9329	6.20347	6.06754	5.95255	4.59378	6.68504	5.90814	5.52898	5.35083	6.09271	5.65074	5.87363	6.53146	5.95256	-0.578898	-1.49371	0.243852	1	ACTN2	chr1:236849769-236927558
A_23_P101655	Homo sapiens actinin, alpha 4 (ACTN4), mRNA [NM_004924]	81	ACTN4	11.104	10.4108	10.9406	10.7589	10.4649	10.534	10.6849	10.7554	10.6031	10.8241	10.7477	10.4783	11.1154	10.6591	10.5437	10.8445	10.6807	10.7844	10.509	10.4265	10.3938	10.3206	9.99179	10.3542	9.89236	10.4231	10.0248	10.661	10.3929	10.5217	10.4118	10.5761	10.3411	10.2335	10.1213	10.4967	10.2813	10.0866	10.7076	10.3132	-0.394336	-1.31434	0	1	ACTN4	chr19:39138266-39235114
A_33_P3416946	Homo sapiens actin-related protein 10 homolog (S. cerevisiae) (ACTR10), mRNA [NM_018477]	55860	ACTR10	8.59163	9.11844	8.92191	8.62658	8.77257	8.19687	8.81972	8.94213	8.31888	8.87592	8.83583	8.32386	8.43147	8.97323	8.03479	9.14636	8.37938	8.36996	8.67123	8.55854	8.69974	8.94487	8.34594	9.12369	9.06314	8.26549	9.05839	8.31794	9.3076	8.26347	8.47365	9.09378	8.24175	8.61644	8.44184	8.67366	8.562	8.59288	8.65004	8.66552	0.0154779	1.01079	42.2917	2	ACTR10	chr14:58666832-58702353
A_24_P278367	Homo sapiens ARP1 actin-related protein 1 homolog A, centractin alpha (yeast) (ACTR1A), mRNA [NM_005736]	10121	ACTR1A	10.7861	10.5334	10.7289	10.8014	10.7622	10.8415	10.802	10.9238	10.8393	10.8884	10.5461	10.7547	11.0813	11.0148	10.7299	10.9864	10.8918	10.7635	10.7864	10.581	10.7906	10.5895	9.95461	11.0873	9.97149	10.3934	10.4988	10.8065	10.6023	10.6557	10.4751	10.7824	10.4242	10.6179	10.307	10.6958	10.3703	10.2163	10.8138	10.5168	-0.296945	-1.22854	0.0850317	1	ACTR1A	chr10:104238985-104262512
A_23_P28279	Homo sapiens ARP1 actin-related protein 1 homolog B, centractin beta (yeast) (ACTR1B), mRNA [NM_005735]	10120	ACTR1B	11.3202	10.6876	11.2142	11.2375	11.3713	11.0563	11.1744	10.8614	11.2028	11.3296	11.5157	11.1209	11.5477	10.9901	11.2403	11.2314	10.869	11.1346	11.0043	11.061	11.1391	11.2482	9.9816	11.0762	10.5328	11.2628	10.94	11.0174	10.6052	10.9705	11.2939	11.3698	11.0245	11.177	11.1013	11.2564	11.4734	11.0541	11.1636	11.0308	-0.132835	-1.09645	9.84183	2	ACTR1B	chr2:98272401-98280561
A_23_P377376	Homo sapiens ARP2 actin-related protein 2 homolog (yeast) (ACTR2), transcript variant 1, mRNA [NM_001005386]	10097	ACTR2	10.7929	11.2445	10.4806	10.3564	10.6328	11.0619	10.8836	11.4246	10.6417	11.0024	10.2946	10.998	10.2629	10.7518	10.4846	10.8493	11.0049	10.3897	10.6695	10.8539	9.80331	10.3589	9.83912	10.7223	10.5456	10.7014	10.8684	11.276	11.0245	11.3279	10.4857	10.5842	11.1251	10.7506	10.849	11.2189	10.5267	10.4631	10.7488	10.7013	-0.0474811	-1.03346	31.8325	2	ACTR2	chr2:65454828-65498390
A_23_P108785	Homo sapiens ARP3 actin-related protein 3 homolog (yeast) (ACTR3), mRNA [NM_005721]	10096	ACTR3	11.871	12.744	12.0792	12.1697	12.5936	12.6022	12.6114	12.8226	12.2406	12.4611	12.2805	12.316	11.9507	12.5349	12.0574	12.2878	12.4059	11.7144	11.8531	12.6871	12.5623	12.3765	12.0919	12.3621	12.1931	12.6345	12.3284	12.7004	12.4466	12.8006	12.2668	12.3728	12.591	12.3572	12.0477	12.603	12.27	12.4334	12.2945	12.4277	0.133108	1.09665	17.5627	2	ACTR3	chr2:114647536-114716167
A_23_P123193	Homo sapiens ARP3 actin-related protein 3 homolog B (yeast) (ACTR3B), transcript variant 1, mRNA [NM_020445]	57180	ACTR3B	9.08362	8.79671	9.12078	9.38797	8.94562	9.34127	8.90505	8.88635	8.79411	9.04484	9.98106	9.05099	9.26819	9.2709	9.31986	9.36881	8.80305	9.09559	9.23651	9.06361	9.31863	9.49994	9.92145	9.32891	9.99387	9.56629	9.33836	8.9825	9.42975	8.97014	9.07468	9.18728	9.33465	9.12479	9.55888	9.17717	9.63053	9.413	9.14217	9.36392	0.221747	1.16614	3.43031	1	ACTR3B	chr7:152456833-152552464
A_33_P3264089	Homo sapiens ARP3 actin-related protein 3 homolog C (yeast) (ACTR3C), transcript variant 1, mRNA [NM_001164458]	653857	ACTR3C	6.92989	6.48923	6.6171	7.07157	6.91783	6.93629	6.68508	6.48704	6.72364	6.68374	6.75667	7.19767	7.58221	6.8447	6.58279	6.62855	6.64629	7.31855	7.41446	6.90578	6.77878	7.10372	7.07298	6.79153	6.5313	6.98625	7.22643	7.11057	6.80617	7.06893	7.30193	6.60514	7.17785	6.92942	7.0258	6.94053	7.02119	7.1384	6.86912	6.97488	0.105757	1.07606	22.6626	2	ACTR3C	chr7:149944300-150035245
A_23_P165952	Homo sapiens ARP5 actin-related protein 5 homolog (yeast) (ACTR5), mRNA [NM_024855]	79913	ACTR5	7.89014	8.27183	7.76814	7.95969	8.06632	7.63431	8.07108	7.69122	7.62174	7.90745	7.97455	7.82078	8.24589	7.90493	7.72816	7.91504	7.73388	8.03609	7.82338	7.93024	8.12431	7.87065	6.97319	7.50394	7.02488	7.81301	7.36376	7.95679	7.23218	7.74788	7.87334	7.90125	8.37191	8.1789	7.55094	7.83803	7.70956	7.94625	7.89814	7.73216	-0.165978	-1.12193	7.22927	2	ACTR5	chr20:37377096-37401089
A_23_P162596	Homo sapiens ARP6 actin-related protein 6 homolog (yeast) (ACTR6), mRNA [NM_022496]	64431	ACTR6	10.8886	10.515	10.9015	10.9358	10.9116	10.5812	10.6339	10.907	10.6549	10.7388	11.2147	10.7285	10.045	10.8676	10.7805	10.8628	10.453	10.9241	11.1051	10.7286	10.9323	11.0672	11.162	10.7174	11.1497	10.9597	10.8204	10.8208	10.5398	10.7393	10.9045	10.7887	10.7299	10.8394	10.9807	10.6367	11.0702	11.0839	10.771	10.8774	0.10639	1.07653	17.5627	2	ACTR6	chr12:100593864-100618202
A_23_P80694	Homo sapiens ARP8 actin-related protein 8 homolog (yeast) (ACTR8), mRNA [NM_022899]	93973	ACTR8	7.80001	7.3458	7.26383	7.38906	7.40329	7.48379	7.58194	8.74142	7.55079	7.30718	7.28435	7.23725	7.20578	7.6634	7.46475	7.49457	7.5867	7.46591	7.73153	7.12155	7.24687	7.40364	7.90076	7.70938	7.79981	7.45192	7.53724	7.3136	7.73057	7.51964	7.3435	7.25186	7.68155	7.28004	7.47576	7.4045	7.00965	7.44654	7.52639	7.45413	-0.0722621	-1.05136	24.3652	2	ACTR8	chr3:53901093-53916229
A_33_P3360665	Homo sapiens activin A receptor, type I (ACVR1), transcript variant 1, mRNA [NM_001105]	90	ACVR1	8.00739	8.18109	8.77067	8.46208	8.52746	8.46031	8.54146	8.10435	8.6052	8.50927	8.70921	8.52858	8.12588	8.29485	8.25776	8.45053	7.32073	7.88218	7.73887	8.7638	8.81799	8.38199	8.20955	8.25334	8.27382	8.83409	8.10297	8.30857	8.2386	8.43565	7.80356	8.59505	7.98662	8.52048	8.42543	8.22122	8.48591	8.26124	8.28831	8.3642	0.0758951	1.05401	33.1647	2	ACVR1	chr2:158592957-158732374
A_33_P3364433	Homo sapiens activin A receptor, type IB (ACVR1B), transcript variant 3, mRNA [NM_020328]	91	ACVR1B	3.51197	5.34717	3.899	3.35997	3.18889	4.27732	4.51661	3.94746	3.37557	4.92078	4.54503	3.97496	4.29666	3.96547	4.27947	4.62806	5.22277	2.97843	3.61237	4.21071	4.4642	2.67537	3.37266	3.2413	2.23313	3.93928	3.2747	3.74671	3.1192	3.82666	4.41084	4.45384	2.92444	3.98978	3.09507	3.3377	4.26362	3.38535	4.09726	3.57708	-0.520179	-1.43413	1.00368	1	ACVR1B	chr12:52345450-52390863
A_23_P153930	Homo sapiens activin A receptor, type IIA (ACVR2A), mRNA [NM_001616]	92	ACVR2A	6.8738	6.56536	6.89167	6.60644	6.51866	6.92498	6.93718	6.62122	6.79274	6.62466	6.93804	6.94418	6.70215	6.93319	7.05122	6.31491	6.47505	6.65321	6.8416	7.0523	6.69814	6.65206	7.10439	6.86979	6.65176	6.86827	6.98123	6.98764	7.25725	6.52792	6.62799	6.92974	7.08662	7.0198	6.94238	6.53911	6.84104	6.84199	6.74791	6.86734	0.119431	1.08631	14.3026	2	ACVR2A	chr2:148602569-149271044
A_32_P134209	Homo sapiens activin A receptor, type IIB (ACVR2B), mRNA [NM_001106]	93	ACVR2B	8.24207	6.38246	7.90651	8.37475	8.29389	7.76507	7.9202	7.27063	7.99629	7.4835	8.22675	8.10847	7.08373	7.76868	8.0658	7.49304	6.73514	8.42052	8.33467	7.58856	7.93075	7.9199	8.73325	7.8951	8.39458	8.45225	8.07235	8.24591	7.85266	7.7993	8.05558	7.80923	7.9979	7.89005	8.23988	7.83253	8.47779	8.06806	7.78275	8.06609	0.28334	1.21701	7.22927	2	ACVR2B	chr3:38492517-38534633
A_24_P945113	Homo sapiens activin A receptor type II-like 1 (ACVRL1), transcript variant 1, mRNA [NM_000020]	94	ACVRL1	15.0257	13.2578	14.165	13.6031	13.5615	12.8074	14.4318	13.825	13.2826	14.076	13.6158	13.9228	13.9168	14.3417	14.5772	13.9813	13.3763	14.3328	13.9702	13.2462	12.384	12.6196	10.7503	12.6354	12.8869	12.6268	12.1987	14.3207	13.4992	12.4183	11.7903	14.0336	12.5392	12.5896	11.5988	13.2927	11.862	12.5287	13.8985	12.6221	-1.2763	-2.42218	0	1	ACVRL1	chr12:52301201-52317145
A_23_P57868	Homo sapiens aminoacylase 1 (ACY1), mRNA [NM_000666]	95	ACY1	9.76917	9.42042	9.64612	9.7172	9.48448	9.9858	9.84633	9.69559	9.56345	9.71747	9.52689	9.73715	10.0572	10.1103	9.49213	9.61448	9.80095	9.6496	9.91987	9.83834	9.95889	9.84397	9.8343	9.76745	9.65563	9.9235	9.66949	9.81359	9.51739	9.74272	10.0066	9.68978	9.65086	9.77054	10.0293	9.82443	9.89704	9.90422	9.72393	9.80727	0.0833421	1.05947	21.0512	2	ACY1	chr3:52009041-52023218
A_23_P163143	Homo sapiens acylphosphatase 1, erythrocyte (common) type (ACYP1), transcript variant 2, mRNA [NM_203488]	97	ACYP1	10.67	10.3015	10.5897	11.1112	10.9663	10.5319	10.4527	10.837	10.8121	10.5846	11.4938	10.558	10.1581	10.2734	10.1833	11.0052	10.2213	11.7592	10.4754	10.253	10.7383	10.7537	11.1149	10.4857	10.9443	11.6707	11.1215	10.9353	10.5656	10.9271	11.6183	10.4679	11.1125	11.0953	11.6268	10.7415	12.0171	11.0672	10.6834	11.0135	0.330098	1.2571	2.74664	1	ACYP1	chr14:75519927-75530736
A_24_P336848	Homo sapiens acylphosphatase 2, muscle type (ACYP2), mRNA [NM_138448]	98	ACYP2	8.88515	8.87473	8.91111	8.74972	8.63186	8.56445	8.91484	9.02761	9.11234	8.75293	8.73539	8.48907	8.85376	8.97148	8.74231	8.88635	8.70941	8.08019	8.93904	8.70417	9.05192	8.9058	9.76087	8.917	9.52742	9.01826	9.19655	8.67732	9.27134	8.93274	8.68291	8.91767	8.54692	8.7717	8.93902	8.69607	8.84875	8.97203	8.78062	8.96518	0.184564	1.13647	7.22927	2	ACYP2	chr2:54342409-54532435
A_23_P210482	Homo sapiens adenosine deaminase (ADA), mRNA [NM_000022]	100	ADA	10.8873	11.7843	10.8148	10.5614	11.2263	11.3742	11.1421	10.5739	10.9057	11.4857	10.8203	11.1966	11.0003	12.0739	10.632	11.4387	11.5422	9.99038	10.5451	11.2513	11.3816	11.582	10.8567	11.5859	11.2033	10.5058	11.732	11.2065	11.3718	10.9066	11.5446	11.6409	11.495	11.3146	11.1527	11.4728	11.449	11.3568	11.0524	11.3163	0.263943	1.20076	8.40734	2	ADA	chr20:43248162-43280376
A_33_P3411090	Homo sapiens adenosine deaminase-like (ADAL), transcript variant 2, mRNA [NM_001012969]	161823	ADAL	7.69074	6.08884	6.28924	7.49071	7.74615	7.74007	6.01448	6.71572	7.26434	7.49689	7.4589	6.21864	7.26777	7.33682	7.06874	7.28737	7.24474	7.03413	7.57438	7.77957	8.11916	8.22606	8.22463	7.94726	8.37244	7.51347	8.14342	7.34379	8.12196	7.80465	8.12305	6.82391	7.92235	7.12695	7.95038	7.6029	7.53814	8.26158	7.10677	7.83925	0.732475	1.66149	0	1	ADAL	chr15:43622871-43646096
A_33_P3243857	Homo sapiens ADAM metallopeptidase domain 10 (ADAM10), mRNA [NM_001110]	102	ADAM10	8.88833	9.57935	8.93572	9.00125	8.90635	9.455	9.28104	9.83755	8.94774	8.99317	8.51124	9.22055	8.2454	9.28187	9.05467	8.994	9.67406	9.06087	9.29025	9.82966	9.77899	9.38205	9.68532	8.84127	9.77573	9.8896	9.81571	9.26384	9.71879	9.90498	9.27985	9.09356	8.94459	9.1155	9.10704	9.51302	8.70224	9.50043	9.1136	9.42854	0.314934	1.24395	2.74664	1	ADAM10	chr15:58888509-59042177
A_33_P3310929	Homo sapiens ADAM metallopeptidase domain 12 (ADAM12), transcript variant 1, mRNA [NM_003474]	8038	ADAM12	5.22677	6.05896	5.6184	6.02288	5.51606	7.73177	5.77009	5.38178	5.80879	5.77044	5.85301	5.91764	5.70561	5.54048	6.51576	5.86824	5.99211	4.90108	5.60268	6.94231	7.38621	7.18691	7.89786	8.08618	8.08156	7.29843	6.57282	5.29207	7.69734	6.64466	5.96852	6.17646	7.4334	6.94776	6.58439	6.88771	6.5511	6.59834	5.83171	6.95969	1.12797	2.18552	0	1	ADAM12	chr10:127702901-128077127
A_23_P159227	Homo sapiens ADAM metallopeptidase domain 15 (ADAM15), transcript variant 1, mRNA [NM_207191]	8751	ADAM15	8.43339	8.90819	9.48893	9.24274	8.79209	9.3283	9.16054	8.21588	9.68338	9.34458	9.31108	9.15237	9.73722	9.74202	8.91432	8.93436	9.03367	8.56512	8.2577	9.00543	9.32889	9.49497	8.11654	9.22328	7.82333	9.04512	8.92726	9.49169	9.25244	8.9067	9.83697	8.41771	9.36593	9.35083	8.99939	9.61616	9.05837	8.41294	9.06557	9.03547	-0.0301018	-1.02108	36.504	2	ADAM15	chr1:155006281-155042029
A_23_P143120	Homo sapiens ADAM metallopeptidase domain 17 (ADAM17), mRNA [NM_003183]	6868	ADAM17	8.99893	10.6707	9.81174	9.15573	9.82412	9.4693	10.1181	10.186	9.87001	10.4525	9.69251	9.42672	9.78206	9.01358	9.77536	10.6069	10.3161	9.20663	8.96704	10.0892	9.88138	9.4544	8.98968	9.57402	9.05605	9.52501	8.90265	9.02411	9.33406	9.69495	9.05237	9.95278	9.33863	9.44149	9.16802	9.89882	9.18899	9.61612	9.75495	9.43067	-0.324276	-1.25204	2.74664	1	ADAM17	chr2:9629410-9695917
A_23_P81369	Homo sapiens ADAM metallopeptidase domain 19 (meltrin beta) (ADAM19), mRNA [NM_033274]	8728	ADAM19	2.40774	3.54143	3.00082	2.70042	3.23641	3.85041	2.74694	2.14397	2.09155	2.98887	2.02527	2.9147	2.41211	3.01246	2.23976	2.68355	3.55075	2.00522	2.1367	3.43243	2.35496	4.92249	2.30315	4.06376	1.95618	1.93841	1.99956	3.2473	2.14685	2.82085	2.59025	3.20978	3.96801	2.87198	2.10057	3.36831	2.3101	2.92031	2.72048	2.86975	0.149272	1.10901	33.1647	2	ADAM19	chr5:156904311-157002783
A_23_P48698	Homo sapiens ADAM metallopeptidase domain 20 (ADAM20), mRNA [NM_003814]	8748	ADAM20	4.21735	3.08007	5.0978	4.82351	4.68774	4.4669	5.01424	4.45727	5.06245	4.75385	5.67288	4.47292	4.22841	4.85244	6.34847	5.15425	5.3706	5.77748	3.84427	3.03947	5.25495	5.07875	4.54271	4.65837	3.48162	5.14212	4.83834	4.44167	2.2069	3.2363	4.62405	5.38976	5.31143	5.12197	2.96878	5.40547	5.95018	4.89544	4.80963	4.50464	-0.30498	-1.2354	15.8482	2	ADAM20	chr14:70989077-71001732
A_24_P243741	Homo sapiens ADAM metallopeptidase domain 22 (ADAM22), transcript variant 5, mRNA [NM_021721]	53616	ADAM22	4.61803	4.06285	4.25645	4.31244	3.81565	3.34737	2.783	2.76508	3.70906	3.71808	4.43432	3.73735	4.33388	3.77937	3.99918	4.36183	3.74751	3.5842	3.44072	3.14383	3.98585	3.75107	6.07926	4.58215	4.50176	3.90055	2.99803	3.96306	3.99416	3.09034	4.40339	3.51735	5.23543	4.28581	4.45519	2.91051	4.33851	4.20847	3.83191	4.07077	0.238861	1.18006	21.0512	2	ADAM22	chr7:87563565-87832204
A_23_P351667	Homo sapiens ADAM metallopeptidase domain 23 (ADAM23), mRNA [NM_003812]	8745	ADAM23	5.59241	6.42831	6.86585	6.86954	5.98447	6.70679	6.04469	5.05959	5.79782	5.30002	6.85598	6.25831	6.25845	6.13616	6.47069	5.29683	5.72886	3.53975	5.57412	8.24347	8.36576	8.79679	8.09658	8.64538	8.0977	7.04545	6.53624	5.52837	8.43612	7.27728	7.48658	6.46385	8.63973	8.51891	6.78269	8.59316	7.44541	8.55517	5.93519	7.76603	1.83084	3.55745	0	1	ADAM23	chr2:207308367-207482679
A_33_P3380652	Homo sapiens ADAM metallopeptidase domain 28 (ADAM28), transcript variant 3, mRNA [NM_021777]	10863	ADAM28	6.22856	7.84275	6.55644	7.24134	6.91067	8.32512	6.61715	6.73375	7.41958	6.17519	8.44979	7.55314	6.13092	6.62978	6.86889	6.67745	6.71109	5.90504	5.82556	6.46211	6.13375	8.33341	7.46327	7.18214	7.61801	8.3355	7.3784	6.71077	7.29357	7.85901	8.21951	6.47795	9.15417	7.31029	8.44155	7.64613	8.8533	8.04701	6.88433	7.62736	0.743033	1.67369	0.44981	1	ADAM28	chr8:24151579-24212726
A_33_P3342663	Homo sapiens ADAM metallopeptidase domain 33 (ADAM33), transcript variant 2, mRNA [NM_153202]	80332	ADAM33	3.76522	4.40576	5.16443	4.03683	3.71508	3.36877	4.26678	5.70426	6.06509	4.8524	4.7563	4.63065	4.41357	3.84574	5.29101	4.74152	5.11682	4.87177	4.17765	4.44139	4.87501	4.42283	3.7217	4.02621	3.38866	3.39391	4.46624	3.97044	4.35972	4.09524	4.10421	4.70006	4.95239	5.28977	4.36971	3.39202	4.03539	3.7918	4.58893	4.19983	-0.389104	-1.30958	3.43031	1	ADAM33	chr20:3648619-3662738
A_24_P300777	Homo sapiens ADAM metallopeptidase domain 8 (ADAM8), transcript variant 1, mRNA [NM_001109]	101	ADAM8	12.462	13.5973	12.6538	12.4753	13.1293	13.2971	12.7392	12.6023	12.7336	12.8915	12.997	12.8811	13.3799	13.0642	12.3739	12.8775	13.3094	11.5007	12.2526	12.9996	12.5001	13.8393	12.5378	13.7947	12.8971	13.3876	13.4438	13.5859	12.3396	13.264	13.5122	13.5488	13.3975	13.4304	13.3939	13.3614	13.2016	13.463	12.8009	13.2578	0.456885	1.37258	0.44981	1	ADAM8	chr10:135075919-135090407
A_33_P3340769	Homo sapiens ADAM metallopeptidase domain 9 (meltrin gamma) (ADAM9), transcript variant 1, mRNA [NM_003816]	8754	ADAM9	6.1562	5.92409	5.90795	5.47078	5.09137	6.38668	5.24117	5.99432	6.10268	6.09772	4.74788	6.1254	4.60334	5.6008	5.03114	5.45799	5.68547	5.38947	6.59362	6.1194	4.38616	3.93744	5.48167	5.85565	5.54091	5.75974	6.42115	6.00906	6.74572	6.36462	5.49678	5.20437	5.71859	4.88187	6.08045	5.44093	4.95849	4.72244	5.66358	5.53292	-0.130664	-1.0948	26.011	2	ADAM9	chr8:38854504-38962779
A_33_P3390013	Homo sapiens ADAM metallopeptidase with thrombospondin type 1 motif, 1 (ADAMTS1), mRNA [NM_006988]	9510	ADAMTS1	8.50868	10.0783	10.1093	8.39326	7.4632	8.58884	8.23495	8.8101	9.73737	10.1194	8.84965	8.4421	9.87316	8.23829	9.50672	9.44214	10.0562	8.53413	8.01811	9.10641	7.55136	8.37161	7.77871	8.47782	8.6597	6.89413	6.65003	7.60244	8.65951	8.85036	7.15482	9.2834	8.61162	8.94653	7.33748	8.67689	8.20889	8.08521	9.0002	8.153	-0.847207	-1.79901	0.126968	1	ADAMTS1	chr21:28208605-28217728
A_33_P3223056	Homo sapiens ADAM metallopeptidase with thrombospondin type 1 motif, 10 (ADAMTS10), mRNA [NM_030957]	81794	ADAMTS10	11.3298	10.0625	11.6735	10.6681	11.2027	10.5479	10.9485	10.4278	11.1013	10.6107	11.1284	10.8156	10.8802	11.2062	11.7186	10.9805	10.7287	11.3678	11.1154	10.5034	11.1093	11.1316	10.9222	11.5015	10.7741	10.5383	10.7628	10.8287	10.9164	10.4388	10.5187	11.0708	11.2069	11.0935	10.4098	11.1432	10.597	10.6392	10.9744	10.8477	-0.126725	-1.09181	17.5627	2	ADAMTS10	chr19:8645125-8675588
A_23_P44648	Homo sapiens ADAM metallopeptidase with thrombospondin type 1 motif, 12 (ADAMTS12), mRNA [NM_030955]	81792	ADAMTS12	3.17994	1.97865	2.15888	2.00573	2.38982	1.95539	1.94835	3.31033	2.03427	2.19617	2.35145	1.97973	1.90732	2.75004	2.017	1.96521	2.392	1.93324	2.06327	2.55053	2.02526	1.98889	2.04904	2.25142	1.93213	3.20466	2.10421	1.82507	1.99212	1.8231	1.99276	1.97734	2.88228	2.46831	2.02437	2.04567	1.98754	1.91515	2.23772	2.15999	-0.0777338	-1.05536	26.011	2	ADAMTS12	chr5:33527286-33892124
A_33_P3342780	Homo sapiens ADAM metallopeptidase with thrombospondin type 1 motif, 13 (ADAMTS13), transcript variant 3, mRNA [NM_139026]	11093	ADAMTS13	4.68868	3.23123	3.94668	4.53612	4.70268	4.51475	4.43747	4.65958	4.26156	4.36297	4.06393	4.6716	4.31993	4.60515	2.94144	4.11299	3.68296	4.48667	4.41603	3.2903	2.63319	4.86703	4.57414	4.53614	4.82925	4.46359	4.66051	4.14515	4.1708	3.97405	3.98392	2.70514	4.35373	4.2774	3.58661	3.96838	4.53688	4.61101	4.24434	4.11406	-0.130275	-1.0945	24.3652	2	ADAMTS13	chr9:136243283-136324508
A_24_P275073	Homo sapiens ADAM metallopeptidase with thrombospondin type 1 motif, 14 (ADAMTS14), transcript variant 1, mRNA [NM_139155]	140766	ADAMTS14	5.47357	6.83409	6.82493	6.85269	6.85976	9.82037	7.31058	8.34195	6.32926	7.27519	8.51385	6.23951	7.5845	7.69083	6.49103	6.21212	8.92957	4.27836	5.8085	8.66569	8.64874	9.68035	9.346	10.0749	9.61806	9.77277	10.3346	7.05171	9.85392	9.46882	9.42791	7.72149	9.47266	9.8149	10.1184	9.52396	9.65814	9.78194	7.0353	9.37026	2.33496	5.04538	0	1	ADAMTS14	chr10:72432558-72522195
A_33_P3316790	Homo sapiens ADAM metallopeptidase with thrombospondin type 1 motif, 15 (ADAMTS15), mRNA [NM_139055]	170689	ADAMTS15	5.14969	3.85305	4.92756	4.90934	4.59758	4.52945	4.85787	4.74315	4.30687	5.41942	3.55896	4.72077	5.88294	5.14311	4.77493	4.76533	4.76055	2.7414	5.27501	5.03416	2.55755	3.83044	2.50318	3.79496	1.74563	3.05916	3.37959	5.34688	3.52582	4.56939	2.58657	4.47625	3.76189	4.14087	3.41327	4.37941	3.92045	1.54544	4.67984	3.55636	-1.12348	-2.17872	0.0261667	1	ADAMTS15	chr11:130318868-130346539
A_33_P3241051	Homo sapiens ADAM metallopeptidase with thrombospondin type 1 motif, 17 (ADAMTS17), mRNA [NM_139057]	170691	ADAMTS17	7.14673	6.77316	8.20547	6.94082	7.91774	7.33859	7.1748	6.22621	7.96591	7.64893	7.4005	7.45376	7.69664	7.54394	8.04243	7.63222	6.48438	7.40992	7.78291	6.85105	7.30703	8.19804	7.55516	7.43337	7.89976	6.63019	6.3775	7.24082	7.59457	7.75083	6.48673	7.0655	7.76841	7.41262	6.69197	7.55943	7.26855	6.82832	7.40974	7.25894	-0.150801	-1.11019	21.0512	2	ADAMTS17	chr15:100511642-100882183
A_23_P321307	Homo sapiens ADAM metallopeptidase with thrombospondin type 1 motif, 2 (ADAMTS2), transcript variant 2, mRNA [NM_021599]	9509	ADAMTS2	5.89507	5.51896	6.02776	6.14797	5.54765	5.02356	5.15272	4.97794	5.73157	5.52694	5.48108	5.38056	5.92871	6.22183	5.45316	5.61288	5.77125	5.86537	6.1747	5.85486	5.63297	5.128	3.90985	5.44347	3.57535	4.90704	4.64793	5.89276	4.98126	4.76611	4.0074	5.51805	5.23824	5.23756	4.39877	5.11517	4.89129	4.32522	5.65472	4.91954	-0.735178	-1.6646	0	1	ADAMTS2	chr5:178537851-178772431
A_23_P360754	Homo sapiens ADAM metallopeptidase with thrombospondin type 1 motif, 4 (ADAMTS4), mRNA [NM_005099]	9507	ADAMTS4	7.55226	14.6535	12.0145	7.31126	7.87802	9.64441	8.80161	13.0753	12.5611	14.3464	9.54019	7.70252	11.5997	9.44606	8.78297	9.6294	15.1031	7.10001	5.85726	10.5262	8.36489	10.3092	8.20877	10.0234	11.1469	7.92059	9.15173	7.87077	9.44193	10.0314	8.62272	9.23287	9.46445	10.6024	8.30973	9.98821	8.08301	9.83471	10.1368	9.32284	-0.81398	-1.75805	12.6648	2	ADAMTS4	chr1:161159537-161168845
A_33_P3372426	Homo sapiens ADAM metallopeptidase with thrombospondin type 1 motif, 5 (ADAMTS5), mRNA [NM_007038]	11096	ADAMTS5	8.43012	7.10311	9.39862	7.71258	8.48607	8.49983	8.75307	8.6389	8.84321	7.91831	8.15163	8.74255	8.46178	8.71124	8.87825	7.75517	7.17057	7.47977	8.3612	8.99505	9.65672	9.50109	9.3665	9.32229	10.4626	8.64102	9.83843	8.24426	10.4177	9.05931	8.72742	9.37187	9.97647	9.60398	9.66532	9.09633	8.97749	9.56131	8.28926	9.39396	1.1047	2.15053	0	1	ADAMTS5	chr21:28290230-28339439
A_33_P3286953	Homo sapiens ADAM metallopeptidase with thrombospondin type 1 motif, 6 (ADAMTS6), mRNA [NM_197941]	11174	ADAMTS6	2.40628	2.30219	4.04791	2.03207	4.02337	3.8507	3.15126	4.67281	4.0808	3.47118	2.62269	2.90155	1.91595	3.0436	2.61098	3.03045	2.1617	2.90455	4.03658	3.96866	4.55802	4.7585	2.59194	4.48098	3.53482	4.15103	3.70721	4.2264	4.60573	4.1431	3.3307	4.92006	3.99378	3.84765	2.13756	4.68409	3.65395	2.81074	3.1193	3.90026	0.780963	1.71828	0.327234	1	ADAMTS6	chr5:64444562-64777704
A_33_P3423718	Homo sapiens ADAM metallopeptidase with thrombospondin type 1 motif, 7 (ADAMTS7), mRNA [NM_014272]	11173	ADAMTS7	4.94218	2.02707	3.32103	4.49796	4.15037	1.71138	4.15231	2.60087	3.41105	3.03323	3.38833	3.66191	3.83429	3.82119	2.72557	4.33026	4.15612	4.26268	4.83651	2.95638	2.2184	3.96644	2.21077	3.08005	2.53203	2.84401	2.43958	2.91756	1.93797	3.76442	1.85184	3.34574	1.84046	3.5319	1.89678	1.96537	3.49918	2.94163	3.62444	2.72318	-0.901254	-1.86769	0.073087	1	ADAMTS7	chr15:79051544-79103773
A_33_P3308347	Homo sapiens ADAM metallopeptidase with thrombospondin type 1 motif, 8 (ADAMTS8), mRNA [NM_007037]	11095	ADAMTS8	13.1491	11.3837	12.3958	12.8018	12.6611	11.8627	12.5394	12.3505	12.3649	12.7725	12.3222	12.452	13.374	13.0278	12.3265	12.833	12.5476	11.6798	12.7664	12.536	11.6558	12.5203	12.1207	12.2519	12.0203	11.4621	11.5301	12.8944	12.3359	12.165	10.3496	12.5197	11.6531	11.9589	12.0711	12.1959	11.1856	11.3525	12.5058	11.9357	-0.570092	-1.48462	0.167689	1	ADAMTS8	chr11:130274817-130298539
A_32_P196263	Homo sapiens ADAM metallopeptidase with thrombospondin type 1 motif, 9 (ADAMTS9), mRNA [NM_182920]	56999	ADAMTS9	8.84508	10.7071	9.65018	9.06506	8.11813	9.56449	8.11444	8.72406	9.81373	9.72806	8.45912	8.56188	8.50611	9.44102	9.29236	8.88912	9.70103	7.9265	7.90281	10.1262	9.92646	10.0462	9.64011	10.0737	10.1736	8.60153	9.12647	8.41631	10.0228	10.0696	9.40429	9.44728	9.91512	10.4408	8.82082	10.1207	9.00692	10.0511	9.00054	9.6542	0.653664	1.57316	0.59403	1	ADAMTS9	chr3:64501330-64997143
A_23_P342138	Homo sapiens ADAMTS-like 1 (ADAMTSL1), transcript variant 4, mRNA [NM_001040272]	92949	ADAMTSL1	6.89348	7.22098	9.33108	7.68207	7.28595	7.24847	6.49672	6.75767	9.74782	7.70998	8.55255	7.66961	8.03616	7.08253	9.77927	7.20392	7.85354	7.32592	5.88066	7.79616	9.208	9.54102	8.95577	8.39178	9.61807	7.58394	8.76068	7.01153	8.08347	7.95439	8.88288	7.23874	8.40405	9.73427	8.27328	9.21128	8.45922	7.25147	7.67149	8.44	0.768508	1.70351	1.36439	1	ADAMTSL1	chr9:18474078-18910947
A_23_P20697	Homo sapiens ADAMTS-like 2 (ADAMTSL2), transcript variant 1, mRNA [NM_014694]	9719	ADAMTSL2	9.14134	8.95339	9.95649	9.35686	9.55404	8.93258	9.21151	8.48654	9.16938	9.45166	8.96847	8.98244	8.81444	10.1263	9.71903	8.95439	9.12476	9.54081	10.1486	9.08115	9.705	9.247	9.17483	10.0336	9.08437	8.99838	8.79691	9.09755	9.3298	9.21583	9.09377	9.95831	9.76374	9.79676	9.1346	9.87867	9.58353	9.02287	9.29437	9.36824	0.0738764	1.05254	36.504	2	ADAMTSL2	chr9:136397285-136440641
A_24_P400842	Homo sapiens ADAMTS-like 3 (ADAMTSL3), mRNA [NM_207517]	57188	ADAMTSL3	7.44404	6.62396	7.67159	7.28814	7.03873	6.95775	6.84601	5.73394	8.15392	7.30953	6.95057	7.53284	8.28923	6.82836	7.68663	7.54787	7.0074	7.13805	7.42288	6.35661	5.98185	6.11039	5.13819	6.12976	5.40661	5.76343	6.12337	7.31093	5.96162	5.80773	5.88627	7.22739	6.60739	6.47973	6.29817	6.43648	5.62184	5.55146	7.23534	6.11575	-1.11959	-2.17285	0	1	ADAMTSL3	chr15:84322837-84708593
A_23_P115011	Homo sapiens ADAMTS-like 4 (ADAMTSL4), transcript variant 1, mRNA [NM_019032]	54507	ADAMTSL4	6.0744	7.98462	7.27387	7.55785	8.14833	7.49586	7.91664	9.31403	8.12779	8.20744	7.13528	7.92748	8.32351	7.34111	7.15821	7.95817	8.67969	8.03674	8.25285	8.39838	8.42446	6.5843	7.45954	8.06108	7.37736	7.40568	8.08347	7.66162	8.21314	8.3842	6.44815	8.13241	6.78236	7.43531	6.9928	7.88193	6.18855	6.76467	7.83757	7.50944	-0.328129	-1.25538	9.84183	2	ADAMTSL4	chr1:150521897-150533412
A_33_P3422133	Homo sapiens ArfGAP with dual PH domains 1 (ADAP1), mRNA [NM_006869]	11033	ADAP1	9.46676	9.74906	9.12399	9.25936	9.57522	9.46664	9.61502	9.72065	9.52881	9.57809	9.68276	9.43945	10.1181	10.0185	9.14617	9.44454	9.80159	9.73745	9.75763	9.5828	9.60562	9.22992	9.50731	9.66607	9.12783	9.32847	9.50645	9.44632	9.66306	9.56614	9.48674	9.43709	8.70394	9.19788	9.13513	9.5175	9.02379	9.38094	9.59104	9.37437	-0.21667	-1.16205	1.71243	1	ADAP1	chr7:937536-994289
A_23_P49816	Homo sapiens ArfGAP with dual PH domains 2 (ADAP2), mRNA [NM_018404]	55803	ADAP2	11.0737	11.5312	10.7786	11.2813	11.7614	11.9334	11.6583	11.6218	11.2544	11.0272	11.3792	11.5962	11.7717	12.4082	11.2583	10.7568	11.4645	10.7612	11.0986	11.5879	11.8406	11.882	11.7554	11.7487	11.5289	11.7464	11.8215	11.1699	11.5936	11.7158	12.113	11.6479	12.2241	11.864	11.5187	12.0868	11.338	11.9436	11.3903	11.7435	0.353196	1.27739	0.779225	1	ADAP2	chr17:29248753-29286211
A_24_P362317	Homo sapiens adenosine deaminase, RNA-specific (ADAR), transcript variant 1, mRNA [NM_001111]	103	ADAR	12.5871	12.7428	12.6942	12.683	13.0983	12.6706	13.0034	12.8195	12.7067	12.8584	12.8093	12.7268	12.8356	13.0324	12.8319	13.0422	12.4674	12.5287	12.4711	12.4876	12.4136	12.6695	11.7389	12.3518	12.0984	12.6256	12.4921	13.3133	12.3981	12.556	12.8631	12.8312	12.7023	12.6352	12.3555	12.6574	12.5896	12.2896	12.7689	12.5299	-0.238964	-1.18015	0.779225	1	ADAR	chr1:154554533-154600456
A_23_P211207	Homo sapiens adenosine deaminase, RNA-specific, B1 (RED1 homolog rat) (ADARB1), transcript variant 1, mRNA [NM_001112]	104	ADARB1	13.0653	11.7103	13.1149	12.7127	12.8472	12.0993	12.3177	11.7918	12.9004	12.5703	12.5106	12.6734	12.62	12.5943	12.897	12.8912	11.8818	13.1102	12.9172	12.0467	11.821	12.1375	12.3585	12.4248	12.29	11.9578	11.8055	12.7064	12.334	12.2923	11.1838	12.6585	12.2771	12.1426	12.0784	12.2841	12.115	11.7856	12.5908	12.1421	-0.448736	-1.36484	0.126968	1	ADARB1	chr21:46494492-46646478
A_23_P86751	Homo sapiens adenosine deaminase, RNA-specific, B2 (RED2 homolog rat) (ADARB2), mRNA [NM_018702]	105	ADARB2	5.81448	5.40882	7.15678	5.93919	5.25398	3.55027	5.41238	4.61327	5.52393	5.01999	5.88928	4.9088	4.21832	5.17184	6.75834	5.59148	5.36276	6.42003	5.72551	4.51718	5.16733	4.16514	3.81116	4.98832	3.42242	4.76797	4.51189	4.659	4.28505	4.24109	3.38697	5.38817	2.5166	4.81369	3.2275	5.48159	3.66875	3.96904	5.45997	4.26257	-1.1974	-2.29326	0	1	ADARB2	chr10:1223252-1779670
A_23_P141100	Homo sapiens adenosine deaminase, tRNA-specific 1 (ADAT1), mRNA [NM_012091]	23536	ADAT1	8.33298	8.51294	8.50458	8.59014	8.68763	8.77194	8.96612	8.69482	8.2211	8.52027	8.7671	8.30217	8.38931	8.74493	8.66147	8.5308	8.22607	8.16545	8.49111	8.77611	8.59717	8.51251	8.04309	8.41303	8.24182	8.8626	8.0521	8.65316	7.98225	8.56711	8.43552	8.7836	8.55335	8.71716	8.31875	8.58438	8.50286	8.46762	8.53057	8.47706	-0.0535126	-1.03779	24.3652	2	ADAT1	chr16:75632246-75657221
A_33_P3268798	Homo sapiens adenosine deaminase, tRNA-specific 2, TAD2 homolog (S. cerevisiae) (ADAT2), mRNA [NM_182503]	134637	ADAT2	6.85268	6.32324	7.03052	7.14055	6.90357	6.60935	6.59066	6.01717	6.83917	6.26162	6.65872	6.80604	5.45814	7.28078	6.67459	6.34293	5.35062	7.11398	7.33696	7.22673	7.23957	7.24947	7.44203	7.07214	7.739	7.0861	6.67683	7.19336	6.96293	6.71605	6.93243	7.04243	7.40753	6.87219	7.17798	6.80679	6.35948	6.56753	6.61007	7.04056	0.430489	1.34769	0.779225	1	ADAT2	chr6:143743968-143771841
A_33_P3268793	Homo sapiens adenosine deaminase, tRNA-specific 3, TAD3 homolog (S. cerevisiae) (ADAT3), mRNA [NM_138422]	113179	ADAT3	10.4888	11.2375	10.5243	10.1338	10.37	10.4088	10.6	10.5903	10.1065	10.5053	10.738	10.2943	10.9618	10.5579	10.3253	10.5828	10.8646	10.9308	10.1813	10.2799	10.4186	10.5031	10.604	10.4903	10.7491	10.8072	10.4728	10.323	10.4931	10.5923	11.0795	10.6288	10.2071	10.5475	10.9958	10.5761	10.8548	10.5981	10.5475	10.5906	0.0431052	1.03033	39.2929	2	ADAT3	chr19:1905370-1926012
A_23_P103371	Homo sapiens arginine decarboxylase (ADC), mRNA [NM_052998]	113451	ADC	6.04918	5.5685	6.45446	6.33932	6.79845	6.53509	6.24876	6.19064	6.31113	6.10412	7.21278	6.40126	6.50085	5.63312	6.3819	6.43336	5.98041	5.86894	6.34302	5.85428	6.55877	6.61755	5.64313	6.66066	5.83674	7.11242	6.10841	6.29111	6.004	5.74358	6.27752	6.19879	6.20242	6.49385	6.42548	6.79286	6.95725	5.76462	6.28186	6.29176	0.00990304	1.00689	39.9273	2	ADC	chr1:33546713-33585995
A_23_P25945	Homo sapiens aarF domain containing kinase 1 (ADCK1), transcript variant 1, mRNA [NM_020421]	57143	ADCK1	6.53908	6.43004	6.25058	6.67053	6.63074	6.49784	6.87569	6.97832	6.38626	6.29059	6.38004	6.4314	6.48767	6.5275	6.04586	6.41135	5.8234	6.28384	6.40684	6.76512	6.56454	6.66225	5.84229	6.6231	5.66447	6.42315	6.19098	6.19583	6.14465	6.37834	6.51634	6.72305	6.48429	6.28717	6.38526	6.50649	6.27466	6.16183	6.43935	6.35757	-0.0817777	-1.05832	21.0512	2	ADCK1	chr14:78266425-78400297
A_24_P291978	Homo sapiens aarF domain containing kinase 2 (ADCK2), mRNA [NM_052853]	90956	ADCK2	6.8757	6.993	7.13927	7.57352	7.4087	7.45687	7.37146	7.59179	7.60049	7.55033	7.34095	7.45161	7.72234	7.68346	7.29143	7.41779	7.01309	6.8985	7.15186	7.52092	7.35547	6.98879	5.83641	7.17859	5.6456	6.89354	6.92116	7.28484	6.48294	7.0734	6.79714	7.63908	7.03027	7.07267	6.70569	7.24335	6.52291	6.59342	7.3438	6.88348	-0.460315	-1.37584	0.0850317	1	ADCK2	chr7:140372952-140394908
A_23_P208400	Homo sapiens aarF domain containing kinase 4 (ADCK4), transcript variant 1, mRNA [NM_024876]	79934	ADCK4	6.50836	6.41864	6.4261	6.87945	6.88604	6.56096	6.95197	7.60752	6.76836	6.72115	7.48063	6.72531	6.83575	6.68389	6.55298	6.98627	6.70023	6.50231	6.56044	6.61513	6.71761	6.38542	5.65285	6.60697	5.54895	7.43814	6.76133	6.53999	5.82595	6.51442	6.97765	6.58223	6.32365	6.72516	6.6963	6.60025	7.41719	6.00029	6.77665	6.52261	-0.254046	-1.19255	3.43031	1	ADCK4	chr19:41197433-41222790
A_23_P94365	Homo sapiens aarF domain containing kinase 5 (ADCK5), mRNA [NM_174922]	203054	ADCK5	9.23047	8.81034	9.31829	9.48429	9.59169	9.4377	9.33586	9.44468	9.3816	9.01023	9.47599	9.34407	9.70869	9.46555	9.28506	9.22167	9.23471	9.86526	9.1459	9.38435	9.66631	9.71575	9.57638	9.67765	9.43462	9.69841	9.72184	9.32196	9.27035	9.444	9.93895	9.59629	9.77037	9.60924	9.8414	9.7957	9.8937	9.80833	9.35748	9.6403	0.282819	1.21657	0.0850317	1	ADCK5	chr8:145597730-145634733
A_23_P67864	Homo sapiens adenylate cyclase 3 (ADCY3), mRNA [NM_004036]	109	ADCY3	11.9898	12.6374	12.3822	12.0091	12.4713	12.5193	12.6667	12.4651	12.4889	12.8785	12.3252	12.3665	12.6826	12.3254	12.3719	12.4352	13.1689	12.2077	12.2593	12.6101	13.071	12.761	12.303	12.3005	12.7495	12.5303	12.3136	11.9494	12.5191	12.2727	12.4701	12.7441	13.1408	12.7011	12.2515	12.7967	12.5453	12.4883	12.4553	12.5536	0.0982755	1.07049	27.5963	2	ADCY3	chr2:25013135-25142055
A_23_P381261	Homo sapiens adenylate cyclase 4 (ADCY4), mRNA [NM_139247]	196883	ADCY4	12.0337	10.9257	12.6607	11.9359	12.482	11.2702	12.5308	11.8517	11.8425	12.1243	11.9677	12.0855	11.9528	12.007	12.5646	12.4621	12.1064	13.3861	12.1057	11.7509	11.6127	11.9402	10.998	11.8425	11.7804	11.6185	11.5771	12.6034	11.72	11.3232	11.5941	12.2324	11.4975	12.2332	11.373	12.2533	11.7142	11.4276	12.1208	11.7417	-0.379122	-1.30055	1.00368	1	ADCY4	chr14:24787554-24804277
A_23_P136623	Homo sapiens adenylate cyclase 5 (ADCY5), mRNA [NM_183357]	111	ADCY5	6.32839	4.94024	6.46117	6.19438	6.36539	5.84866	6.2164	5.9421	5.79621	4.96206	7.07388	5.36743	5.65189	6.30106	6.60763	5.88784	6.95479	6.02148	5.19877	6.01645	6.49753	7.02731	5.57251	7.24865	5.80049	6.21627	5.75146	5.46358	5.79239	6.53467	4.95671	5.98461	6.95828	7.0047	5.98665	7	6.71469	6.11416	6.0063	6.24427	0.237963	1.17933	19.2857	2	ADCY5	chr3:123001142-123167392
A_23_P501547	Homo sapiens adenylate cyclase 6 (ADCY6), transcript variant 1, mRNA [NM_015270]	112	ADCY6	9.85274	9.08599	9.89235	9.66043	9.97245	9.79189	9.51659	9.34433	9.96865	9.78569	9.72625	9.69745	10.0931	9.78744	9.8253	9.61181	9.35579	9.84367	9.91569	9.88223	10.0165	9.79776	9.16206	9.68981	9.0077	9.86969	9.46841	9.73328	9.57732	9.70986	10.0765	9.65648	10.0005	9.99547	9.82915	9.77051	9.99549	9.60414	9.72251	9.72857	0.00606861	1.00422	39.9273	2	ADCY6	chr12:49159974-49182820
A_24_P416177	Homo sapiens adenylate cyclase 7 (ADCY7), mRNA [NM_001114]	113	ADCY7	10.0879	10.349	10.1145	10.3727	10.251	10.3566	10.3185	10.7072	10.5323	10.3379	9.58805	10.6436	10.3168	10.0458	9.96829	10.0377	9.54645	9.84833	10.382	10.4537	9.49039	9.32069	10.5131	10.3552	10.2158	10.0074	10.713	10.6735	10.6434	10.7799	10.2447	10.3103	10.4658	9.91871	10.1985	10.2565	9.48212	9.80383	10.2002	10.2025	0.00221848	1.00154	39.9273	2	ADCY7	chr16:50321822-50352043
A_23_P169993	Homo sapiens adenylate cyclase 8 (brain) (ADCY8), mRNA [NM_001115]	114	ADCY8	4.76165	2.3421	4.06206	5.25117	3.34751	1.97953	2.16774	2.6282	3.65979	5.64989	3.65102	2.04434	4.66135	3.01153	3.57468	4.97153	3.98939	2.62097	5.67497	3.66906	3.53276	2.57009	2.58536	2.58825	2.08984	2.51065	2.16476	2.85024	2.20849	1.83963	2.26981	2.73201	2.47187	2.88519	3.75711	2.31976	2.10999	1.96126	3.68681	2.58506	-1.10175	-2.14615	0.0433069	1	ADCY8	chr8:131792546-132052835
A_24_P935103	Homo sapiens adenylate cyclase 9 (ADCY9), mRNA [NM_001116]	115	ADCY9	11.4284	11.0407	11.3319	11.4107	11.414	10.5928	11.0934	10.9585	11.426	11.4568	11.2437	11.2433	11.4347	10.7894	11.5261	11.4446	10.4212	11.3912	11.1953	10.825	10.9402	10.6985	10.9671	10.9432	10.6713	10.8399	10.7564	11.3253	10.6691	10.7561	10.4072	11.1577	10.3444	10.6968	10.7259	10.7856	10.5572	10.2849	11.2022	10.7554	-0.446893	-1.3631	0	1	ADCY9	chr16:4012649-4166186
A_24_P100742	Homo sapiens adducin 1 (alpha) (ADD1), transcript variant 2, mRNA [NM_014189]	118	ADD1	8.5575	8.76099	8.78764	8.60054	8.18648	7.77185	8.5827	7.84412	8.27094	7.98127	8.25016	7.99302	8.06285	8.19759	9.38149	8.40056	8.43333	9.30709	8.09545	8.08206	7.563	7.69907	7.42283	7.98069	6.56083	7.62076	6.76376	8.30428	6.41316	7.43401	7.63715	7.79017	7.59928	8.42319	7.02431	7.80593	8.17889	7.4508	8.39293	7.56601	-0.826917	-1.77389	0	1	ADD1	chr4:2845583-2931802
A_33_P3241782	Homo sapiens adducin 2 (beta) (ADD2), transcript variant beta-1, mRNA [NM_001617]	119	ADD2	2.32319	2.27436	5.86885	2.70401	3.82131	3.83028	2.81466	5.05176	5.27226	2.10004	3.16854	4.03623	2.97164	3.40344	3.83423	2.00536	2.96796	2.41448	4.51936	4.20792	3.50416	3.95399	2.62036	3.68571	2.18127	3.01736	2.6962	2.40623	2.23798	4.41142	3.34029	3.30019	3.35472	5.31712	2.53324	3.89301	2.00458	2.25452	3.44116	3.20633	-0.234824	-1.17676	24.3652	2	ADD2	chr2:70889215-70995375
A_24_P90097	Homo sapiens adducin 3 (gamma) (ADD3), transcript variant 1, mRNA [NM_016824]	120	ADD3	12.0724	11.4599	12.2409	12.3703	12.6373	11.7939	12.3099	11.8748	12.1419	11.8166	12.4346	12.2595	11.4383	11.6076	12.3272	12.253	11.7226	12.099	12.1213	11.9917	12.3096	11.8257	12.0931	11.8243	12.5555	12.3554	12.1892	12.4277	11.8091	11.5729	12.0087	12.2639	12.3982	12.1618	12.1107	11.8369	12.5036	11.9795	12.0516	12.1167	0.0650915	1.04615	34.3774	2	ADD3	chr10:111705316-111895323
A_24_P291658	Homo sapiens alcohol dehydrogenase 1A (class I), alpha polypeptide (ADH1A), mRNA [NM_000667]	124	ADH1A	11.9449	10.3367	12.1798	12.1002	12.0669	11.3766	11.5305	10.9421	12.6587	11.938	11.8288	12.3958	11.9793	11.9183	12.0849	11.5533	11.5874	12.0503	12.0578	11.7576	11.9989	11.1008	11.5224	11.7157	11.5702	11.3656	11.7679	12.6193	11.9255	11.4936	10.9478	12.1413	12.0683	11.8354	11.8406	11.4815	12.0121	11.5226	11.8174	11.7204	-0.0970078	-1.06955	26.011	2	ADH1A	chr4:100010007-100222513
A_33_P3353737	Homo sapiens alcohol dehydrogenase 1B (class I), beta polypeptide (ADH1B), mRNA [NM_000668]	125	ADH1B	10.4514	8.89771	10.3186	10.4628	10.1361	9.52012	9.7075	9.56202	10.8724	10.1344	10.2686	10.3879	9.78789	10.146	10.858	9.90246	10.3147	10.442	10.8333	10.0668	10.107	9.46736	10.3519	10.2035	10.377	9.47735	10.2948	10.6547	10.2111	9.80461	9.15099	10.2898	10.2917	10.0336	10.1746	9.64719	10.1738	9.45571	10.1581	10.0123	-0.145807	-1.10635	17.5627	2	ADH1B	chr4:100227526-100242572
A_23_P81158	Homo sapiens alcohol dehydrogenase 1C (class I), gamma polypeptide (ADH1C), mRNA [NM_000669]	126	ADH1C	13.0476	11.7432	13.569	13.549	13.5528	12.618	13.0082	12.1187	13.7124	12.9771	13.4752	13.38	13.0766	13.1891	13.4004	13.008	12.8447	13.2126	13.2416	12.9303	13.3505	12.1044	11.8166	12.6559	12.3465	12.8459	12.6239	13.5681	12.4408	12.4907	12.3521	13.5513	13.0799	13.1834	12.8818	12.4795	13.38	12.4455	13.0907	12.7646	-0.32617	-1.25368	2.74664	1	ADH1C	chr4:100257648-100273917
A_23_P18692	Homo sapiens alcohol dehydrogenase 5 (class III), chi polypeptide (ADH5), mRNA [NM_000671]	128	ADH5	10.7148	9.89964	10.6452	10.6992	10.5662	10.3878	10.3095	10.1958	10.8913	10.47	10.5669	10.4245	10.3159	10.3313	10.6121	10.4276	10.1652	10.6562	10.7497	10.2227	9.80671	9.8832	10.7482	10.4836	10.394	10.0593	10.4028	10.4462	10.6728	10.3148	9.94205	10.2328	10.5799	10.3592	10.1825	10.1498	10.135	10.3161	10.4752	10.2806	-0.194603	-1.14441	2.1745	1	ADH5	chr4:99992129-100009931
A_23_P41498	Homo sapiens alcohol dehydrogenase 6 (class V) (ADH6), transcript variant 2, mRNA [NM_000672]	130	ADH6	2.21748	2.86626	2.20736	2.30394	2.65649	2.43284	2.12372	3.76334	2.00851	2.0899	6.24995	2.10371	2.56829	2.19896	2.39432	2.89746	2.62839	2.13394	3.50624	2.13928	2.27832	2.24117	2.42333	2.16691	2.31681	4.41986	3.0604	1.89355	2.20317	1.92987	2.17889	2.1997	2.14444	3.03166	3.12646	2.45112	3.09504	2.51345	2.70269	2.5165	-0.186191	-1.13776	22.6626	2	ADH6	chr4:100010007-100222513
A_33_P3300747	Homo sapiens alcohol dehydrogenase, iron containing, 1 (ADHFE1), nuclear gene encoding mitochondrial protein, mRNA [NM_144650]	137872	ADHFE1	6.80963	5.85686	6.09017	6.20896	6.54164	5.69135	6.0432	5.72224	6.60246	6.4391	6.75315	6.12957	5.69316	6.09805	7.09947	6.73124	5.42478	6.5872	6.32166	5.77588	6.30013	5.87519	6.47147	5.8495	5.15813	6.13057	6.40331	5.84796	5.11159	5.72457	6.11702	5.82815	6.22766	5.92181	5.94336	5.63117	6.45407	6.05082	6.25494	5.93802	-0.316922	-1.24567	1.36439	1	ADHFE1	chr8:67344717-67381044
A_23_P148194	Homo sapiens acireductone dioxygenase 1 (ADI1), mRNA [NM_018269]	55256	ADI1	12.0764	12.3962	11.9022	11.8427	12.2903	12.6805	12.95	12.232	12.2064	12.2046	11.9999	11.9824	11.7222	11.6915	11.7597	11.7467	11.6177	11.8267	11.8128	11.9625	12.1101	12.0219	11.4129	11.7724	12.1885	12.2662	12.2488	12.2142	12.2918	11.9998	12.6846	12.1803	11.7689	11.9233	12.1498	11.914	12.4045	11.9577	12.0495	12.0775	0.0279503	1.01956	41.592	2	ADI1	chr2:3501689-3523350
A_33_P3248765	Homo sapiens adiponectin receptor 1 (ADIPOR1), transcript variant 1, mRNA [NM_015999]	51094	ADIPOR1	9.56256	9.73041	9.54639	9.73551	9.83612	9.66715	9.77854	9.66059	9.49298	10.1691	9.85915	9.93159	9.95287	9.90473	9.5776	9.66977	9.10758	8.97715	9.48102	9.81074	9.94528	9.59895	7.63724	9.17725	8.15765	9.6977	9.16485	9.66624	9.07	9.48246	9.0108	9.68037	8.72774	9.41337	9.14189	9.21755	9.76865	9.08781	9.66531	9.23456	-0.430753	-1.34794	0.327234	1	ADIPOR1	chr1:202909959-202927700
A_23_P48121	Homo sapiens adiponectin receptor 2 (ADIPOR2), mRNA [NM_024551]	79602	ADIPOR2	11.3561	11.8891	11.544	11.3109	11.2903	10.9443	11.2584	11.2843	11.0832	12.2482	11.2477	11.0185	11.4735	11.3564	11.3316	12.0675	11.4658	11.8546	11.6548	10.9622	11.2105	10.8932	10.8036	10.8466	10.6254	10.8657	10.5769	11.3233	11.071	10.9132	10.6325	11.4739	10.8069	10.7942	10.4565	10.8569	10.9274	10.7612	11.4568	10.8843	-0.572534	-1.48713	0	1	ADIPOR2	chr12:1800246-1897845
A_23_P112596	Homo sapiens adenosine kinase (ADK), transcript variant ADK-short, mRNA [NM_001123]	132	ADK	10.3371	10.2947	10.1842	10.2794	10.0925	10.4942	10.3959	10.7334	10.3814	10.4171	9.80835	10.1846	10.0607	10.5555	10.0039	10.0234	10.2379	10.0882	9.76483	10.3542	10.3891	10.5442	10.7521	10.0905	10.5622	10.1451	10.6658	10.2267	10.4965	10.4621	10.4105	10.0806	9.70202	10.3835	10.1679	10.3591	10.2663	10.6211	10.2283	10.3516	0.123276	1.08921	17.5627	2	ADK	chr10:75910942-76469061
A_23_P127948	Homo sapiens adrenomedullin (ADM), mRNA [NM_001124]	133	ADM	12.4471	14.611	12.2951	11.8494	11.797	11.5769	12.2659	13.0937	12.3454	13.4548	12.4738	12.076	13.0657	12.3501	12.0977	12.3999	13.3848	11.2588	11.99	12.3022	12.1731	11.8509	11.5945	11.4295	11.9597	10.8479	12.1717	11.7283	11.8357	11.1109	10.4553	11.838	12.1003	12.0009	11.4382	11.1376	11.8823	11.5662	12.4649	11.6539	-0.811039	-1.75447	0.0261667	1	ADM	chr11:10326641-10328923
A_23_P254179	Homo sapiens activity-dependent neuroprotector homeobox (ADNP), transcript variant 1, mRNA [NM_015339]	23394	ADNP	10.7018	11.1327	11.1482	11.1033	11.1628	10.8958	11.0588	10.7367	10.7052	10.8744	11.2763	10.7459	10.3899	11.0082	11.1259	11.0428	10.5483	10.5376	10.7301	11.091	11.2286	11.0663	10.7807	10.797	10.7167	11.3435	10.7756	11.025	10.6482	10.8048	10.8193	11.1509	11.0837	11.1495	10.8757	10.8906	11.2104	11.0566	10.8908	10.9744	0.0836509	1.0597	24.3652	2	ADNP	chr20:49506882-49547527
A_23_P164468	Homo sapiens ADNP homeobox 2 (ADNP2), mRNA [NM_014913]	22850	ADNP2	7.93641	8.81625	8.54052	8.06703	8.12344	7.94831	8.34002	8.60229	8.07495	8.44452	8.3167	7.72325	8.49403	7.91082	8.0809	8.5727	8.77115	8.0404	8.34006	8.15838	8.2731	8.15827	8.21112	7.95178	8.00116	7.80336	7.71152	7.93595	7.87625	7.88081	7.72448	8.0501	7.90286	8.09563	7.7353	7.94709	8.12078	8.07196	8.27072	7.97947	-0.291255	-1.2237	0.167689	1	ADNP2	chr18:77866914-77898228
A_23_P202345	Homo sapiens 2-aminoethanethiol (cysteamine) dioxygenase (ADO), mRNA [NM_032804]	84890	ADO	7.7635	7.5376	7.69223	7.53869	7.77446	7.73345	7.91739	7.94823	7.89073	7.92665	7.40993	7.58709	7.42978	7.8377	7.38481	7.72569	7.70127	7.32709	7.89311	7.94101	7.61333	7.43142	7.9604	7.66687	8.01921	7.65342	7.67479	7.80887	7.80541	7.83758	7.34214	7.67532	7.79305	7.61252	7.51195	7.5903	6.91109	7.43101	7.68523	7.6463	-0.0389316	-1.02735	29.071	2	ADO	chr10:64564515-64568239
A_33_P3214035	Homo sapiens adenosine A2a receptor (ADORA2A), mRNA [NM_000675]	135	ADORA2A	5.26725	4.98205	4.98013	4.95658	5.73584	4.93737	5.53325	5.13773	4.33376	5.67177	5.06765	5.56971	5.72783	5.4912	5.48839	5.3543	4.87969	4.04271	5.44212	5.34947	4.5462	4.43839	5.38278	5.34783	7.65249	4.84641	4.78663	5.23061	4.72792	4.806	4.68575	5.84773	5.11481	4.17162	4.60936	5.16706	4.42849	4.63901	5.18944	5.04098	-0.148462	-1.10839	24.3652	2	ADORA2A	chr22:24823529-24890783
A_23_P55477	Homo sapiens adenosine A2b receptor (ADORA2B), mRNA [NM_000676]	136	ADORA2B	7.96857	9.52087	7.98002	8.8627	8.53377	9.23268	8.42602	9.89268	8.26149	8.53972	9.54153	8.37614	8.96448	7.77635	7.72626	8.51045	9.76629	8.59667	8.27476	8.62993	8.79037	8.85543	10.0755	8.36431	9.30962	9.94288	9.04484	8.23082	8.72523	8.97088	9.14673	8.26374	7.79249	8.77055	9.97055	8.66566	9.8355	9.22418	8.67113	8.97943	0.308302	1.23825	12.6648	2	ADORA2B	chr17:15848230-15879210
A_23_P126540	Homo sapiens adenosine A3 receptor (ADORA3), transcript variant 1, mRNA [NM_020683]	140	ADORA3	4.60769	7.19075	5.25122	5.76767	5.52191	6.04706	6.42281	7.42462	5.79922	7.13279	5.37935	5.82147	4.61047	7.10172	4.9468	4.94175	5.08818	5.33927	5.19772	5.65394	6.00159	5.8571	6.41426	5.9065	5.16608	5.64016	5.05023	5.47797	5.42653	5.11598	5.27517	6.90287	4.63448	4.73399	6.16597	6.33177	6.90373	5.01648	5.76802	5.66709	-0.100929	-1.07246	31.8325	2	ADORA3	chr1:112025969-112106597
A_33_P3406927	Homo sapiens ADP-dependent glucokinase (ADPGK), transcript variant 1, mRNA [NM_031284]	83440	ADPGK	9.05253	10.1938	9.31332	9.72779	10.0839	9.63272	10.1954	10.0133	9.32101	9.82195	9.48909	9.5781	9.71462	9.74923	9.64064	9.76251	9.2803	9.14584	9.45472	10.1369	9.76728	9.28936	7.69928	9.59597	8.02405	9.64274	8.97908	9.52224	9.3572	9.56726	9.06131	9.89252	9.11133	9.52685	8.93409	9.61239	9.40286	8.98237	9.64056	9.26869	-0.371874	-1.29403	1.36439	1	ADPGK	chr15:73043707-73090540
A_33_P3366053	Homo sapiens ADP-ribosylarginine hydrolase (ADPRH), mRNA [NM_001125]	141	ADPRH	11.4917	11.0572	11.1229	10.8609	11.0799	10.9219	11.2731	11.4188	11.2973	11.4309	10.68	11.2213	11.5352	11.018	11.2581	11.5348	11.3852	11.7376	11.5857	10.8485	9.75116	10.0904	11.4685	10.9588	10.784	10.4094	10.8525	11.3262	11.4341	10.909	10.3866	10.984	10.7213	9.96608	10.3856	10.9753	10.1751	10.5701	11.2584	10.684	-0.57441	-1.48907	0	1	ADPRH	chr3:119298522-119308792
A_23_P34568	Homo sapiens ADP-ribosylhydrolase like 2 (ADPRHL2), nuclear gene encoding mitochondrial protein, mRNA [NM_017825]	54936	ADPRHL2	10.1424	10.1175	9.9761	10.73	10.3483	10.1633	10.376	10.7361	10.2097	10.3248	11.4553	9.94558	10.8573	10.5237	9.92625	10.679	10.2815	10.0603	10.0931	10.0014	10.2565	9.95168	9.48967	9.94471	9.49721	10.9043	10.1421	10.122	9.75352	9.82243	10.5989	10.1796	9.63663	10.334	10.6199	10.1667	11.4754	10.0478	10.3656	10.155	-0.210628	-1.15719	7.22927	2	ADPRHL2	chr1:36554452-36559533
A_33_P3332248	Homo sapiens cDNA FLJ77251 complete cds, highly similar to Homo sapiens adrenergic, alpha-1A-, receptor (ADRA1A), transcript variant 1, mRNA [AK289548]	148	ADRA1A	3.1135	3.87601	3.25848	3.72152	2.20256	1.96447	3.17517	3.0724	4.69847	3.43007	2.51768	4.40212	4.26397	3.42616	2.56698	3.30647	3.95223	3.53351	2.31299	3.4466	3.17095	4.08651	4.00511	2.1831	3.3094	2.27975	2.15694	3.21251	3.29198	4.1477	3.11682	3.63045	2.12479	4.76494	2.2372	2.31313	2.26571	3.0091	3.30499	3.09225	-0.21274	-1.15889	21.0512	2	ADRA1A	chr8:26605666-26722922
A_23_P33326	Homo sapiens adrenergic, alpha-1B-, receptor (ADRA1B), mRNA [NM_000679]	147	ADRA1B	9.5494	9.65369	10.0737	9.84943	9.46754	8.24863	8.36343	7.70944	10.3364	10.473	9.73677	9.67967	9.72839	9.85172	9.51182	9.93862	10.0942	11.268	10.4377	8.6802	9.47203	8.27486	10.4585	8.9552	8.676	9.11151	7.94349	9.00197	9.61647	9.36099	9.81886	10.2584	10.0661	9.55231	9.74123	8.23236	9.25488	8.52174	9.68271	9.21037	-0.472345	-1.38736	3.43031	1	ADRA1B	chr5:159343739-159400017
A_33_P3243023	Homo sapiens adrenergic, alpha-1D-, receptor (ADRA1D), mRNA [NM_000678]	146	ADRA1D	5.72193	4.52321	5.74489	4.15884	4.74358	3.78433	4.14859	4.20509	4.7349	4.88089	4.21714	4.3994	4.5304	5.96873	3.8388	4.45573	3.07234	4.06677	5.38933	5.29647	4.86275	4.9768	4.39425	4.0066	4.63767	2.96574	4.89383	4.63648	5.98854	4.36229	3.28272	5.95729	3.98631	3.44348	2.23765	3.67796	2.61503	4.14818	4.5571	4.23	-0.327099	-1.25449	14.3026	2	ADRA1D	chr20:4201277-4229659
A_23_P138706	Homo sapiens adrenergic, alpha-2A-, receptor (ADRA2A), mRNA [NM_000681]	150	ADRA2A	8.24603	7.60688	7.82873	8.62025	8.9377	9.24984	8.37985	8.56489	8.79865	7.63083	9.42127	9.05581	8.98083	9.33385	9.02383	7.73387	7.87664	7.50852	8.16549	9.05193	9.60638	9.96663	9.67125	9.61246	9.18713	9.2071	9.58942	8.6248	9.37831	8.91597	9.89912	8.72188	10.8539	9.87437	9.33294	8.92965	10.1753	10.3006	8.47178	9.52101	1.04923	2.06942	0	1	ADRA2A	chr10:112836789-112840662
A_23_P256158	Homo sapiens adrenergic, alpha-2C-, receptor (ADRA2C), mRNA [NM_000683]	152	ADRA2C	11.2789	10.1223	11.0204	10.8995	10.9166	10.4339	10.43	9.99847	11.0182	10.6017	11.648	10.3696	10.3689	10.676	11.6896	11.3954	11.7522	12.2226	10.5831	10.3091	10.9445	11.6874	11.0247	11.0387	10.7464	10.9576	9.85535	9.61941	10.3959	10.6892	10.4156	10.7588	11.9199	11.1549	10.6591	11.3752	10.9221	10.9018	10.9171	10.8092	-0.107881	-1.07764	27.5963	2	ADRA2C	chr4:3768295-3770253
A_33_P3310189	Homo sapiens adrenergic, beta-1-, receptor (ADRB1), mRNA [NM_000684]	153	ADRB1	13.0102	13.2828	12.0974	11.8344	11.6397	11.1799	12.2839	12.5169	11.0637	13.6161	12.1777	11.3898	12.0884	12.2565	12.5617	13.4828	12.0285	12.7179	12.6423	10.8044	10.2075	10.0916	11.3646	10.2401	10.58	10.5835	10.4691	12.8132	10.6441	9.69278	10.8634	12.6243	8.46759	10.0452	10.5644	10.6594	10.8053	10.1734	12.309	10.6155	-1.6935	-3.23441	0	1	ADRB1	chr10:115803805-115806667
A_23_P145024	Homo sapiens adrenergic, beta-2-, receptor, surface (ADRB2), mRNA [NM_000024]	154	ADRB2	13.0662	12.7913	13.0173	12.3747	12.5388	11.4419	12.2443	11.9251	12.1587	12.8275	12.4722	12.3402	13.1338	12.3283	12.4305	12.55	12.3751	13.3509	12.765	12.0473	11.3441	11.109	11.3818	11.5467	11.0825	11.2813	11.3668	12.3241	11.5677	10.8772	10.9461	12.5878	11.3309	11.4978	10.9152	11.3812	10.9778	11.2202	12.5333	11.4098	-1.1235	-2.17875	0	1	ADRB2	chr5:148206155-148208197
A_33_P3384392	Homo sapiens adrenergic, beta, receptor kinase 1 (ADRBK1), mRNA [NM_001619]	156	ADRBK1	11.9927	11.6835	11.7995	11.6802	12.1143	12.1812	11.8293	12.3102	12.0969	12.0099	11.8512	12.11	12.3924	12.1481	11.9032	11.8549	12.1934	12.0657	12.1555	11.827	11.3497	11.5263	11.4097	12.2792	11.4093	11.7424	12.1805	12.1855	12.2782	12.1685	12.2883	11.9668	12.5178	11.8073	12.2527	12.3713	11.9273	11.7551	12.0196	11.9601	-0.0594401	-1.04206	27.5963	2	ADRBK1	chr11:67033904-67054029
A_33_P3220919	Homo sapiens adrenergic, beta, receptor kinase 2 (ADRBK2), mRNA [NM_005160]	157	ADRBK2	10.9793	12.5093	11.6529	11.7279	12.2255	11.9647	11.8271	12.1082	11.9842	11.9446	11.9433	11.9609	11.1369	11.4145	11.5303	11.875	11.5814	11.9552	11.5673	11.9042	12.3076	12.4803	12.2512	12.3034	12.5276	12.1766	12.3501	11.4464	12.3439	12.5555	12.3926	12.862	11.8055	12.2959	12.1964	12.0643	12.1905	12.0253	11.7836	12.2358	0.452154	1.36808	0.0395335	1	ADRBK2	chr22:25960860-26125258
A_23_P68665	Homo sapiens adhesion regulating molecule 1 (ADRM1), transcript variant 1, mRNA [NM_007002]	11047	ADRM1	10.3087	10.6022	10.241	9.4907	10.2565	10.4504	10.3796	10.8571	10.1102	10.5001	10.2479	10.3111	10.5092	10.7583	9.91147	10.312	10.6931	10.1206	10.2288	10.3006	10.4913	10.4192	9.68632	10.195	10.0807	10.2868	10.2738	10.3655	10.271	10.2414	10.1226	10.3994	10.2973	10.1887	10.2087	10.3721	10.1335	10.3728	10.331	10.2477	-0.0832736	-1.05942	19.2857	2	ADRM1	chr20:60878026-60883918
A_23_P155103	Homo sapiens adenylosuccinate lyase (ADSL), transcript variant 1, mRNA [NM_000026]	158	ADSL	9.23567	9.48986	9.51882	9.59101	9.50941	9.70289	9.52268	9.50713	9.52689	9.63931	9.54616	9.59887	9.7004	9.79159	9.27836	9.43234	9.36824	8.8727	9.37463	9.6149	9.57858	9.64549	9.64265	9.73589	9.55767	9.53116	9.40811	9.49126	9.71582	9.69405	9.22562	9.58873	9.73998	9.6168	9.58078	9.80778	9.7007	9.70254	9.48458	9.6094	0.124819	1.09037	9.84183	2	ADSL	chr22:40742503-40762575
A_23_P201432	Homo sapiens adenylosuccinate synthase (ADSS), mRNA [NM_001126]	159	ADSS	10.2096	11.148	10.7906	10.7375	10.6817	10.5493	10.6273	10.7024	10.6366	10.5117	10.9289	10.5329	9.75094	10.3956	10.5858	10.662	10.308	10.4554	10.2662	10.6454	10.8086	10.9808	10.8608	10.939	11.0814	11.0722	10.347	10.6089	10.6729	10.7653	10.6407	10.5449	10.726	10.7782	10.9165	10.8313	11.0313	10.9404	10.5516	10.7996	0.247966	1.18753	1.00368	1	ADSS	chr1:244571793-244615436
A_23_P76823	Homo sapiens adenylosuccinate synthase like 1 (ADSSL1), transcript variant 1, mRNA [NM_199165]	122622	ADSSL1	9.1656	8.54929	8.93216	9.96925	9.49395	9.47355	9.29307	9.60219	9.68361	9.00206	10.8275	9.31859	9.6953	8.99238	9.34666	9.36922	9.7004	9.62247	9.37657	9.5912	9.87742	9.95933	9.75691	9.83204	10.1226	10.5689	10.0072	8.66338	9.49358	9.62425	10.1178	9.44776	9.9861	10.0652	10.5136	9.86332	10.9826	10.1535	9.44283	9.92773	0.484894	1.39948	0.243852	1	ADSSL1	chr14:105190533-105213647
A_23_P157299	Homo sapiens AE binding protein 1 (AEBP1), mRNA [NM_001129]	165	AEBP1	12.6077	12.222	13.5373	13.0431	13.3108	12.7476	12.8178	12.3599	13.8802	12.8959	13.1615	13.0963	13.115	13.4917	13.4621	12.73	13.9506	12.8168	13.1351	12.8444	13.1538	13.1614	12.875	13.5713	12.4807	12.3257	12.7101	11.9792	12.772	12.7091	12.3933	13.3022	13.8268	12.9901	12.8651	13.1093	12.2945	12.6858	13.0727	12.8447	-0.227958	-1.17118	8.40734	2	AEBP1	chr7:44143959-44154159
A_24_P18621	Homo sapiens AE binding protein 2 (AEBP2), transcript variant 1, mRNA [NM_153207]	121536	AEBP2	10.8176	10.841	10.772	10.6572	10.5685	10.2829	10.3459	10.5875	10.7393	10.4279	10.8198	10.4362	9.96053	10.3459	10.6898	10.5	10.6216	10.8359	10.6165	10.6865	10.6149	10.6228	10.663	10.4256	10.6847	10.6174	10.4305	10.3952	10.4081	10.4043	10.5904	10.5195	10.5387	10.8223	10.4324	10.4174	10.56	10.7116	10.5719	10.555	-0.0168897	-1.01178	33.1647	2	AEBP2	chr12:19592607-19675173
A_23_P206077	Homo sapiens apoptosis enhancing nuclease (AEN), mRNA [NM_022767]	64782	AEN	6.96432	8.7954	7.5681	7.06829	7.41998	8.27245	7.61221	8.0165	7.16857	8.41074	7.59246	6.89587	7.90957	8.95937	7.39213	7.62978	9.00091	5.95344	6.91505	7.74512	7.91424	7.57037	7.30576	7.65035	7.16749	7.29867	7.894	7.95301	8.21675	8.1732	7.41667	7.83567	7.74794	7.86388	7.59284	7.88493	7.83806	7.6081	7.66027	7.71984	0.0595734	1.04216	40.5951	2	AEN	chr15:89164526-89175512
A_23_P165061	Homo sapiens amino-terminal enhancer of split (AES), transcript variant 1, mRNA [NM_198969]	166	AES	14.5306	13.5153	14.4261	14.2804	14.3452	14.0528	14.1389	13.7655	14.2957	14.4444	14.6746	14.3944	14.2366	14.3877	14.5532	14.4893	13.7683	14.2875	14.5227	14.2514	14.2235	14.2088	14.2737	14.29	13.8606	14.1249	14.143	14.42	13.78	13.8027	13.7814	14.2063	14.0627	14.0615	14.1425	13.9551	14.2705	13.9612	14.2689	14.0958	-0.173118	-1.12749	3.43031	1	AES	chr19:3052907-3062964
A_23_P72387	Homo sapiens actin filament associated protein 1 (AFAP1), transcript variant a, mRNA [NM_001134647]	60312	AFAP1	7.23147	6.74365	7.64216	7.22436	7.6298	7.25866	7.45675	6.59142	7.48498	7.22692	7.52961	7.20235	7.58207	7.76047	7.56908	6.87401	6.7839	6.36233	7.44247	7.44659	7.92842	7.83636	7.58568	7.644	7.98048	7.31287	7.24259	7.28023	7.53029	7.50992	6.83499	7.74395	7.65847	7.66692	7.16278	7.46365	6.95107	7.11029	7.24192	7.46787	0.225952	1.16955	8.40734	2	AFAP1	chr4:7755816-7941653
A_32_P167239	Homo sapiens actin filament associated protein 1-like 1 (AFAP1L1), transcript variant 1, mRNA [NM_152406]	134265	AFAP1L1	11.5882	9.86766	11.4513	10.5937	10.9929	9.65993	10.9668	10.1843	10.7116	10.5453	10.6745	10.7387	10.5822	11.2785	11.3922	10.8719	10.3546	10.6432	11.4525	9.88889	10.2525	9.70565	9.78656	10.1296	9.81373	9.20297	9.32536	10.8131	10.2292	9.48263	9.58775	10.7295	10.0297	9.99944	9.26673	9.89715	9.78139	9.64456	10.7658	9.87192	-0.893858	-1.85814	0	1	AFAP1L1	chr5:148651400-148721367
A_23_P406341	Homo sapiens actin filament associated protein 1-like 2 (AFAP1L2), transcript variant 1, mRNA [NM_001001936]	84632	AFAP1L2	9.30501	8.58278	9.94964	9.18749	9.50193	8.8923	9.47576	8.35718	9.47703	8.77005	9.57178	9.53275	9.33249	9.95042	9.36247	9.27399	8.48687	9.09927	9.39436	9.4132	9.44381	9.49213	9.0174	9.02974	9.60723	9.09388	9.40733	9.16414	9.54815	8.36415	8.99163	9.50845	9.2987	9.51102	8.82748	8.83601	9.35155	9.41348	9.23703	9.22734	-0.00968956	-1.00674	39.2929	2	AFAP1L2	chr10:116054582-116164515
A_33_P3242373	Homo sapiens AF4/FMR2 family, member 1 (AFF1), transcript variant 2, mRNA [NM_005935]	4299	AFF1	7.91681	8.62184	8.06599	7.73364	7.39684	6.75349	7.71208	6.8381	7.32359	7.3177	7.26196	7.09682	7.39066	7.05846	8.42128	7.83049	8.59624	8.93706	7.83691	7.29218	7.25203	7.29518	6.96716	7.42152	5.98874	7.28979	5.82947	7.22058	5.84016	7.11708	7.60214	6.59986	7.30931	7.95056	6.9507	7.68369	7.53248	6.77319	7.69	7.0482	-0.641796	-1.56027	0.126968	1	AFF1	chr4:87856153-88062206
A_23_P217468	Homo sapiens AF4/FMR2 family, member 2 (AFF2), mRNA [NM_002025]	2334	AFF2	5.51163	4.404	6.25546	5.29531	5.44145	3.87013	5.09171	1.92224	5.42974	5.28983	4.4404	5.01745	3.96073	5.61524	5.2443	5.32021	4.4775	4.95342	5.64032	4.49463	4.07031	3.05328	3.86178	4.49037	4.60986	3.2897	2.50446	4.67605	5.44061	2.97418	2.10613	5.2967	2.68306	2.49474	3.21292	4.13206	2.09048	2.14555	4.90427	3.55931	-1.34496	-2.54023	0	1	AFF2	chrX:147582138-148082193
A_23_P373464	Homo sapiens AF4/FMR2 family, member 3 (AFF3), transcript variant 1, mRNA [NM_002285]	3899	AFF3	6.78133	6.31435	6.40665	6.75434	6.48894	4.59396	6.19845	5.89216	5.52839	5.86832	5.78498	6.01411	6.04123	5.51531	6.18818	6.27149	6.45027	7.41143	6.87413	4.83319	4.55492	4.09261	3.96638	4.04612	3.34469	4.96672	4.74057	4.98669	3.77319	4.17767	4.80745	5.76356	5.07404	4.70727	2.1081	4.83355	4.01091	3.24946	6.17779	4.31774	-1.86005	-3.6302	0	1	AFF3	chr2:100163715-100759037
A_24_P8318	Homo sapiens AF4/FMR2 family, member 4 (AFF4), mRNA [NM_014423]	27125	AFF4	7.27906	8.20504	7.27695	7.28393	6.748	7.06311	7.4147	7.24926	6.87583	7.35543	6.82325	6.64558	7.91998	6.5564	6.91582	7.73125	8.30039	6.64895	6.78306	6.68653	6.27485	6.48417	5.84	6.70741	5.56507	6.7694	6.06074	6.61314	5.93582	6.7452	6.83995	6.52139	6.60731	7.0335	6.46706	6.80337	6.74548	6.00105	7.21453	6.45797	-0.756556	-1.68945	0	1	AFF4	chr5:132211070-132299354
A_23_P135454	Homo sapiens AFG3 ATPase family gene 3-like 2 (yeast) (AFG3L2), nuclear gene encoding mitochondrial protein, mRNA [NM_006796]	10939	AFG3L2	9.20549	9.31556	9.21464	9.33838	9.23647	9.30997	9.5612	9.22302	9.07524	9.50871	9.38116	9.24203	9.44615	9.37603	9.12241	9.29816	8.99273	8.88349	9.20637	9.45732	9.3348	9.24529	8.02337	9.00561	8.0012	9.00438	8.90049	9.2701	8.69699	9.22456	9.01932	9.25157	8.79332	9.29218	8.97027	9.13618	9.08691	8.71599	9.25985	8.96999	-0.289862	-1.22252	0.59403	1	AFG3L2	chr18:12328942-12377275
A_24_P867342	Homo sapiens arylformamidase (AFMID), transcript variant 3, transcribed RNA [NR_027083]	125061	AFMID	5.07384	6.11535	5.1045	4.74759	5.08625	4.86915	5.2964	5.88493	5.1666	5.4011	5.01477	4.89914	5.18205	5.09115	4.89723	4.88774	5.25593	5.26077	5.31275	5.33439	5.15508	5.22721	6.17556	4.81798	5.14653	5.18901	5.09335	5.47819	4.7891	4.88146	5.02483	5.17089	4.73441	4.68122	4.92674	4.89992	5.44033	4.05052	5.1867	5.06404	-0.12266	-1.08874	19.2857	2	AFMID	chr17:76183397-76203782
A_23_P102542	Homo sapiens aftiphilin (AFTPH), transcript variant 1, mRNA [NM_203437]	54812	AFTPH	10.1197	10.4053	10.1983	10.3528	10.2968	10.1155	10.2468	10.4329	10.1622	10.6596	10.5865	10.1154	9.60431	10.2098	10.0303	10.3484	10.3827	10.2765	10.294	10.105	10.0269	9.81083	10.1938	10.0188	10.4029	10.2982	10.4319	10.2553	10.1835	10.1805	10.2101	10.1912	10.0155	10.181	10.1036	9.98481	10.2025	9.90343	10.2546	10.1421	-0.112533	-1.08112	6.09949	2	AFTPH	chr2:64751438-64820138
A_23_P7099	Homo sapiens aspartylglucosaminidase (AGA), mRNA [NM_000027]	175	AGA	9.90642	10.3226	9.90499	10.0475	10.3028	10.3268	10.1838	10.2446	10.0718	10.2087	9.58247	10.3372	9.40225	10.0143	9.96877	9.93219	10.0326	9.76324	10.0962	10.0864	10.3242	10.1241	10.3223	9.85556	10.1894	10.2874	10.7277	10.0489	10.5354	10.6385	10.4422	9.70245	10.309	10.4766	10.503	10.1335	10.1947	10.6729	10.0342	10.2934	0.259207	1.19682	1.36439	1	AGA	chr4:178351928-178363657
A_33_P3317305	Homo sapiens ArfGAP with GTPase domain, ankyrin repeat and PH domain 1 (AGAP1), transcript variant 2, mRNA [NM_014914]	116987	AGAP1	6.15775	6.11625	6.53144	6.7931	6.42526	5.70859	6.77048	5.83337	6.19475	6.52437	6.70756	5.95806	6.22623	5.96835	6.82629	6.94176	6.47195	6.88853	6.51745	6.39115	6.62743	5.54538	5.91286	5.96019	5.0644	6.31259	5.50401	5.86024	5.16098	5.84641	6.42525	6.36953	5.5771	5.9413	5.9446	6.38803	6.49708	6.07349	6.39797	5.96853	-0.429448	-1.34672	0.167689	1	AGAP1	chr2:236402732-237040444
A_33_P3375435	Homo sapiens ankyrin repeat and GTPase domain Arf GTPase activating protein 11 (AGAP11), mRNA [NM_133447]	119385	AGAP11	7.72062	7.34637	7.30396	7.59216	7.60698	7.70607	7.69221	7.62917	7.78788	7.46883	7.19643	7.48113	7.65196	7.59535	7.43402	7.29322	7.12137	7.53925	7.78055	7.31006	7.7291	8.05473	8.08323	7.65179	7.95863	7.5546	7.66905	7.41118	7.83831	7.78317	7.65107	8.35612	7.98121	7.75829	8.2423	7.52752	7.71354	7.5901	7.52355	7.78232	0.258761	1.19645	0.779225	1	AGAP11	chr10:88728187-88769960
A_33_P3352148	Homo sapiens ArfGAP with GTPase domain, ankyrin repeat and PH domain 2 (AGAP2), transcript variant 1, mRNA [NM_001122772]	116986	AGAP2	6.74225	7.60317	6.369	6.69181	7.16668	7.311	7.31324	7.06048	7.28053	7.70041	6.36588	7.39252	7.45513	7.31938	6.6849	6.73968	7.59428	6.85848	6.81605	7.03769	6.93281	7.68817	7.26327	8.27326	7.48839	7.06233	7.49669	7.49118	7.95239	7.64654	7.58538	7.67641	8.04072	7.07134	7.26001	7.81031	7.04777	7.32844	7.0771	7.48174	0.404643	1.32376	0.779225	1	AGAP2	chr12:58118075-58135944
A_33_P3240543	Homo sapiens ArfGAP with GTPase domain, ankyrin repeat and PH domain 3 (AGAP3), transcript variant 2, mRNA [NM_001042535]	116988	AGAP3	12.3881	12.0112	12.1464	12.0372	11.8966	11.5648	12.1791	12.007	11.8445	12.0437	11.8929	12.0041	12.3108	12.1113	12.4804	12.296	11.7978	12.7983	12.2451	11.5997	11.5896	11.8795	11.8764	11.5406	11.2814	11.5603	11.533	12.0441	11.6285	11.3031	11.6477	11.7045	10.7058	11.6942	11.6101	11.7522	11.6642	11.4284	12.1082	11.5812	-0.526956	-1.44089	0	1	AGAP3	chr7:150783825-150841523
A_33_P3355418	Homo sapiens ATP/GTP binding protein-like 1 (AGBL1), mRNA [NM_152336]	123624	AGBL1	6.24439	7.11578	6.64654	6.33208	6.33617	6.66508	6.84354	7.52191	6.26314	6.92759	6.15198	6.93848	7.49903	5.87453	6.37929	6.7377	7.50134	7.09717	6.54603	6.14948	6.08767	6.00853	6.34609	6.15078	6.74641	5.74295	6.75155	6.53174	6.73924	6.54764	6.23239	6.22333	6.72524	5.61751	6.28766	6.19316	6.1107	6.0338	6.71694	6.27505	-0.441889	-1.35838	0.243852	1	AGBL1	chr15:86685241-87572283
A_32_P167705	Homo sapiens ATP/GTP binding protein-like 2 (AGBL2), mRNA [NM_024783]	79841	AGBL2	7.76569	5.33822	6.92462	10.3635	9.60585	7.93731	8.06444	10.0461	8.71909	6.18624	12.2338	7.01873	8.5968	7.96584	8.03817	9.43779	7.15723	8.52578	6.47469	7.05008	9.17738	8.66763	9.61141	6.37568	10.8418	11.8355	10.4092	8.44617	6.65297	8.45588	10.7786	7.71026	7.39007	9.92983	11.7516	8.71068	12.1628	9.74089	8.23157	9.24728	1.01571	2.0219	5.09625	2	AGBL2	chr11:47681142-47736928
A_33_P3386562	Homo sapiens ATP/GTP binding protein-like 4 (AGBL4), mRNA [NM_032785]	84871	AGBL4	2.07932	2.13826	2.11857	3.18909	2.2689	1.96465	2.03105	3.79993	2.75902	3.32452	5.84919	2.01368	3.42759	2.77235	2.28226	3.41817	4.19063	2.57477	2.18034	2.02032	2.17218	2.13507	2.33215	2.0922	2.9617	4.7605	2.91903	1.76619	2.09447	2.60054	3.30584	2.06656	3.01429	3.94501	4.34025	2.61204	4.99182	3.07827	2.86223	2.90571	0.0434813	1.0306	42.0661	2	AGBL4	chr1:48998526-50489626
A_24_P196372	Homo sapiens ATP/GTP binding protein-like 5 (AGBL5), transcript variant 3, mRNA [NM_001035507]	60509	AGBL5	6.86665	6.34105	7.05447	7.30575	7.06908	7.02577	7.06236	6.99973	6.91646	7.00384	7.67924	6.83015	7.20128	7.13445	6.74968	7.07643	6.59883	6.61464	7.41667	7.03728	6.97509	6.76038	5.58439	6.92279	5.59573	7.39097	6.84924	6.97782	6.48989	6.58554	6.87364	7.00636	6.45164	6.91675	6.95634	6.5816	7.26589	6.37297	6.99719	6.71549	-0.281696	-1.21562	1.71243	1	AGBL5	chr2:27274490-27294567
A_33_P3396008	Homo sapiens advanced glycosylation end product-specific receptor (AGER), transcript variant 2, mRNA [NM_172197]	177	AGER	12.4973	10.3429	11.7263	11.3398	10.9649	9.75226	11.0531	10.1724	11.5631	11.9821	10.9499	11.1455	11.8772	11.9122	11.7851	11.6213	10.4506	11.8328	11.8964	10.1032	9.14045	8.15003	8.29045	8.27693	7.8049	8.44186	8.66487	11.9649	9.12896	8.1749	7.33807	10.2726	6.20491	8.41858	5.41393	8.21654	5.81099	7.73223	11.3087	8.29207	-3.01663	-8.09276	0	1	AGER	chr6_ssto_hap7:3496472-3499827
A_33_P3238997	Homo sapiens ArfGAP with FG repeats 1 (AGFG1), transcript variant 1, mRNA [NM_001135187]	3267	AGFG1	5.86272	7.06051	5.95795	6.08493	5.65191	5.38456	6.32226	6.02554	5.61544	5.99859	5.81413	5.15387	5.1799	5.44974	6.02274	6.46621	7.02769	5.8209	6.44162	6.18435	5.55627	5.78929	5.70643	5.69884	4.87868	5.51445	4.29284	6.04245	5.08691	5.2497	5.03501	5.56459	5.284	5.93319	4.55106	5.93992	5.61003	5.19681	5.96533	5.42709	-0.538233	-1.45219	0.167689	1	AGFG1	chr2:228336847-228425938
A_24_P363583	Homo sapiens ArfGAP with FG repeats 2 (AGFG2), mRNA [NM_006076]	3268	AGFG2	5.08044	4.49527	5.17506	5.19992	5.16206	4.72865	5.04014	4.41676	5.11633	4.76411	5.14283	4.52323	5.24109	4.79526	4.6557	4.84263	4.8	4.82467	4.79862	5.22608	5.04091	4.03519	4.38631	4.66838	4.00128	4.44231	4.80304	4.63559	3.6614	4.38902	5.69832	4.73522	4.48467	4.83605	4.77154	4.72848	5.16612	4.76472	4.88436	4.65656	-0.227796	-1.17104	4.22705	1	AGFG2	chr7:100136833-100165843
A_33_P3227666	Homo sapiens angiogenic factor with G patch and FHA domains 1 (AGGF1), mRNA [NM_018046]	55109	AGGF1	10.2419	9.58934	10.3112	10.188	10.1741	9.90544	10.0859	10.039	10.1693	9.83581	10.1918	10.1791	8.9184	10.0399	10.2892	10.0564	9.44817	10.2934	10.3956	10.1111	9.97494	9.87169	9.98447	10.1733	10.1263	10.1851	10.3011	10.259	10.1735	10.0717	10.1191	10.1132	10.0994	10.0544	10.1612	10.0469	9.99953	10.117	10.0185	10.1023	0.0837405	1.05976	29.071	2	AGGF1	chr5:76326209-76361058
A_23_P309224	Homo sapiens acylglycerol kinase (AGK), mRNA [NM_018238]	55750	AGK	7.04391	7.49285	7.11953	7.33506	7.20588	7.28249	7.3851	6.96233	7.28351	7.58337	7.21233	7.08476	7.33248	7.39937	7.201	7.27065	6.96448	6.70736	6.77918	7.39165	7.51639	7.40736	6.94651	7.30289	7.18892	7.4579	7.12104	7.41455	7.47608	7.24152	7.21926	7.27584	7.24311	7.22398	7.28427	7.38372	7.43271	7.39484	7.19188	7.31171	0.119836	1.08661	12.6648	2	AGK	chr7:141251077-141354209
A_23_P200298	Homo sapiens amylo-1, 6-glucosidase, 4-alpha-glucanotransferase (AGL), transcript variant 4, mRNA [NM_000028]	178	AGL	9.49894	9.50295	9.45518	9.69672	9.44307	9.61452	9.569	9.56855	9.54041	9.42758	9.73589	9.47308	8.41431	9.54183	9.50386	9.55158	9.36568	9.5166	9.3253	9.75821	9.9656	9.86775	10.052	9.59774	10.5386	9.79678	9.99923	9.66223	9.97642	10.422	9.95702	9.74326	9.96147	10.0751	9.65012	10.0498	9.84019	9.95233	9.46027	9.94031	0.48004	1.39478	0	1	AGL	chr1:100315639-100389579
A_23_P258093	Homo sapiens 1-acylglycerol-3-phosphate O-acyltransferase 1 (lysophosphatidic acid acyltransferase, alpha) (AGPAT1), transcript variant 1, mRNA [NM_006411]	10554	AGPAT1	11.479	10.8699	11.374	11.4208	11.4141	11.3729	11.4865	11.1537	11.4661	11.3025	11.4058	11.4072	11.5376	11.376	11.8171	11.5635	11.4329	11.4992	11.4526	11.3198	11.5	11.5136	11.2793	11.6702	11.2414	11.3361	11.4316	11.3957	11.339	11.1487	11.5785	11.5774	11.5188	11.4758	11.364	11.5892	11.5522	11.3779	11.4122	11.4321	0.0198937	1.01388	41.7767	2	AGPAT1	chr6_ssto_hap7:3468303-3493616
A_33_P3360540	Homo sapiens 1-acylglycerol-3-phosphate O-acyltransferase 2 (lysophosphatidic acid acyltransferase, beta) (AGPAT2), transcript variant 1, mRNA [NM_006412]	10555	AGPAT2	14.796	15.1753	14.8529	15.0048	15.2518	14.6563	15.2898	15.1828	14.8032	15.2159	14.8481	14.8613	14.9409	14.9955	14.832	14.9648	14.9658	15.3548	15.2222	15.2828	15.6161	14.9855	15.0132	14.9833	15.115	14.933	15.0329	14.9331	15.6604	15.0164	15.0018	15.2992	14.1687	14.837	14.507	15.0317	14.5936	14.6185	15.0113	14.9805	-0.0307987	-1.02158	33.1647	2	AGPAT2	chr9:139567594-139581911
A_24_P344711	Homo sapiens 1-acylglycerol-3-phosphate O-acyltransferase 3 (AGPAT3), transcript variant 1, mRNA [NM_020132]	56894	AGPAT3	10.0794	10.3963	9.60423	9.84033	9.97453	10.0576	10.2857	10.1591	10.0511	10.3472	9.91687	10.0368	10.276	10.355	10.1474	9.83066	10.0484	9.81119	10.0548	10.2436	9.79848	9.60554	9.48821	9.74006	9.73875	10.169	10.2105	10.3393	10.0293	10.289	10.0305	9.88918	9.51584	9.62633	9.82784	10.0713	9.96995	9.69817	10.067	9.90952	-0.157463	-1.11532	5.09625	2	AGPAT3	chr21:45285115-45407475
A_33_P3323068	Homo sapiens 1-acylglycerol-3-phosphate O-acyltransferase 4 (lysophosphatidic acid acyltransferase, delta) (AGPAT4), mRNA [NM_020133]	56895	AGPAT4	5.08629	7.1975	5.08354	5.16283	5.36559	5.54308	5.45865	6.03448	5.7539	5.77233	5.34015	5.49177	5.37346	5.61286	5.20608	5.55943	6.36413	4.88241	5.66354	5.62276	5.67095	5.4238	5.80237	5.54447	5.30897	5.46318	4.88396	5.08913	5.97913	5.01761	5.19353	5.71379	4.26617	5.22558	5.0902	4.97861	5.23929	4.28834	5.57642	5.25273	-0.323695	-1.25153	3.43031	1	AGPAT4	chr6:161551056-161695107
A_33_P3217218	Homo sapiens 1-acylglycerol-3-phosphate O-acyltransferase 5 (lysophosphatidic acid acyltransferase, epsilon) (AGPAT5), mRNA [NM_018361]	55326	AGPAT5	8.67647	8.33257	9.0363	8.8663	8.57455	8.59578	8.60605	8.23338	8.90806	8.28199	9.02202	8.72813	7.38314	8.87586	8.29358	8.62261	8.11108	8.48977	9.09827	8.78907	9.13139	9.23345	9.17096	8.79062	9.54579	8.9619	9.05263	8.57207	8.96569	8.83139	9.03332	8.97441	9.10185	8.94103	9.19347	8.82368	9.21663	9.08555	8.56505	9.02184	0.456788	1.37248	0.0239126	1	AGPAT5	chr8:6565877-6619021
A_24_P103686	Homo sapiens 1-acylglycerol-3-phosphate O-acyltransferase 6 (lysophosphatidic acid acyltransferase, zeta) (AGPAT6), mRNA [NM_178819]	137964	AGPAT6	9.76693	10.1327	9.82526	10.0291	10.026	10.1055	10.2133	10.2146	9.96696	10.3457	9.81733	9.92963	10.2336	10.335	10.1028	10.2367	10.1854	9.67117	9.67382	10.1234	10.1994	9.94955	8.8251	10.0266	8.83119	9.82996	9.62233	10.2592	9.47726	10.0399	9.97967	10.0242	9.84458	10.0938	9.94125	10.1014	9.91444	9.35824	10.0427	9.81271	-0.230008	-1.17284	2.74664	1	AGPAT6	chr8:41435706-41482520
A_23_P69810	Homo sapiens 1-acylglycerol-3-phosphate O-acyltransferase 9 (AGPAT9), mRNA [NM_032717]	84803	AGPAT9	8.29889	10.3594	8.90396	8.65886	8.60518	8.32835	8.99074	8.88233	8.88789	8.88453	8.86917	8.73222	8.79669	7.9841	8.83597	9.10885	9.44233	7.84287	7.80862	8.57671	8.05365	8.63861	8.0103	8.2881	8.28244	8.50116	8.03556	7.92982	8.30522	8.32876	8.11477	8.30679	8.83477	9.08166	7.94557	8.53577	8.20027	8.8756	8.74847	8.36029	-0.388177	-1.30874	1.00368	1	AGPAT9	chr4:84457066-84527027
A_24_P602507	Homo sapiens aminoglycoside phosphotransferase domain containing 1 (AGPHD1), transcript variant 1, mRNA [NM_001013619]	123688	AGPHD1	7.56166	6.87577	7.15713	6.87163	7.18968	6.664	6.83067	6.40938	7.76385	6.95567	7.85189	7.08933	7.65357	7.06539	7.23573	7.29202	7.77877	7.47965	7.57144	7.54601	7.47702	7.15091	7.79509	7.15391	7.93432	7.83776	7.64127	6.83261	6.63597	6.69726	7.42018	7.05066	6.8109	7.44204	7.0749	6.68485	7.48668	7.05556	7.22617	7.24884	0.0226675	1.01584	42.2917	2	AGPHD1	chr15:78799905-78829715
A_23_P368645	Homo sapiens alkylglycerone phosphate synthase (AGPS), mRNA [NM_003659]	8540	AGPS	8.26572	9.39697	8.41522	8.39896	8.71699	8.84959	8.97291	9.76667	8.73533	8.66172	8.47022	8.96073	8.28634	8.65156	8.71179	8.50864	9.17998	8.65737	8.67196	8.81066	8.9001	8.68959	9.11391	9.07755	9.1802	8.81329	9.00641	8.69503	8.99291	9.14104	8.44752	8.88769	8.28787	8.61773	8.83423	8.9798	8.33153	8.99305	8.75151	8.83158	0.0800743	1.05707	33.1647	2	AGPS	chr2:178257470-178408564
A_23_P31407	Homo sapiens anterior gradient homolog 2 (Xenopus laevis) (AGR2), mRNA [NM_006408]	10551	AGR2	10.1711	11.3246	10.8269	11.8235	10.463	12.1848	11.7625	12.0218	10.9023	10.6749	12.7966	11.0345	10.4651	10.2568	10.4903	11.0175	10.3105	10.3542	10.0076	11.8883	11.5847	12.0863	13.0743	10.6059	12.2573	13.411	12.0609	10.8775	10.653	11.6421	12.3529	10.1247	10.9365	11.9618	12.6793	11.4596	13.4975	13.1614	10.9941	11.9113	0.917181	1.88842	0.126968	1	AGR2	chr7:16832263-16844738
A_23_P42811	Homo sapiens anterior gradient homolog 3 (Xenopus laevis) (AGR3), mRNA [NM_176813]	155465	AGR3	9.55836	12.5907	9.83699	11.097	10.337	10.1379	11.3703	11.9234	10.9158	10.936	11.8569	10.7945	10.3044	10.1788	10.2283	11.2487	11.4482	10.9942	9.19822	11.657	11.7687	11.5747	12.5437	10.7455	12.2271	12.0378	11.8974	11.0218	11.3978	11.5963	12.0997	11.3469	9.44985	11.9148	12.7926	11.2399	12.5423	11.6793	10.7871	11.6596	0.872519	1.83086	0.0850317	1	AGR3	chr7:16899029-16921613
A_23_P343411	Homo sapiens agrin (AGRN), mRNA [NM_198576]	375790	AGRN	10.9028	9.90676	11.2149	10.9202	10.8042	10.9457	10.6005	10.4263	10.9064	10.3784	10.712	10.6177	11.0468	10.9542	10.9741	10.5486	10.286	10.9565	10.9378	10.7745	11.0161	11.0531	10.9881	10.8831	10.0299	11.0131	10.7797	10.4629	10.4326	10.557	11.3862	10.8493	9.68852	10.8625	11.1045	10.9433	10.9006	10.8781	10.7389	10.7686	0.0296466	1.02076	41.592	2	AGRN	chr1:955502-991499
A_33_P3279470	Homo sapiens agouti related protein homolog (mouse) (AGRP), transcript variant 1, mRNA [NM_001138]	181	AGRP	8.99736	9.06296	9.61182	9.00928	10.3418	7.3463	10.9852	10.9297	10.0827	9.03937	9.02621	9.39832	10.7811	10.6836	9.45766	9.56152	11.2283	10.1048	10.4691	8.84468	8.46136	6.77738	9.66468	8.14361	8.84683	9.05747	8.62073	8.99193	10.0579	9.37078	7.60323	10.1405	6.68437	8.01618	6.49194	8.6483	6.85937	9.00056	9.79563	8.43589	-1.35975	-2.5664	0	1	AGRP	chr16:67516473-67517716
A_23_P169278	Homo sapiens ATP/GTP binding protein 1 (AGTPBP1), mRNA [NM_015239]	23287	AGTPBP1	9.94183	9.74594	9.93354	9.7712	9.71406	8.96147	9.38098	9.59329	9.66601	9.6366	9.701	9.23841	9.01594	10.0119	9.72555	9.69996	9.47083	9.6732	10.0797	9.17458	9.37965	8.96289	8.94205	8.9785	9.34042	9.2745	9.00241	9.80319	9.28954	9.06091	8.66636	9.1022	8.93223	8.91367	8.75712	8.78378	8.85872	8.90646	9.62955	9.05943	-0.570115	-1.48464	0	1	AGTPBP1	chr9:88161453-88356944
A_23_P166616	Homo sapiens angiotensin II receptor, type 1 (AGTR1), transcript variant 4, mRNA [NM_031850]	185	AGTR1	7.88901	7.05908	7.5667	7.54814	7.7723	7.69433	7.82439	6.7463	7.70082	7.73311	7.46437	7.8941	7.78771	7.44489	8.241	7.84623	7.37675	7.22479	7.64437	7.67441	7.23013	6.73407	7.65915	6.91937	7.2552	6.82997	7.13518	7.8521	7.84516	6.54948	5.69566	8.28285	7.28624	6.68794	6.45892	6.92869	6.85203	6.55126	7.60307	7.07515	-0.527925	-1.44185	0.167689	1	AGTR1	chr3:148415657-148460790
A_23_P62309	Homo sapiens angiotensin II receptor, type 2 (AGTR2), mRNA [NM_000686]	186	AGTR2	6.36905	7.12259	9.96793	6.37639	7.8822	6.46083	8.34491	9.98025	9.11827	7.42953	7.40445	6.43832	5.70408	7.8133	8.27352	9.11434	9.84512	2.80167	7.8743	6.44081	5.20131	5.32851	3.92047	4.64331	2.02633	2.64668	2.52206	4.67743	8.79266	2.07076	6.45513	6.77972	4.61699	4.07594	2.28659	5.31593	2.77934	4.30425	7.59584	4.46759	-3.12825	-8.74376	0	1	AGTR2	chrX:115301957-115306225
A_23_P158596	Homo sapiens angiotensin II receptor-associated protein (AGTRAP), transcript variant 4, mRNA [NM_001040196]	57085	AGTRAP	8.05047	7.79686	8.04504	7.80381	8.34965	7.6031	8.04939	8.14547	7.8272	8.05768	8.43674	7.92093	8.10132	8.06377	7.99143	7.92965	7.68281	7.87872	7.98021	7.764	7.86357	7.51155	6.76331	7.29428	7.36515	8.15016	7.79066	8.27957	7.40184	7.78525	7.65323	8.01445	7.61312	7.80551	7.76633	7.68381	7.65126	7.33215	7.98496	7.65733	-0.327634	-1.25495	0.0850317	1	AGTRAP	chr1:11796141-11810828
A_23_P41888	Homo sapiens alanine-glyoxylate aminotransferase 2-like 2 (AGXT2L2), mRNA [NM_153373]	85007	AGXT2L2	10.2232	10.4156	10.4006	10.5288	10.4741	10.2921	10.4164	10.279	10.4159	10.3108	10.4879	10.3979	10.6281	10.3686	10.6846	10.5271	10.4471	10.7162	10.4086	10.362	10.5365	10.4354	10.0211	10.5466	10.0785	10.4251	10.3559	10.4242	10.2176	10.4202	10.6532	10.391	10.704	10.4889	10.312	10.6317	10.861	10.5654	10.4433	10.4437	0.000425195	1.00029	39.2929	2	AGXT2L2	chr5:177631507-177659803
A_33_P3666346	Homo sapiens AT hook containing transcription factor 1 (AHCTF1), mRNA [NM_015446]	25909	AHCTF1	3.57006	4.80952	3.71898	3.63959	4.44103	3.56001	4.43528	3.67303	4.01805	4.18648	4.06088	1.9084	2.41328	3.9546	2.68379	4.27081	4.7467	4.21856	4.80463	3.62468	2.36974	3.61039	2.68688	4.46287	2.47083	2.96676	2.09698	3.62631	2.61255	3.48815	3.94033	4.35169	2.84525	3.89756	3.51409	4.57085	4.34075	3.25126	3.84809	3.40673	-0.441356	-1.35788	5.09625	2	AHCTF1	chr1:247002401-247094726
A_24_P57367	Homo sapiens adenosylhomocysteinase (AHCY), transcript variant 1, mRNA [NM_000687]	191	AHCY	8.49752	9.16075	8.82773	9.245	8.8723	9.39666	9.21649	9.20663	8.95288	9.10886	9.05609	8.82612	9.20099	9.36655	8.75364	8.86799	8.92441	8.33141	8.71296	9.21867	9.19681	9.08552	7.70348	8.8904	7.92875	9.42887	8.66225	8.86379	8.41042	9.00646	9.21284	8.93545	8.90162	9.26433	9.2272	9.11099	9.3417	9.20552	8.975	8.92606	-0.048942	-1.03451	31.8325	2	AHCY	chr20:32868070-32899608
A_24_P11307	Homo sapiens adenosylhomocysteinase-like 1 (AHCYL1), mRNA [NM_006621]	10768	AHCYL1	10.0488	10.4108	10.2054	10.4528	10.2585	10.2636	10.4271	10.4163	10.1914	10.3227	10.2863	10.168	10.3237	10.0512	10.1418	10.2001	9.9957	9.96112	10.2013	10.297	10.0358	10.0924	9.59403	10.0783	9.338	10.057	9.72538	10.1923	9.92651	10.0547	10.0984	10.1756	9.74475	10.3883	10.0617	10.1592	10.2506	9.87249	10.2277	10.0075	-0.220225	-1.16492	0.327234	1	AHCYL1	chr1:110527386-110566364
A_24_P72518	Homo sapiens adenosylhomocysteinase-like 2 (AHCYL2), transcript variant 1, mRNA [NM_015328]	23382	AHCYL2	11.9568	12.8773	11.7061	11.9188	11.3455	11.8953	11.6608	11.879	11.8432	12.5001	11.1886	11.8022	11.7995	11.429	11.5627	11.9534	11.841	11.7552	12.0528	12.0247	12.0156	12.1287	12.0392	11.6227	12.1619	11.3576	12.5841	12.1321	11.9963	12.3192	12.4108	11.8558	11.0205	12.1467	11.7168	11.5968	11.3769	11.852	11.8404	11.9136	0.0731984	1.05205	36.504	2	AHCYL2	chr7:128864854-129070052
A_23_P115331	Homo sapiens AT hook, DNA binding motif, containing 1 (AHDC1), mRNA [NM_001029882]	27245	AHDC1	9.63586	9.13382	10.062	9.61712	9.34106	9.78484	9.25762	8.91402	9.4306	9.14373	9.72395	9.45316	9.59307	9.35166	9.97952	9.45798	9.42257	9.62793	8.73116	9.56206	9.70051	9.90545	9.86995	9.90219	9.68972	10.0065	9.54459	9.28601	9.20084	9.36228	9.71136	9.50179	10.0758	9.99513	9.82279	10.0261	10.0116	9.9332	9.45588	9.74252	0.28664	1.2198	1.00368	1	AHDC1	chr1:27860755-27930143
A_23_P70746	Homo sapiens Abelson helper integration site 1 (AHI1), transcript variant 2, mRNA [NM_017651]	54806	AHI1	6.57302	7.77453	6.80833	7.03213	6.64141	6.65904	7.01069	7.24729	6.79924	6.58633	6.99619	6.55378	5.66956	6.11624	6.53657	7.18013	7.24081	7.69624	6.26787	7.04317	6.89316	7.20711	6.53445	6.86629	6.65045	7.07116	6.53636	6.51954	6.22745	6.99872	6.87624	6.54749	6.67215	7.19961	6.8614	6.97459	7.24285	6.75044	6.80997	6.82488	0.0149077	1.01039	42.2917	2	AHI1	chr6:135605109-135818903
A_23_P426636	Homo sapiens AHNAK nucleoprotein (AHNAK), transcript variant 1, mRNA [NM_001620]	79026	AHNAK	11.0296	11.0019	11.3447	11.6301	11.238	10.7233	11.4009	10.1389	11.0549	11.5205	11.3036	11.1634	11.0424	10.7308	11.5952	11.7804	10.3587	10.6592	10.7954	10.9919	10.928	10.3707	9.38841	10.8608	9.18649	10.7097	9.52654	11.131	9.79008	10.4219	9.87552	11.2031	10.6326	10.7762	10.3581	10.4174	10.6599	9.79427	11.0796	10.3696	-0.709962	-1.63576	0	1	AHNAK	chr11:62201013-62314332
A_24_P273253	Homo sapiens AHNAK nucleoprotein 2 (AHNAK2), mRNA [NM_138420]	113146	AHNAK2	5.96804	5.14966	7.16326	7.72226	7.66144	7.55622	6.4607	6.24722	6.69968	5.90929	8.56711	6.63259	7.63295	6.17376	6.70345	6.51038	7.10226	6.03699	6.30762	7.39664	7.29236	7.61009	7.07971	8.35603	6.61958	7.95185	6.96975	5.73743	6.8424	6.59007	6.90322	7.13068	7.57933	7.80379	7.56872	7.04996	7.18494	6.929	6.74763	7.18924	0.441615	1.35812	5.09625	2	AHNAK2	chr14:105403590-105444694
A_33_P3316800	Homo sapiens aryl hydrocarbon receptor (AHR), mRNA [NM_001621]	196	AHR	8.15002	9.5785	8.78166	8.27949	8.3447	8.83877	8.99219	8.41661	8.61764	8.43187	8.45752	8.61992	8.15632	7.70303	8.98255	9.17117	9.24145	8.49926	7.99452	8.60367	8.41284	8.91164	7.22847	8.58435	8.25612	8.70842	8.15622	8.17773	7.6611	8.53068	8.64736	8.70286	8.22247	8.92485	8.8314	9.09964	8.73267	8.77569	8.59248	8.48254	-0.109948	-1.07919	22.6626	2	AHR	chr7:17338275-17385775
A_23_P117599	Homo sapiens AHA1, activator of heat shock 90kDa protein ATPase homolog 1 (yeast) (AHSA1), mRNA [NM_012111]	10598	AHSA1	11.1653	11.1646	11.0001	11.3769	11.2701	11.3458	11.1885	11.1205	11.1825	11.0698	11.8886	11.3749	11.1746	11.1652	10.9479	11.007	10.6691	10.6174	11.1333	11.1876	11.2355	11.2016	11.1216	11.03	10.9202	11.4089	10.9365	11.1394	10.9911	11.2102	11.3199	11.0778	10.9092	11.1723	11.5292	11.044	11.7638	11.2846	11.1506	11.1833	0.0327052	1.02293	40.2816	2	AHSA1	chr14:77924372-77935815
A_23_P372467	Homo sapiens AHA1, activator of heat shock 90kDa protein ATPase homolog 2 (yeast) (AHSA2), mRNA [NM_152392]	130872	AHSA2	12.6135	12.5425	12.2753	12.3811	13.2286	12.44	12.4302	12.5533	12.3469	12.1437	12.4479	12.6069	11.5893	12.3919	12.5757	12.9126	11.9908	13.2796	12.1135	12.2706	12.9685	12.9007	12.1977	12.7401	12.3889	13.3444	12.169	13.1234	12.3262	12.5688	12.8527	12.2381	12.6893	12.5551	12.8623	12.4626	13.1988	12.9965	12.4665	12.6765	0.210025	1.15671	11.1896	2	AHSA2	chr2:61404554-61697849
A_32_P182662	Homo sapiens axin interactor, dorsalization associated (AIDA), mRNA [NM_022831]	64853	AIDA	7.774	7.95279	7.95548	7.86188	7.93892	7.71526	8.01871	7.77801	8.02278	7.97078	7.4026	8.13147	7.22124	8.2734	7.80155	7.77823	7.24296	7.3741	8.34592	8.07959	7.97915	7.72058	7.62151	7.8705	7.3962	7.08257	7.54886	8.3573	8.50979	7.5654	7.40169	8.39173	7.1326	8.04187	7.50739	7.57755	6.84003	7.48027	7.81895	7.68971	-0.129237	-1.09371	19.2857	2	AIDA	chr1:222841354-222885864
A_33_P3213288	Homo sapiens allograft inflammatory factor 1 (AIF1), transcript variant 2, mRNA [NM_004847]	199	AIF1	4.1859	4.46746	3.67461	4.14351	3.83988	4.45858	4.10061	4.28206	4.27577	4.87654	4.15793	4.62551	4.81022	4.06606	3.4344	3.94931	3.72772	4.73272	3.32752	4.31084	3.81006	3.52883	4.24131	3.89685	4.75395	4.09594	4.5028	4.31148	4.96326	4.2522	4.7854	4.22725	3.65668	3.3668	4.34638	3.9957	4.16162	4.90256	4.16507	4.21631	0.051243	1.03616	40.2816	2	AIF1	chr6_ssto_hap7:2913800-2915605
A_33_P3260053	Homo sapiens allograft inflammatory factor 1-like (AIF1L), transcript variant 1, mRNA [NM_031426]	83543	AIF1L	8.18067	7.08734	8.26748	8.45721	7.57336	9.43242	8.28205	9.06688	9.18715	9.41358	7.67767	8.57923	10.2452	8.63995	7.46944	8.65265	7.59117	8.72942	8.78398	8.19186	8.35214	7.5971	7.20333	7.33581	7.76236	8.00809	10.1476	8.56192	8.89132	8.78232	9.0066	8.68063	8.73473	8.09955	8.46693	8.07383	8.00353	8.04435	8.49036	8.31285	-0.177519	-1.13094	22.6626	2	AIF1L	chr9:133971862-133998539
A_23_P72537	Homo sapiens apoptosis-inducing factor, mitochondrion-associated, 1 (AIFM1), nuclear gene encoding mitochondrial protein, transcript variant 1, mRNA [NM_004208]	9131	AIFM1	11.2623	11.5994	11.3772	11.4759	11.3251	11.8094	11.599	11.7321	11.443	11.4219	11.6253	11.4481	11.3279	11.7683	11.3075	11.3091	11.1515	11.3363	11.4997	11.6545	11.5633	11.7562	11.8635	11.6625	11.4504	11.5079	11.7367	11.4522	11.7618	11.7631	11.7475	11.5478	11.45	11.5511	11.6345	11.609	11.3761	11.5909	11.4642	11.6147	0.150529	1.10998	4.22705	1	AIFM1	chrX:129263337-129299861
A_33_P3319231	Apoptosis-inducing factor 2 (EC 1.-.-.-)(Apoptosis-inducing factor-like mitochondrion-associated inducer of death)(Apoptosis-inducing factor homologous mitochondrion-associated inducer of death)(p53-responsive gene 3 protein) [Source:UniProtKB/Swiss-Prot;	84883	AIFM2	2.3991	2.56539	3.47172	2.43315	2.73456	2.31839	2.49233	3.14699	3.80989	3.54375	2.5558	2.62004	3.49401	3.19605	2.23123	1.96813	2.66884	5.00757	3.24829	2.6788	2.2305	2.0682	2.29	2.53967	1.97	2.67699	2.4817	3.05429	3.55026	2.09689	3.08862	3.03568	3.64262	1.6658	2.56396	2.61687	2.56509	2.18948	2.94238	2.57923	-0.363147	-1.28623	5.09625	2	AIFM2	chr10:71812356-71892690
A_33_P3416563	Homo sapiens androgen-induced 1 (AIG1), mRNA [NM_016108]	51390	AIG1	9.41572	9.50318	9.43259	9.57845	9.23775	9.95687	9.41038	9.19673	9.46978	9.27137	9.73541	9.49744	9.5588	9.04238	9.64062	9.37322	9.54171	8.98111	9.29903	9.53728	9.88465	10.0825	10.4707	9.863	10.3015	9.98206	9.90215	9.20478	10.2435	9.72892	9.49528	9.47687	9.80768	9.85874	10.2221	9.91821	10.0798	10.2328	9.42855	9.91013	0.481574	1.39627	0	1	AIG1	chr6:143382022-143661441
A_23_P70785	Homo sapiens absent in melanoma 1 (AIM1), mRNA [NM_001624]	202	AIM1	8.62905	10.4242	9.32323	9.30476	9.82399	9.95869	9.70723	9.86021	9.18076	10.0144	9.4969	9.40158	9.16057	9.36831	9.06453	10.1468	10.2201	8.87072	8.91733	9.85284	9.61254	9.88355	10.0102	9.60424	9.53926	9.55185	9.5591	9.79196	9.62028	9.45253	9.70594	9.51319	9.66041	9.28527	9.35014	9.64876	9.72819	9.89042	9.51965	9.6453	0.125649	1.091	26.011	2	AIM1	chr6:106959729-107018334
A_24_P308229	Homo sapiens absent in melanoma 1-like (AIM1L), mRNA [NM_001039775]	55057	AIM1L	6.63585	5.70927	6.65088	4.94749	6.08067	6.31146	5.60016	5.20342	5.49932	6.24814	6.17627	4.76416	5.90697	7.06866	5.65981	6.17074	5.88353	7.20092	5.91514	5.57431	4.95961	6.01229	4.86454	5.54413	4.69512	5.78714	4.54159	6.49167	3.85682	4.89627	4.34091	6.41086	4.5928	4.44599	5.60579	5.97274	4.57906	5.47464	5.98068	5.19191	-0.788767	-1.7276	0.073087	1	AIM1L	chr1:26648349-26680621
A_32_P44394	Homo sapiens absent in melanoma 2 (AIM2), mRNA [NM_004833]	9447	AIM2	6.12187	9.68917	6.01595	7.11541	7.33294	8.5625	6.44084	7.32998	6.596	7.59535	6.89987	7.72408	5.68232	7.6066	6.62496	6.69845	8.1228	5.73089	5.72982	7.01097	6.99313	8.34358	7.91	7.89126	7.52332	7.92382	8.03524	7.97596	6.87683	8.7865	8.34362	7.15715	10.0812	7.72559	8.1392	8.06072	8.59605	8.29109	7.03262	7.98238	0.94976	1.93155	0.167689	1	AIM2	chr1:159032274-159046647
A_23_P121686	Homo sapiens aminoacyl tRNA synthetase complex-interacting multifunctional protein 1 (AIMP1), transcript variant 1, mRNA [NM_004757]	9255	AIMP1	11.4741	11.5827	11.4675	11.5651	11.3849	11.5104	11.1545	11.5384	11.2816	11.1475	11.5818	11.7318	10.7072	11.5527	11.1671	11.1551	11.392	11.2431	11.4299	11.362	11.4242	11.815	11.7542	11.3038	11.9421	11.5579	11.3218	11.553	11.8256	11.4909	11.4867	11.1948	11.8124	11.6816	11.3454	11.5952	11.2748	11.5748	11.372	11.5429	0.170983	1.12583	7.22927	2	AIMP1	chr4:106967232-107270381
A_23_P70991	Homo sapiens aminoacyl tRNA synthetase complex-interacting multifunctional protein 2 (AIMP2), mRNA [NM_006303]	7965	AIMP2	10.0529	10.0362	10.158	9.93781	9.97229	10.6091	10.3386	10.2359	10.0304	10.3531	9.97826	10.233	10.2816	10.5961	9.88179	10.1056	9.89492	9.58599	9.99346	10.2506	10.2662	10.2127	10.5712	10.083	10.4927	10.4819	10.1569	10.3252	10.3887	10.5546	9.95357	9.9117	10.1562	10.1226	10.1599	10.3144	10.0559	10.3365	10.1197	10.2523	0.132607	1.09627	12.6648	2	AIMP2	chr7:6048881-6098860
A_23_P75380	Homo sapiens aryl hydrocarbon receptor interacting protein (AIP), mRNA [NM_003977]	9049	AIP	11.8779	11.2864	11.5609	11.7453	11.6767	11.7633	11.5787	11.5368	11.8553	11.7901	11.45	11.9238	12.1481	11.6863	11.6399	11.7598	11.8906	11.964	11.7686	11.6102	11.8597	11.7383	11.9238	12.068	11.3563	11.3454	11.643	11.7255	11.737	11.6774	11.8325	11.7657	11.9139	11.6743	11.7301	11.8905	11.6676	11.8186	11.7317	11.7357	0.00395158	1.00274	39.9273	2	AIP	chr11:67250504-67258579
A_24_P278192	Homo sapiens adenylate kinase 1 (AK1), mRNA [NM_000476]	203	AK1	9.07682	9.00576	9.01794	9.23069	9.16619	8.78146	9.38275	9.10904	8.92583	9.22184	8.74556	9.05148	9.44849	8.87959	8.94732	9.40061	9.2431	9.33611	9.02648	9.29397	9.41015	8.9801	8.7334	9.00325	8.59617	8.67992	8.77817	8.77808	8.74084	8.94472	9.0075	9.01566	8.5491	8.88903	8.26124	8.69018	8.32444	8.68336	9.10511	8.80838	-0.296725	-1.22835	0.243852	1	AK1	chr9:130628758-130640022
A_23_P200404	Homo sapiens adenylate kinase 2 (AK2), transcript variant AK2A, mRNA [NM_001625]	204	AK2	10.9147	10.9196	10.6417	10.576	10.6522	11.1695	10.5955	11.1297	10.7822	10.7823	10.7855	10.9644	11.017	10.8313	10.6253	10.634	11.0739	10.6667	10.5071	10.6733	10.6605	11.0143	11.4848	10.9812	11.3567	10.9583	11.0466	10.9942	11.1236	11.0412	11.1372	10.5676	11.0238	10.9342	11.3148	11.0866	10.9516	11.1494	10.8036	11.0263	0.222719	1.16693	1.36439	1	AK2	chr1:33473540-33502512
A_24_P247106	Homo sapiens adenylate kinase 3 (AK3), nuclear gene encoding mitochondrial protein, mRNA [NM_016282]	50808	AK3	7.98061	7.95177	8.18243	8.10461	7.53972	8.50459	8.13484	7.83357	8.18118	8.1149	7.86191	8.00768	7.67178	7.78967	8.13096	8.11346	8.1649	8.14337	8.32652	8.35916	8.04521	8.01264	8.54148	8.29869	7.9841	7.94327	8.11562	8.14556	8.16075	8.28486	8.05827	7.85237	8.28517	8.36861	8.17368	8.17851	7.88779	8.01684	8.03887	8.14277	0.103901	1.07468	19.2857	2	AK3	chr9:4709556-4742043
A_23_P105963	Homo sapiens adenylate kinase 7 (AK7), mRNA [NM_152327]	122481	AK7	5.86628	4.24463	5.44129	8.2871	7.32671	6.22095	6.6209	7.96891	6.64855	5.02963	10.1858	5.6409	6.44721	6.06041	6.4775	7.3187	4.87934	6.91694	4.45274	4.77895	6.96724	6.31161	7.50603	4.88737	8.32461	9.60323	8.47232	6.16071	4.93355	5.8907	8.32908	5.53202	5.05663	7.90671	9.23529	6.92688	9.92076	7.23252	6.42287	7.05138	0.628509	1.54597	14.3026	2	AK7	chr14:96858447-96955764
A_33_P3324428	Homo sapiens A kinase (PRKA) anchor protein 1 (AKAP1), nuclear gene encoding mitochondrial protein, mRNA [NM_003488]	8165	AKAP1	7.21155	8.06652	7.07628	8.11515	7.76407	7.46548	7.82779	7.27236	7.25346	7.74814	7.74126	7.38864	7.59793	7.22139	7.32881	7.41863	7.07398	7.75027	7.0384	7.27423	7.43844	7.45755	6.54551	7.13033	6.0163	7.36155	6.70259	7.57122	6.15129	7.38808	7.54812	7.21975	6.64691	7.82489	7.08371	7.30387	8.0783	7.03107	7.49264	7.14599	-0.346652	-1.27161	1.00368	1	AKAP1	chr17:55162552-55198710
A_23_P317105	Homo sapiens A kinase (PRKA) anchor protein 10 (AKAP10), nuclear gene encoding mitochondrial protein, mRNA [NM_007202]	11216	AKAP10	9.04227	9.47082	9.27757	8.8004	9.01375	9.15914	9.33272	8.70547	9.24574	9.24202	9.02107	9.13311	8.67148	8.59074	9.30913	9.46897	8.67717	9.32174	8.54823	9.2047	8.84647	9.6128	8.81774	8.85957	8.42935	8.96302	8.88349	9.09248	8.8373	9.36645	8.7494	9.29582	9.80489	9.14904	9.57127	9.63454	8.82542	9.05341	9.05429	9.10511	0.0508229	1.03586	39.2929	2	AKAP10	chr17:19807764-19881169
A_33_P3409447	Homo sapiens A kinase (PRKA) anchor protein 11 (AKAP11), mRNA [NM_016248]	11215	AKAP11	7.73276	8.24335	8.05058	8.02795	7.43841	7.18274	7.85385	7.627	7.50712	6.52614	7.34231	7.35281	6.88124	6.95108	7.99909	7.91881	7.53093	7.86606	7.54198	7.30664	7.06458	7.23444	7.22548	7.42382	6.91122	7.85109	5.90904	7.19681	5.71508	7.0907	6.93146	6.87667	7.43512	7.25079	6.97454	7.38869	7.74983	6.94266	7.55654	7.07782	-0.478714	-1.3935	0.243852	1	AKAP11	chr13:42846288-42897403
A_23_P214897	Homo sapiens A kinase (PRKA) anchor protein 12 (AKAP12), transcript variant 2, mRNA [NM_144497]	9590	AKAP12	10.0932	12.4104	10.5342	10.4214	9.94775	10.1211	10.2593	10.8072	10.2807	10.6539	10.3256	9.92854	10.2742	8.83571	11.3085	10.9009	12.617	10.1981	9.49847	10.1319	10.0607	10.5027	10.1666	10.6801	10.0233	9.91875	8.64981	9.89379	8.78898	9.93926	9.51866	9.25732	10.52	11.0687	9.97605	10.1579	10.4948	9.7614	10.4956	9.97424	-0.52135	-1.4353	2.1745	1	AKAP12	chr6:151561133-151679694
A_24_P142095	Homo sapiens A kinase (PRKA) anchor protein 13 (AKAP13), transcript variant 1, mRNA [NM_006738]	11214	AKAP13	13.1361	14.0942	13.1501	13.1185	12.9446	12.7088	12.8448	13.0627	13.3499	13.8909	12.6241	13.2084	13.1049	12.6753	12.866	13.4894	13.3656	13.8672	13.408	12.8669	13.005	12.8049	13.0172	13.0508	12.9462	12.4455	12.9065	13.0024	13.0807	13.2521	13.0299	13.2246	12.7747	12.9773	12.7588	12.8486	12.4476	12.7763	13.2058	12.9061	-0.299662	-1.23086	1.00368	1	AKAP13	chr15:85923846-86292589
A_23_P313652	Homo sapiens A kinase (PRKA) anchor protein 14 (AKAP14), transcript variant 1, mRNA [NM_178813]	158798	AKAP14	6.53178	2.17882	5.50162	9.23185	8.45155	6.92055	6.84709	8.90272	7.14062	4.00541	11.2886	5.76472	8.01008	6.96075	6.91108	8.29554	5.68811	7.25982	2.29743	2.91701	7.4775	6.92529	9.43722	2.50763	9.70225	10.7963	9.39133	6.23633	5.0009	6.85526	9.33198	5.51935	5.21074	8.36465	10.3725	7.94047	10.9118	8.54667	6.74675	7.54975	0.802999	1.74472	19.2857	2	AKAP14	chrX:119029935-119054679
A_23_P359043	Homo sapiens A kinase (PRKA) anchor protein 2 (AKAP2), transcript variant 1, mRNA [NM_001004065]	11217	AKAP2	9.87622	9.43005	9.91351	9.29362	9.23283	8.60146	9.55509	8.44705	9.42582	9.9586	9.07191	9.49331	9.19107	9.789	9.9477	9.96409	9.04262	9.48845	9.91925	9.18294	8.73126	8.63745	7.92975	9.01163	8.1164	8.06188	7.99306	9.95103	9.19963	8.00722	7.38981	9.14056	8.54711	8.53496	7.8474	8.50871	7.68729	8.15825	9.45482	8.45455	-1.00028	-2.00039	0	1	AKAP2	chr9:112403067-112934791
A_33_P3394380	Homo sapiens A kinase (PRKA) anchor protein 5 (AKAP5), mRNA [NM_004857]	9495	AKAP5	6.36471	5.34703	4.86776	5.03784	5.30267	4.27915	4.40266	4.2659	4.53852	3.71304	4.51973	4.28109	4.32852	3.95575	5.6309	4.43434	4.82834	4.86342	4.30947	5.28798	3.55737	3.69524	4.80981	4.85613	1.97503	4.77709	3.3219	3.91715	4.0658	4.44432	3.1609	5.15621	4.56521	5.01156	3.76072	4.96963	2.93625	3.92624	4.69847	4.1155	-0.582962	-1.49792	1.36439	1	AKAP5	chr14:64932216-64941221
A_23_P14351	Homo sapiens A kinase (PRKA) anchor protein 6 (AKAP6), mRNA [NM_004274]	9472	AKAP6	2.33591	2.34236	3.12068	2.19077	2.2203	2.11295	2.24962	2.02735	2.0822	2.17673	4.17558	2.15267	2.1557	2.23674	2.47267	2.16392	2.25636	2.17379	2.27795	2.20177	2.3132	2.22061	2.42516	2.1789	2.16576	2.24222	2.23883	2.02094	2.24811	1.99721	2.23811	6.32757	2.23838	3.04058	2.22689	2.25337	2.41862	2.21057	2.36443	2.48457	0.120134	1.08684	36.504	2	AKAP6	chr14:32798478-33302268
A_23_P259594	Homo sapiens A kinase (PRKA) anchor protein 7 (AKAP7), transcript variant gamma, mRNA [NM_016377]	9465	AKAP7	9.65568	9.33118	9.57244	9.3074	9.6117	9.219	9.41551	8.87496	9.67152	9.39223	9.76381	9.22734	8.7097	9.62761	9.44681	9.2356	9.07009	9.07402	9.04546	9.46266	9.66677	9.34153	9.62062	9.29715	9.70648	9.20667	9.12619	9.20075	9.61269	9.03002	9.21666	9.62361	9.55426	9.63358	9.14925	9.36812	9.30392	9.27104	9.32906	9.38905	0.0599949	1.04246	34.3774	2	AKAP7	chr6:131456825-131604675
A_33_P3417950	Homo sapiens A kinase (PRKA) anchor protein 8 (AKAP8), mRNA [NM_005858]	10270	AKAP8	11.5244	11.2376	11.2822	11.2017	11.1678	11.2391	11.246	11.2892	11.301	11.383	11.3374	11.2291	11.4075	11.1516	11.2141	11.235	11.2328	11.657	11.5597	11.0129	10.9131	11.091	11.5223	11.3964	11.4599	11.2949	11.6757	11.4504	11.4977	11.2822	11.3384	11.3298	11.5205	11.129	11.456	11.2601	11.3079	11.158	11.3103	11.3209	0.0105317	1.00733	39.9273	2	AKAP8	chr19:15464331-15490612
A_23_P153767	Homo sapiens A kinase (PRKA) anchor protein 8-like (AKAP8L), mRNA [NM_014371]	26993	AKAP8L	10.9554	10.8057	10.9083	10.8569	11.1104	10.8628	10.8028	11.0848	10.9976	10.7191	11.0626	10.713	11.0766	10.67	10.9703	10.8103	10.9654	11.4421	10.899	10.6876	10.7515	10.8773	10.3049	10.8681	10.1513	10.8967	10.6574	10.7164	10.3697	10.5784	11.1895	10.9142	10.8833	10.8178	10.8953	10.7659	11.0651	10.6464	10.9323	10.7388	-0.193492	-1.14353	1.00368	1	AKAP8L	chr19:15490858-15529833
A_33_P3380211	Homo sapiens A kinase (PRKA) anchor protein (yotiao) 9 (AKAP9), transcript variant 2, mRNA [NM_005751]	10142	AKAP9	10.193	10.6774	10.157	10.7534	9.78264	9.97213	10.055	9.78561	10.2111	9.30385	10.2122	10.1136	9.32188	9.07538	10.8238	10.2473	10.1694	11.0138	10.0164	10.1262	9.45043	10.0944	10.2039	9.87142	9.55671	10.6307	9.79023	10.2105	8.38017	10.1434	10.7664	9.5754	9.72054	10.5617	10.3756	9.94696	11.0059	10.226	10.0992	10.0335	-0.0657142	-1.0466	31.8325	2	AKAP9	chr7:91570188-91739987
A_23_P392476	Homo sapiens adenylate kinase domain containing 1 (AKD1), transcript variant 1, mRNA [NM_001145128]	221264	AKD1	6.65058	5.91802	6.82877	8.10504	7.74515	6.15841	6.9817	7.59497	7.07373	6.10894	9.38187	6.49216	6.05241	6.23035	7.13105	7.67674	6.17831	7.25177	6.57601	6.20691	7.17779	6.64416	7.38827	6.0404	8.12006	9.4057	7.80835	6.98267	5.8544	6.7035	8.23212	6.53023	6.61025	7.64661	8.58966	6.9684	9.6509	7.38851	6.95453	7.36573	0.411206	1.3298	14.3026	2	AKD1	chr6:109814058-110012415
A_33_P3294404	Homo sapiens akirin 1 (AKIRIN1), transcript variant 1, mRNA [NM_024595]	79647	AKIRIN1	7.50596	8.98591	8.19365	7.87015	7.87641	8.23105	8.16521	7.93641	7.66274	8.02282	7.80406	7.31796	7.25533	8.16122	7.45245	8.30877	8.93332	7.36232	7.18272	7.60682	7.62316	7.88292	6.8318	7.90247	6.64364	7.71598	6.94955	7.68669	7.00713	7.36782	7.57435	7.73082	7.58617	7.91326	7.52852	7.6702	7.96497	7.4952	7.90676	7.50955	-0.39721	-1.31696	0.59403	1	AKIRIN1	chr1:39456915-39471737
A_23_P428827	Homo sapiens akirin 2 (AKIRIN2), mRNA [NM_018064]	55122	AKIRIN2	8.27805	9.53371	8.6066	8.34534	8.7309	8.71416	8.71191	8.57004	8.55039	8.867	8.31081	8.69827	8.99594	8.34199	8.61384	9.01528	9.23898	8.60638	8.60529	8.66738	7.94925	8.27116	8.38338	8.57801	8.07188	8.34446	8.19084	8.84428	8.37017	8.55817	8.10768	8.69724	8.06115	8.30104	8.16822	8.42675	8.15797	8.2799	8.70184	8.33837	-0.36347	-1.28652	0.0850317	1	AKIRIN2	chr6:88384577-88411985
A_33_P3220047	Homo sapiens AT-hook transcription factor (AKNA), mRNA [NM_030767]	80709	AKNA	3.72407	5.2576	4.6816	4.83743	7.03904	4.15149	4.20891	3.71929	3.96438	4.17254	4.61444	4.09698	4.569	4.07616	4.20151	4.67826	4.18	4.07218	4.73333	3.19852	2.21004	4.55236	2.6066	3.42875	3.33315	4.61195	2.8707	4.44832	3.16372	4.03924	5.20808	4.90504	4.65608	3.99325	3.58283	4.64834	4.31922	3.44286	4.47254	3.85363	-0.618902	-1.53571	1.00368	1	AKNA	chr9:117096432-117156685
A_24_P79755	Homo sapiens aldo-keto reductase family 1, member A1 (aldehyde reductase) (AKR1A1), transcript variant 1, mRNA [NM_006066]	10327	AKR1A1	9.31163	9.66694	9.44529	9.82917	9.71017	10.2297	9.93591	10.2695	9.65663	9.74079	9.7429	9.89709	10.0408	9.85935	9.15583	9.4124	9.78117	9.12855	9.51232	9.94204	9.85874	9.38449	9.54676	9.62616	9.32829	9.91916	9.72315	9.5858	9.59076	10.0387	9.80113	9.74347	9.58547	9.65993	9.94425	9.94756	9.73611	9.93866	9.70138	9.73161	0.0302329	1.02118	40.8936	2	AKR1A1	chr1:46016454-46035723
A_23_P258190	Homo sapiens aldo-keto reductase family 1, member B1 (aldose reductase) (AKR1B1), mRNA [NM_001628]	231	AKR1B1	11.7034	12.27	11.5443	11.6845	12.3619	12.1544	12.4353	12.1883	11.7816	12.2686	11.8091	12.0518	12.0758	11.904	11.6943	11.6316	12.1815	11.6337	11.9609	11.6401	11.7687	11.6165	11.089	11.7868	11.1973	11.6173	11.5388	11.7159	11.6855	11.6278	11.2469	12.1147	11.5183	11.3671	11.5165	11.9304	11.5297	11.874	11.965	11.599	-0.36599	-1.28877	0.0433069	1	AKR1B1	chr7:134127106-134143888
A_23_P257971	Homo sapiens aldo-keto reductase family 1, member C1 (dihydrodiol dehydrogenase 1; 20-alpha (3-alpha)-hydroxysteroid dehydrogenase) (AKR1C1), mRNA [NM_001353]	1645	AKR1C1	10.3971	10.279	10.28	11.4035	10.8448	11.3247	11.0408	12.3994	10.9179	10.7049	11.333	10.8932	10.7493	10.1763	10.8382	10.6472	10.701	10.6516	9.49308	10.999	11.842	11.079	12.0967	11.0841	11.8932	12.1857	11.4661	10.1896	10.3452	10.6636	11.2814	10.7267	11.3023	11.2152	11.9085	10.2785	11.3216	11.1041	10.7934	11.2096	0.41618	1.33439	3.43031	1	AKR1C1	chr10:5005453-5020158
A_23_P138541	Homo sapiens aldo-keto reductase family 1, member C3 (3-alpha hydroxysteroid dehydrogenase, type II) (AKR1C3), mRNA [NM_003739]	8644	AKR1C3	12.1329	11.2602	11.9737	12.1749	12.4584	12.2807	12.4682	13.2605	12.0602	12.1018	12.766	11.9692	11.8887	11.7641	11.8539	12.4285	11.6065	12.6454	11.5756	12.2333	12.097	11.5359	12.8462	11.851	12.5756	12.5732	12.1443	12.4665	12.375	11.744	11.6286	11.8083	11.9203	11.8046	12.4888	11.6317	12.2816	11.9375	12.1405	12.1023	-0.0382059	-1.02684	34.3774	2	AKR1C3	chr10:5090957-5149878
A_33_P3480561	Homo sapiens aldo-keto reductase family 1, member E2 (AKR1E2), mRNA [NM_001040177]	83592	AKR1E2	5.08097	4.8794	5.28673	4.5569	5.21946	4.37242	4.79277	4.36294	4.90793	4.66476	5.0179	3.94892	4.74303	4.37857	4.50668	4.86652	4.53298	4.86203	4.83172	3.72257	4.80105	4.61671	3.02768	5.01011	3.4195	3.90953	3.51807	4.44025	4.36232	4.05548	4.38142	6.2245	4.94083	4.78015	4.35599	4.9036	3.14509	4.78055	4.72698	4.3366	-0.39038	-1.31074	2.74664	1	AKR1E2	chr10:4868368-4890251
A_23_P115356	Homo sapiens aldo-keto reductase family 7, member A2 (aflatoxin aldehyde reductase) (AKR7A2), mRNA [NM_003689]	8574	AKR7A2	12.0747	11.6348	11.9774	12.2395	12.0649	12.2978	11.9346	12.1276	12.2505	11.9059	12.4834	12.0782	12.5362	12.0044	12.111	11.7897	12.0376	11.9563	11.9558	12.0919	12.3008	12.1034	12.1063	12.2132	12.008	12.3163	12.2595	11.9045	11.7263	11.9875	12.3949	12.0216	12.1813	12.2728	12.4028	12.1711	12.5876	12.3691	12.0769	12.1799	0.103081	1.07406	15.8482	2	AKR7A2	chr1:19629201-19638640
A_33_P3275235	Homo sapiens v-akt murine thymoma viral oncogene homolog 1 (AKT1), transcript variant 1, mRNA [NM_005163]	207	AKT1	11.3035	11.0355	11.241	11.2746	11.3309	11.387	11.345	11.3872	11.3719	11.5762	11.1036	11.4096	11.6853	11.4413	11.1655	11.3967	11.3287	11.3872	11.1645	11.3113	11.4734	11.336	10.5865	11.2367	10.5966	11.1744	11.2252	11.4204	11.3822	11.332	11.2742	11.2338	11.0811	11.2352	11.0893	11.4159	11.2648	11.0867	11.3334	11.1977	-0.135758	-1.09867	5.09625	2	AKT1	chr14:105235686-105262080
A_33_P3344201	Homo sapiens AKT1 substrate 1 (proline-rich) (AKT1S1), transcript variant 1, mRNA [NM_032375]	84335	AKT1S1	7.77936	7.48642	7.70658	7.83972	7.71691	8.04818	7.86923	7.18349	7.6512	7.86089	7.8378	7.68176	8.34355	8.08418	7.97725	7.80567	8.59582	7.49622	7.66819	7.85674	8.13812	7.79514	7.0184	7.96504	7.1661	7.68391	7.23383	7.69953	7.46075	7.60961	7.46933	7.69316	7.92257	7.97074	7.44256	7.98892	7.92164	7.87069	7.82276	7.6793	-0.143456	-1.10455	11.1896	2	AKT1S1	chr19:50372296-50380644
A_33_P3381647	Homo sapiens v-akt murine thymoma viral oncogene homolog 2 (AKT2), mRNA [NM_001626]	208	AKT2	8.88604	8.31039	8.75031	8.78474	9.05865	8.6473	8.39715	7.92324	8.52936	8.61649	9.08609	8.61658	9.034	8.70505	8.93924	8.90905	8.58147	9.31675	9.03724	8.7108	8.81226	9.02945	9.84362	9.13207	9.35583	8.84436	9.01444	8.69357	8.88293	8.4938	8.68012	8.75492	8.88115	8.73711	8.98761	8.61044	8.87454	8.91005	8.74364	8.90785	0.164206	1.12055	14.3026	2	AKT2	chr19:40736223-40791302
A_23_P160354	Homo sapiens v-akt murine thymoma viral oncogene homolog 3 (protein kinase B, gamma) (AKT3), transcript variant 2, mRNA [NM_181690]	10000	AKT3	7.43578	7.55754	7.66567	7.64941	7.5844	7.1245	7.75609	6.87918	7.43885	7.00472	7.48288	7.31637	6.96477	6.71877	7.97572	7.8279	7.92574	7.84922	7.36839	7.21283	7.13129	7.15981	6.80925	7.55663	6.70002	6.94906	6.28635	7.27993	6.434	7.01128	6.65724	7.45443	7.58158	7.62768	6.8622	7.41182	7.36406	6.79394	7.44873	7.06755	-0.381186	-1.30241	0.327234	1	AKT3	chr1:243419306-244006886
A_33_P3340990	Homo sapiens AKT interacting protein (AKTIP), transcript variant 1, mRNA [NM_001012398]	64400	AKTIP	9.08485	8.58445	8.68999	8.62639	8.90476	8.75692	8.83662	8.73096	8.88586	8.38845	8.98326	8.57088	7.80767	8.58953	8.91269	8.55731	8.05864	8.67471	8.9927	8.42383	8.16671	8.18683	8.73139	8.39697	8.43948	8.51226	8.73375	8.72797	8.90311	8.25185	9.02957	8.70316	8.19826	8.01034	8.1431	8.2538	8.50251	8.92385	8.66509	8.48625	-0.178836	-1.13197	6.09949	2	AKTIP	chr16:53468350-53537170
A_23_P217114	Homo sapiens aminolevulinate, delta-, dehydratase (ALAD), mRNA [NM_000031]	210	ALAD	9.36691	8.85531	9.54937	9.61209	9.32048	9.59203	9.65617	9.54897	9.86909	9.47339	9.03769	9.50318	9.80337	9.21437	9.78609	9.49708	9.13837	9.40415	9.7423	9.63013	9.42842	9.31551	9.58342	9.66836	8.93681	9.22745	9.51393	9.69939	9.60925	9.63722	9.67669	9.39547	9.66809	9.31754	9.50096	9.58973	9.53294	9.41365	9.47213	9.49184	0.0197121	1.01376	42.2304	2	ALAD	chr9:116148591-116163618
A_24_P191588	Homo sapiens aminolevulinate, delta-, synthase 1 (ALAS1), transcript variant 1, mRNA [NM_000688]	211	ALAS1	10.0102	10.469	10.1678	10.1796	10.7535	10.5612	10.9015	11.5596	10.4405	10.8205	9.88874	10.5282	11.1395	10.5454	9.99036	10.1889	11.2072	10.3555	11.0431	10.5025	10.0296	9.59748	9.79877	9.96281	9.69801	10.1782	10.2894	10.4368	10.1988	10.3792	9.96222	10.3766	9.67547	10.1995	9.66027	10.3655	9.75766	10.2248	10.5658	10.0681	-0.497716	-1.41198	0.0433069	1	ALAS1	chr3:52232098-52248343
A_32_P385587	Homo sapiens aminolevulinate, delta-, synthase 2 (ALAS2), nuclear gene encoding mitochondrial protein, transcript variant 1, mRNA [NM_000032]	212	ALAS2	9.26757	10.5158	10.8566	8.78378	9.5011	6.39117	10.2106	10.7785	7.91763	9.21044	8.91557	8.84814	11.5546	9.54412	9.04548	9.04629	10.2142	11.7458	8.77515	8.45055	10.3508	8.72743	10.4694	7.79214	9.12822	9.01052	8.94944	8.63271	9.76572	8.56592	5.9803	9.8241	8.67564	8.26238	6.46178	7.85529	10.253	8.18721	9.53276	8.70224	-0.83052	-1.77833	2.1745	1	ALAS2	chrX:55035487-55057497
A_33_P3713357	Homo sapiens activated leukocyte cell adhesion molecule (ALCAM), mRNA [NM_001627]	214	ALCAM	11.6832	11.8373	11.5811	11.7507	11.028	11.5465	11.251	11.2358	11.8186	11.4341	11.5444	11.2806	10.497	11.156	11.73	11.7034	11.3627	12.1881	11.6211	10.9573	10.7928	10.86	11.406	11.0017	11.3557	11.958	11.2769	11.296	10.6376	11.1688	11.4307	10.8626	10.2437	10.9866	11.9708	10.7757	11.8993	10.9488	11.4868	11.1489	-0.337931	-1.26394	0.779225	1	ALCAM	chr3:105085556-105295757
A_24_P5743	Homo sapiens aldehyde dehydrogenase 16 family, member A1 (ALDH16A1), transcript variant 1, mRNA [NM_153329]	126133	ALDH16A1	9.7847	9.75294	9.70617	10.1015	9.90471	9.97703	9.94043	10.2783	10.12	9.92542	9.9067	10.0231	10.588	10.0678	9.70126	9.9078	10.3984	10.2791	10.0147	9.96601	9.84887	10.1671	9.71166	10.0035	9.43599	10.052	10.1243	9.95458	9.946	10.1928	10.5396	9.97968	10.3312	10.0096	10.3571	10.3453	10.0835	10.102	10.0199	10.0606	0.0406681	1.02859	39.2929	2	ALDH16A1	chr19:49956472-49974305
A_23_P1361	Homo sapiens aldehyde dehydrogenase 18 family, member A1 (ALDH18A1), nuclear gene encoding mitochondrial protein, transcript variant 1, mRNA [NM_002860]	5832	ALDH18A1	9.76849	10.4612	10.5488	10.7069	10.308	11.211	10.4711	10.0212	10.2038	10.2767	10.8743	10.2172	10.473	10.8143	10.3831	10.2029	9.89123	9.36653	9.90481	11.3056	11.4444	11.5601	10.3781	11.0195	10.8432	11.146	10.9421	10.4238	10.8892	11.041	10.8974	10.7419	11.2384	11.1821	10.9657	11.2001	11.2819	11.3523	10.3213	11.0449	0.7236	1.6513	0	1	ALDH18A1	chr10:97365685-97416567
A_33_P3379644	Homo sapiens aldehyde dehydrogenase 1 family, member A1 (ALDH1A1), mRNA [NM_000689]	216	ALDH1A1	9.02463	9.02474	9.11377	9.9395	10.07	9.45156	9.28418	9.82924	10.2147	9.48225	10.7066	10.012	9.23524	9.04411	9.71471	9.76534	8.39586	9.33432	9.38016	8.91238	9.09159	9.02921	9.10356	8.47095	8.64876	10.1066	9.18008	9.19061	8.73782	8.54293	9.44222	9.10334	8.20094	9.01509	10.0602	8.89938	10.2485	9.52065	9.52752	9.13184	-0.395682	-1.31556	1.36439	1	ALDH1A1	chr9:75515577-75568233
A_24_P73577	Homo sapiens aldehyde dehydrogenase 1 family, member A2 (ALDH1A2), transcript variant 3, mRNA [NM_170697]	8854	ALDH1A2	3.65659	4.80583	4.47348	5.87541	5.06714	3.62735	4.10127	5.1478	5.09474	5.44679	4.77473	4.61311	5.39218	4.55842	4.49504	5.35281	4.27772	4.20307	5.95083	5.94865	6.86607	4.50832	5.1868	5.23853	5.63249	4.09054	4.6514	4.89119	5.24807	5.46729	5.82593	4.25929	6.00869	6.73766	5.19804	5.45839	5.07257	3.66714	4.78496	5.2609	0.475935	1.39082	5.09625	2	ALDH1A2	chr15:58245621-58358121
A_23_P205959	Homo sapiens aldehyde dehydrogenase 1 family, member A3 (ALDH1A3), mRNA [NM_000693]	220	ALDH1A3	7.94407	10.0034	8.54428	9.5357	8.53636	11.1223	9.54933	9.06722	8.44741	9.45874	10.1871	8.88286	8.47915	9.41812	9.45212	9.1662	10.2099	7.02161	8.65609	9.72315	10.9629	10.636	11.2719	11.181	10.9222	10.8174	10.2571	8.86456	10.6646	10.3437	10.3104	9.23944	10.2069	10.6334	11.0761	10.2432	10.6515	10.707	9.14116	10.4586	1.3174	2.49217	0	1	ALDH1A3	chr15:101420008-101456830
A_24_P64233	Homo sapiens aldehyde dehydrogenase 1 family, member B1 (ALDH1B1), nuclear gene encoding mitochondrial protein, mRNA [NM_000692]	219	ALDH1B1	7.60372	7.56304	7.7125	7.51353	7.3184	8.52801	7.76412	7.61941	7.41684	7.37737	8.46052	7.28599	7.4815	7.99234	7.67013	7.78462	7.77137	6.58042	6.95014	8.10568	7.56273	8.66546	7.17829	9.24309	7.69009	7.9232	7.70286	7.39335	8.65773	8.55878	7.03864	7.72269	8.24628	8.68679	7.59663	8.77739	7.7036	8.07528	7.59968	8.02782	0.428139	1.3455	2.1745	1	ALDH1B1	chr9:38392660-38398662
A_33_P3282634	Homo sapiens aldehyde dehydrogenase 1 family, member L2 (ALDH1L2), transcript variant 1, mRNA [NM_001034173]	160428	ALDH1L2	4.69754	4.19327	4.63505	4.43834	3.95925	5.01294	4.02947	3.67184	3.13247	4.43128	3.17779	3.58636	3.94082	4.91102	4.63068	3.19731	4.62299	3.9725	3.03222	4.36843	4.56412	5.00665	4.54125	5.56855	4.55071	5.06304	4.31236	3.51528	4.54446	4.3166	5.00402	4.96602	5.05555	4.48686	3.8003	4.92904	4.74538	4.762	4.06701	4.63687	0.569866	1.48439	0.327234	1	ALDH1L2	chr12:105413561-105478341
A_23_P36753	Homo sapiens aldehyde dehydrogenase 2 family (mitochondrial) (ALDH2), nuclear gene encoding mitochondrial protein, mRNA [NM_000690]	217	ALDH2	13.0709	13.4477	12.9953	13.5551	13.7667	12.9668	13.6071	13.6416	13.4364	14.3928	13.0879	13.452	13.666	12.4005	13.5624	13.6914	13.1599	13.785	13.0654	13.6401	13.6858	12.4962	13.191	13.344	12.7722	13.2366	12.969	13.3114	12.8669	13.5085	12.8351	13.5073	12.5393	13.0514	12.9475	13.0596	12.6508	12.6186	13.4079	13.0648	-0.343131	-1.26851	1.00368	1	ALDH2	chr12:112204690-112247789
A_23_P207213	Homo sapiens aldehyde dehydrogenase 3 family, memberA1 (ALDH3A1), transcript variant 2, mRNA [NM_000691]	218	ALDH3A1	4.90306	4.39022	4.27411	5.07698	5.58191	8.8995	5.76792	11.3166	4.46579	4.7107	8.84135	3.85914	5.22067	4.75288	5.36069	5.7538	5.24487	2.74493	3.14697	4.47884	5.77167	7.59312	7.94508	6.65173	5.86109	8.81402	6.5593	4.26713	4.63077	5.85089	8.07833	4.65331	5.55549	6.76731	8.31458	5.96774	7.65055	7.58214	5.49011	6.47332	0.983213	1.97686	7.22927	2	ALDH3A1	chr17:19641297-19651746
A_33_P3336622	Homo sapiens aldehyde dehydrogenase 3 family, member A2 (ALDH3A2), transcript variant 1, mRNA [NM_001031806]	224	ALDH3A2	13.2044	12.8713	13.0314	12.7218	12.8535	12.7204	13.0088	12.8083	13.0314	12.8739	12.7282	12.9471	12.8264	12.756	12.8941	12.7875	12.3225	12.6479	13.0049	12.5037	12.6494	12.6009	13.2244	12.1562	12.5881	12.8316	12.4754	13.1331	12.3009	12.3002	12.7868	12.5279	11.9234	12.4786	13.024	12.105	12.3756	12.3897	12.8442	12.5461	-0.298141	-1.22956	0.243852	1	ALDH3A2	chr17:19552063-19580908
A_33_P3367447	Homo sapiens aldehyde dehydrogenase 3 family, member B1 (ALDH3B1), transcript variant 3, mRNA [NM_001161473]	221	ALDH3B1	9.86724	9.24835	9.20323	10.1688	9.72935	9.17247	9.63805	9.93453	9.68556	9.09719	10.9247	9.44078	10.1291	9.36776	9.50117	9.60764	8.98752	9.96364	9.95881	8.92226	9.43847	8.75769	8.69233	8.28642	8.44407	10.3225	9.08956	9.44706	7.95012	9.07161	9.96727	9.09816	7.75559	9.32952	9.87386	8.86268	10.5307	8.65955	9.66452	9.07892	-0.585602	-1.50067	0.167689	1	ALDH3B1	chr11:67776047-67796743
A_32_P192970	Homo sapiens aldehyde dehydrogenase 4 family, member A1 (ALDH4A1), nuclear gene encoding mitochondrial protein, transcript variant P5CDhS, mRNA [NM_170726]	8659	ALDH4A1	4.6274	7.37209	4.79043	4.5931	3.95236	4.6703	4.22179	4.03122	3.5579	4.27383	4.16384	4.29992	3.8081	5.18074	4.72481	3.86504	3.48917	2.57182	4.43905	5.18136	5.01422	5.08938	5.08689	4.3293	4.75271	5.217	4.56195	4.63543	5.32374	4.81374	4.48556	4.41902	4.42032	4.34702	3.42851	4.62483	3.6301	4.13364	4.3491	4.60498	0.255884	1.19407	22.6626	2	ALDH4A1	chr1:19197923-19229293
A_24_P115007	Homo sapiens aldehyde dehydrogenase 5 family, member A1 (ALDH5A1), nuclear gene encoding mitochondrial protein, transcript variant 1, mRNA [NM_170740]	7915	ALDH5A1	8.62565	8.79541	8.79796	9.08463	8.94053	8.80291	8.78764	9.09169	8.96403	9.03073	9.10933	9.10545	8.80174	8.6796	8.96012	8.54457	8.88984	9.08703	8.67982	8.65197	9.09616	9.03337	9.54044	8.86473	9.17131	8.8529	9.28626	8.85031	8.94294	8.71327	9.2985	8.34435	8.95311	8.75277	9.08744	8.89088	9.37702	9.08789	8.88309	8.98924	0.106154	1.07636	19.2857	2	ALDH5A1	chr6:24495196-24537435
A_23_P128967	Homo sapiens aldehyde dehydrogenase 6 family, member A1 (ALDH6A1), nuclear gene encoding mitochondrial protein, mRNA [NM_005589]	4329	ALDH6A1	9.75377	9.64656	9.49355	9.33691	9.60776	9.52569	9.57508	9.45273	9.98469	10.0118	9.86672	9.5415	9.64783	9.36382	10.0525	9.98753	9.71402	10.105	9.55055	9.32625	9.45127	9.37958	9.55436	9.11664	9.4758	9.40979	9.67848	9.47685	8.98961	9.51351	9.75994	9.26302	9.50641	9.56944	9.30952	9.37843	9.68057	9.72607	9.69568	9.45082	-0.244866	-1.18498	0.243852	1	ALDH6A1	chr14:74486058-74551196
A_33_P3330498	Alpha-aminoadipic semialdehyde dehydrogenase (Alpha-AASA dehydrogenase)(EC 1.2.1.31)(Delta1-piperideine-6-carboxylate dehydrogenease)(P6c dehydrogenase)(Aldehyde dehydrogenase family 7 member A1)(Antiquitin-1) [Source:UniProtKB/Swiss-Prot;Acc:P49419] [ENS	501	ALDH7A1	8.27859	7.51564	8.11353	8.23045	7.72471	8.20308	7.8329	6.90704	7.91176	8.13397	8.11769	8.18802	8.12335	7.80883	8.60851	8.45461	7.57165	8.35966	8.40963	7.70668	8.20661	8.60827	8.36743	8.5336	8.37585	8.49895	8.92559	7.4363	8.35664	7.31959	8.34239	8.30124	7.89751	7.75173	8.59107	8.27068	8.40065	8.78083	8.02598	8.24587	0.219895	1.16465	11.1896	2	ALDH7A1	chr5:125877532-125931082
A_24_P385280	Homo sapiens aldehyde dehydrogenase 9 family, member A1 (ALDH9A1), mRNA [NM_000696]	223	ALDH9A1	10.3126	9.86228	10.2013	10.3667	9.9888	10.6075	10.3114	10.3709	10.3145	10.3753	10.3153	10.4685	10.8015	9.95154	10.304	10.1564	10.5236	10.0854	9.96361	10.3884	9.54954	9.38302	10.7884	10.0259	10.2173	10.3198	9.78148	10.1064	10.139	10.2891	10.1225	9.6972	10.9548	10.3607	10.0013	10.1623	10.268	10.1933	10.278	10.1447	-0.13329	-1.09679	12.6648	2	ALDH9A1	chr1:165631448-165667900
A_23_P88963	Homo sapiens aldolase A, fructose-bisphosphate (ALDOA), transcript variant 1, mRNA [NM_000034]	226	ALDOA	13.5105	13.7949	13.3797	13.8745	13.7819	14.1515	14.0222	14.7161	13.7659	13.927	13.5745	13.8484	14.0863	13.8238	13.4058	12.8485	14.309	13.4722	13.8098	13.8409	13.8551	13.5006	13.2677	13.9619	13.1139	13.9878	13.7526	13.6434	13.6734	14.111	13.9408	13.8412	14.059	13.85	13.8007	14.0436	13.9542	13.7185	13.7949	13.7851	-0.0097948	-1.00681	38.4618	2	ALDOA	chr16:30064410-30081741
A_23_P78108	Homo sapiens aldolase C, fructose-bisphosphate (ALDOC), mRNA [NM_005165]	230	ALDOC	7.43542	7.18834	7.23303	7.93581	7.9695	7.74219	7.84287	7.61654	7.25361	7.81181	7.82547	7.63039	8.42346	7.40714	7.84196	7.72244	8.68389	7.78915	7.82241	7.85095	7.93509	8.26736	7.80333	8.23673	8.3484	8.16716	7.25418	7.74683	7.66322	8.14057	7.97035	7.82744	9.0371	8.43349	8.0868	8.14522	8.50803	8.57867	7.74608	8.10531	0.359235	1.28275	1.00368	1	ALDOC	chr17:26900132-26903951
A_24_P565556	Homo sapiens asparagine-linked glycosylation 1, beta-1,4-mannosyltransferase homolog (S. cerevisiae) (ALG1), mRNA [NM_019109]	56052	ALG1	7.08196	6.91004	7.12854	7.15293	5.68026	7.08016	6.25134	6.58678	6.59633	6.60798	6.59496	6.83649	6.65754	5.82195	6.49832	5.89828	6.29614	7.09054	6.72106	7.30721	6.7374	5.34137	8.18091	7.31218	6.19288	7.46115	8.04022	7.37711	7.97911	7.1142	8.18013	6.0601	8.11735	7.14873	7.58887	6.33443	6.51888	5.86356	6.60482	7.09767	0.492852	1.40722	2.74664	1	ALG1	chr16:5121809-5147789
A_33_P3230881	Homo sapiens asparagine-linked glycosylation 10, alpha-1,2-glucosyltransferase homolog (S. pombe) (ALG10), mRNA [NM_032834]	84920	ALG10	5.54599	5.53757	5.36325	5.30689	5.06017	5.2409	5.5342	4.98642	4.89649	4.82967	5.61701	4.50847	4.32648	5.50265	5.05252	7.41019	5.33968	4.09272	5.45438	5.37894	5.10408	5.30387	6.04365	4.23868	4.90965	5.73309	5.21956	5.19745	4.23821	4.46195	5.55336	4.94846	5.51924	4.8494	5.14945	5.10331	4.9874	5.08009	5.2424	5.10631	-0.136095	-1.09893	22.6626	2	ALG10	chr12:34175215-34181236
A_32_P89679	Homo sapiens asparagine-linked glycosylation 10, alpha-1,2-glucosyltransferase homolog B (yeast) (ALG10B), mRNA [NM_001013620]	144245	ALG10B	9.10055	8.47449	9.21811	9.17157	9.19487	8.56387	8.97299	8.26891	8.99604	8.7449	9.19664	8.8333	8.32717	8.64235	8.89617	8.97359	8.53531	9.18164	8.83596	8.95076	8.99419	9.12544	9.03625	8.61626	9.2597	9.14128	8.79576	8.89238	8.62004	8.7337	9.05634	8.89374	9.35725	9.20311	8.9117	8.57091	9.25448	9.16979	8.84886	8.97806	0.129191	1.09368	17.5627	2	ALG10B	chr12:38710556-38723528
A_33_P3230876	Homo sapiens asparagine-linked glycosylation 11, alpha-1,2-mannosyltransferase homolog (yeast) (ALG11), mRNA [NM_001004127]	440138	ALG11	10.4774	10.6866	10.4779	10.6759	10.2991	10.6863	10.5188	9.77113	10.2237	10.0451	10.4922	10.3691	10.0978	9.76362	10.8553	10.6095	10.5273	10.8374	10.3592	10.2304	9.85657	10.2083	10.8724	10.0786	9.71868	10.4563	9.24286	10.2523	9.09039	10.1898	10.5633	9.651	10.7637	10.5324	10.0101	10.2996	10.6506	10.1264	10.4091	10.147	-0.262081	-1.19921	3.43031	1	ALG11	chr13:52586522-52607736
A_23_P60718	Homo sapiens asparagine-linked glycosylation 12, alpha-1,6-mannosyltransferase homolog (S. cerevisiae) (ALG12), mRNA [NM_024105]	79087	ALG12	7.79442	7.89215	7.87741	7.87018	7.89549	7.9678	7.69053	7.6485	7.84548	8.01136	7.75171	7.81917	8.29965	8.07054	7.61956	7.63593	7.9336	7.98715	7.87218	8.03405	8.0609	7.99549	7.84918	7.86168	7.31331	7.98578	7.99954	7.84574	7.66438	7.92521	8.08918	8.24375	7.94255	7.97096	7.82839	7.97505	7.96988	8.03039	7.86752	7.92555	0.0580309	1.04104	31.8325	2	ALG12	chr22:50296853-50312106
A_23_P11279	Homo sapiens asparagine-linked glycosylation 13 homolog (S. cerevisiae) (ALG13), mRNA [NM_018466]	79868	ALG13	9.30321	10.5216	9.71039	9.12063	9.18422	9.35255	9.64945	9.66974	9.56482	9.61139	9.11547	9.59077	9.11605	9.3023	9.38383	9.54401	9.97373	9.34022	9.52435	10.0462	9.7089	9.71958	9.7014	9.57667	10.1523	9.24262	9.61411	9.36482	9.80424	9.6262	9.07871	9.44608	9.22546	9.40633	9.54653	9.41327	9.52593	9.69361	9.50415	9.57331	0.0691673	1.04911	35.4582	2	ALG13	chrX:110924345-111003875
A_23_P257423	Homo sapiens asparagine-linked glycosylation 14 homolog (S. cerevisiae) (ALG14), mRNA [NM_144988]	199857	ALG14	8.58008	8.62672	8.57037	8.61055	8.47949	9.19109	8.59055	8.88819	8.59583	8.74231	8.6283	8.77877	8.77546	8.80647	8.55012	8.54578	8.91592	8.31919	8.7553	9.10942	9.00997	9.11921	9.95295	8.89586	9.77073	9.24274	9.39414	8.91723	9.528	9.23959	8.56311	8.59467	9.00801	8.84882	9.09757	8.92761	8.84453	9.27368	8.6816	9.12304	0.441439	1.35796	0.0239126	1	ALG14	chr1:95448278-95538507
A_23_P146728	Homo sapiens asparagine-linked glycosylation 2, alpha-1,3-mannosyltransferase homolog (S. cerevisiae) (ALG2), transcript variant 1, mRNA [NM_033087]	85365	ALG2	9.78562	10.1603	9.94738	9.97467	9.90013	10.1911	10.0961	9.94922	10.2403	10.1932	9.83833	10.1593	10.1945	10.1421	9.66861	9.95993	9.97517	9.63648	9.99141	10.3111	10.2209	10.1208	10.4669	9.92887	10.3272	10.1088	10.2609	10.2857	10.3338	10.3395	9.98875	9.92842	10.0197	10.1743	10.159	10.1533	9.92884	10.1566	10.0002	10.1691	0.168916	1.12421	3.43031	1	ALG2	chr9:101978706-101984246
A_24_P414269	Homo sapiens asparagine-linked glycosylation 3, alpha-1,3- mannosyltransferase homolog (S. cerevisiae) (ALG3), transcript variant 1, mRNA [NM_005787]	10195	ALG3	10.5523	10.736	10.6044	10.7065	10.6888	10.779	11.0806	10.712	10.7051	10.427	10.6507	10.3721	10.7146	11.4064	10.7338	10.2561	10.3774	10.6604	10.689	11.1544	11.0373	11.2395	11.019	10.8362	11.2051	11.1903	11.1837	10.3952	11.1521	10.9299	11.4081	11.1041	10.9143	11.165	11.0066	10.8006	10.6664	11.1505	10.6764	11.0294	0.35294	1.27716	0.0395335	1	ALG3	chr3:183948316-183967313
A_23_P151436	Homo sapiens asparagine-linked glycosylation 5, dolichyl-phosphate beta-glucosyltransferase homolog (S. cerevisiae) (ALG5), transcript variant 1, mRNA [NM_013338]	29880	ALG5	12.4563	12.5274	12.4883	12.6225	12.381	12.773	12.6204	12.4844	12.4261	12.4552	12.4596	12.6492	12.2087	12.6245	12.5157	12.3358	12.3191	12.0755	12.3504	12.8449	12.7606	12.8088	12.9996	12.6359	13.0992	12.809	12.7728	12.6498	12.6962	13.0534	12.5978	12.3853	12.7937	12.8568	12.7357	12.7173	12.8837	12.8874	12.4617	12.7888	0.327103	1.25449	0	1	ALG5	chr13:37523907-37573504
A_23_P35168	Homo sapiens asparagine-linked glycosylation 6, alpha-1,3-glucosyltransferase homolog (S. cerevisiae) (ALG6), mRNA [NM_013339]	29929	ALG6	9.15324	9.15237	9.30078	9.34819	9.68741	8.96003	9.53708	9.35041	9.22531	8.9034	9.36842	9.15375	8.41792	9.48531	9.14842	9.25921	8.78487	8.93053	9.11364	9.5709	9.45307	9.40985	9.05436	9.00277	9.37811	9.59399	9.25323	9.19478	9.3998	9.16409	9.60686	9.6593	9.39923	9.23049	9.01912	9.26443	9.24443	9.51368	9.17265	9.3375	0.164853	1.12105	8.40734	2	ALG6	chr1:63833260-63904233
A_23_P13554	Homo sapiens asparagine-linked glycosylation 8, alpha-1,3-glucosyltransferase homolog (S. cerevisiae) (ALG8), transcript variant 2, mRNA [NM_001007027]	79053	ALG8	10.5077	10.8803	10.7318	10.8314	10.8437	10.9217	11.0216	11.1689	10.7145	10.4605	10.9655	10.6696	10.6586	11.0676	10.8065	10.5145	10.6545	10.81	11.1177	10.9082	11.0936	10.9079	10.9737	10.77	11.018	11.1739	11.1784	10.8153	10.928	11.0448	11.0701	11.0269	10.9858	10.885	11.0854	10.96	10.9261	11.0333	10.8077	10.9887	0.18095	1.13363	1.00368	1	ALG8	chr11:77726760-77850699
A_24_P795594	Homo sapiens asparagine-linked glycosylation 9, alpha-1,2-mannosyltransferase homolog (S. cerevisiae) (ALG9), transcript variant 3, mRNA [NM_001077691]	79796	ALG9	8.38469	7.68874	8.26799	8.0033	8.15182	7.88056	8.08058	8.10879	7.9757	8.00879	8.22998	7.91581	7.98626	8.14439	8.34071	8.19229	8.21463	8.44475	8.48233	8.12093	8.12257	8.30076	8.98557	8.43316	8.65202	7.98553	8.1964	8.15543	8.71421	8.20154	7.97145	8.27621	8.26092	7.94751	8.0602	8.28136	7.99907	8.26752	8.13169	8.2596	0.127908	1.09271	17.5627	2	ALG9	chr11:111652918-111742305
A_23_P14543	Homo sapiens alkB, alkylation repair homolog 1 (E. coli) (ALKBH1), mRNA [NM_006020]	8846	ALKBH1	7.45141	7.74694	7.50371	7.21698	7.52473	7.25094	7.56364	7.52544	7.08475	7.56882	7.55584	7.37734	7.49967	7.4506	7.26434	7.54791	7.65352	7.54901	7.54527	7.44324	7.88275	7.47585	7.48951	7.47318	7.30779	7.33237	7.11254	7.35	7.50016	7.37597	7.26891	7.38687	7.34168	7.33366	7.35589	7.42254	7.35709	7.19508	7.46741	7.38974	-0.0776732	-1.05531	14.3026	2	ALKBH1	chr14:78138748-78174356
A_32_P28939	Homo sapiens alkB, alkylation repair homolog 2 (E. coli) (ALKBH2), transcript variant 2, mRNA [NM_001001655]	121642	ALKBH2	10.5019	10.6407	10.5344	10.4954	10.2507	10.6028	10.5132	10.3148	10.3957	10.4532	10.3749	10.3599	10.5904	10.3741	10.7257	10.4115	10.7999	10.744	10.6274	10.5296	10.778	10.9115	10.8736	10.6743	10.9084	10.7393	10.3768	10.169	10.6491	10.526	10.718	10.4923	11.0125	10.8063	10.7791	10.7362	10.8226	11.0458	10.5111	10.7131	0.201996	1.15029	1.71243	1	ALKBH2	chr12:109525992-109531293
A_33_P3225250	Homo sapiens alkB, alkylation repair homolog 3 (E. coli) (ALKBH3), mRNA [NM_139178]	221120	ALKBH3	7.574	6.97125	7.56417	7.71026	7.41171	7.53051	7.86777	7.71568	7.13714	7.24744	7.76166	7.44096	7.65765	7.74121	7.59806	7.45762	7.23991	7.11084	7.76673	7.52108	7.47772	6.68783	7.25131	7.4127	7.18175	7.45666	7.44411	7.30462	7.5923	7.27948	7.16321	7.31488	7.37529	7.34782	7.31926	7.39148	7.40038	7.36561	7.50024	7.33092	-0.169318	-1.12453	2.1745	1	ALKBH3	chr11:43902356-43942494
A_23_P255523	Homo sapiens alkB, alkylation repair homolog 4 (E. coli) (ALKBH4), mRNA [NM_017621]	54784	ALKBH4	9.36479	7.74048	8.78798	9.0885	9.04812	9.09446	8.92778	8.46615	8.81985	8.7313	8.92805	9.05536	9.25792	9.05194	9.00103	8.81263	8.23249	9.22187	9.24944	8.85003	9.15736	8.97181	8.42633	9.1131	8.13631	9.08171	8.7321	8.75372	8.49999	8.82202	9.15854	8.87438	9.16626	9.03216	8.90496	9.11075	9.07649	9.06554	8.88843	8.89124	0.00281265	1.00195	39.9273	2	ALKBH4	chr7:102073976-102105321
A_33_P3239854	Homo sapiens alkB, alkylation repair homolog 5 (E. coli) (ALKBH5), mRNA [NM_017758]	54890	ALKBH5	8.16172	8.31113	8.08735	8.51789	8.19466	8.57017	8.54618	8.43995	8.42315	8.99129	8.82177	8.53752	8.9394	8.50409	8.40948	8.50538	8.25279	8.11723	8.09658	8.58857	8.61872	8.07486	7.14797	8.31874	7.42359	8.25173	8.20535	8.76811	8.13697	8.32134	8.08613	8.19726	8.20406	8.35382	8.36705	8.44688	8.6017	8.02461	8.44356	8.21776	-0.225802	-1.16943	2.74664	1	ALKBH5	chr17:18086866-18113267
A_23_P39402	Homo sapiens alkB, alkylation repair homolog 6 (E. coli) (ALKBH6), transcript variant 1, mRNA [NM_198867]	84964	ALKBH6	8.00929	7.74551	7.4318	7.65278	7.58691	7.64693	7.82674	7.96772	7.69691	7.7051	8.02871	7.68601	8.1561	7.53592	7.51288	7.7358	7.68874	7.60951	7.90176	7.59466	7.60324	7.56766	7.31909	7.47005	7.64726	7.70431	7.38939	7.81443	7.62101	7.59543	7.76026	7.47838	7.46397	7.46408	7.47388	7.11408	7.30278	7.44706	7.74343	7.51742	-0.226005	-1.16959	0.167689	1	ALKBH6	chr19:36500021-36505141
A_24_P91472	Homo sapiens alkB, alkylation repair homolog 7 (E. coli) (ALKBH7), mRNA [NM_032306]	84266	ALKBH7	11.6924	11.3929	11.6022	11.7186	11.5873	11.7281	11.526	11.6985	11.7104	11.6204	11.6697	11.7109	12.107	11.4927	11.3291	11.6378	12.2774	12.065	11.9505	11.5177	11.7239	11.8675	11.6333	11.7847	11.3832	11.5289	11.7105	11.336	11.4365	11.5682	12.1759	11.7279	11.8007	11.6995	11.885	11.7422	11.8066	12.1234	11.7114	11.708	-0.00342669	-1.00238	39.2929	2	ALKBH7	chr19:6372443-6375261
A_33_P3318357	Homo sapiens alkB, alkylation repair homolog 8 (E. coli) (ALKBH8), mRNA [NM_138775]	91801	ALKBH8	2.10474	2.48928	2.33221	2.14388	2.09639	2.78377	3.61366	3.21254	1.93539	2.25105	2.08817	3.45108	1.97309	3.29764	2.24516	2.04906	2.15738	2.30607	2.19094	3.25615	2.18768	3.11217	2.30367	2.14874	2.76664	3.48531	2.06614	3.37843	2.12086	1.85651	2.09248	3.00395	3.6815	3.26634	2.62638	2.20978	2.06197	3.38662	2.45903	2.68481	0.225781	1.16941	19.2857	2	ALKBH8	chr11:107373452-107436461
A_33_P3332724	Homo sapiens Alstrom syndrome 1 (ALMS1), mRNA [NM_015120]	7840	ALMS1	2.99826	3.67606	4.25819	4.29945	3.96316	4.05463	5.1863	5.68208	3.85533	3.84869	4.82293	2.31447	1.9111	3.43792	3.30264	4.61584	3.18514	3.7578	3.51056	3.48942	3.17102	3.00472	3.16173	2.32625	2.64558	4.29087	3.23741	3.31767	2.00437	3.76523	3.84299	2.38227	4.02737	4.2747	3.30023	4.16679	4.75874	2.80839	3.82529	3.36715	-0.458146	-1.37378	5.09625	2	ALMS1	chr2:73612885-73837046
A_23_P435657	Homo sapiens Alstrom syndrome 1 pseudogene (ALMS1P), non-coding RNA [NR_003683]	200420	ALMS1P	6.99105	6.55444	6.93704	7.55192	7.02358	6.85642	7.04212	6.79968	6.96452	6.96689	8.186	6.9046	6.63619	6.84973	7.18168	7.11114	6.53318	7.11713	6.87359	6.61165	6.03298	6.19261	6.65571	6.59797	6.15697	7.82747	6.63227	6.83465	6.10605	6.60087	7.36109	6.60409	7.02835	7.01437	7.30083	6.63029	8.00372	6.15954	7.00426	6.75534	-0.248917	-1.18831	6.09949	2	ALMS1P	chr2:73872045-73912694
A_32_P440768	Homo sapiens arachidonate 12-lipoxygenase pseudogene 2 (ALOX12P2), non-coding RNA [NR_002710]	245	ALOX12P2	2.28114	4.87217	3.44292	4.41298	3.2547	4.32608	3.19655	5.28773	1.46112	3.35892	5.78977	2.94013	3.61181	4.30975	2.41504	3.42075	4.32709	3.05652	4.71875	4.34453	4.62524	5.28098	4.84947	4.50064	3.77022	5.73341	4.20483	3.39282	3.64031	4.51329	6.26776	3.34758	4.15342	4.81513	5.09136	5.15083	5.97658	4.3869	3.70968	4.63396	0.924282	1.89774	0.243852	1	ALOX12P2	chr17:6756894-6803668
A_23_P55373	Homo sapiens arachidonate 15-lipoxygenase (ALOX15), mRNA [NM_001140]	246	ALOX15	5.25086	2.24899	3.12247	7.62117	6.53843	4.81878	5.61091	6.10023	5.15549	2.80621	9.23257	4.95672	6.02749	4.68661	5.34625	7.09987	2.14032	4.89989	2.24325	3.45401	7.21504	5.24305	5.4993	2.32943	6.12522	8.49629	7.00317	4.65445	3.68502	5.36267	8.00488	4.1287	4.34837	7.01515	7.77129	5.29717	9.22798	5.33071	5.04771	5.79957	0.751863	1.68397	14.3026	2	ALOX15	chr17:4534213-4544960
A_23_P60627	Homo sapiens arachidonate 15-lipoxygenase, type B (ALOX15B), transcript variant d, mRNA [NM_001141]	247	ALOX15B	10.5427	12.4845	11.1166	11.373	9.44819	11.3423	10.4531	10.6439	10.7997	12.0823	10.3629	9.30747	11.2131	10.5191	10.807	10.3375	12.3642	12.2327	10.6396	11.7714	12.1716	11.444	10.5164	10.8299	11.303	11.3117	11.301	11.0743	11.8615	12.4084	10.6641	11.4888	10.338	10.9221	8.04963	11.1293	9.19911	9.5174	10.951	10.9106	-0.0404337	-1.02842	39.2929	2	ALOX15B	chr17:7942357-7952451
A_23_P104464	Homo sapiens arachidonate 5-lipoxygenase (ALOX5), mRNA [NM_000698]	240	ALOX5	12.8925	13.7235	13.3807	13.7386	14.3106	13.6868	14.3738	15.1419	13.8904	13.8515	13.2843	13.7197	14.2182	13.0622	13.5196	13.6877	14.3325	13.883	14.3904	14.0976	13.7406	12.5135	13.201	13.6341	12.8778	13.7133	13.4867	13.7688	13.4396	14.211	12.7269	13.6324	13.1411	13.2536	12.5995	13.8035	12.3298	13.03	13.8467	13.3264	-0.520374	-1.43433	0.327234	1	ALOX5	chr10:45869623-45941567
A_24_P347378	Homo sapiens arachidonate 5-lipoxygenase-activating protein (ALOX5AP), mRNA [NM_001629]	241	ALOX5AP	10.708	11.6894	11.2293	11.58	12.4003	11.863	12.398	13.6617	12.1979	12.3979	11.3078	11.9834	12.6341	11.2684	11.4628	12.1446	12.9143	12.1255	12.5604	12.0032	11.5202	10.3814	11.6909	11.8532	11.2791	11.9583	11.7916	11.9607	12.0078	12.2571	10.7558	12.1623	10.9871	11.0989	10.5748	12.1663	10.608	11.587	12.0277	11.5076	-0.520176	-1.43413	1.00368	1	ALOX5AP	chr13:31287614-31338565
A_23_P133133	Homo sapiens alpha-kinase 1 (ALPK1), transcript variant 1, mRNA [NM_025144]	80216	ALPK1	9.23244	10.2257	9.14158	9.45556	10.1098	9.97686	9.79631	10.5964	9.52402	9.75328	10.1349	9.69062	9.71608	9.74652	9.6948	9.51631	10.0446	9.92765	9.7464	9.66477	10.081	9.77977	9.8958	9.69582	10.121	9.85207	9.96465	9.73432	9.5488	9.60956	9.72221	9.40937	9.36264	9.97329	9.60237	9.7675	9.8455	9.61664	9.79104	9.74985	-0.0411895	-1.02896	30.5036	2	ALPK1	chr4:113218498-113363764
A_33_P3210099	Homo sapiens alpha-kinase 3 (ALPK3), mRNA [NM_020778]	57538	ALPK3	10.8195	10.3209	10.4222	10.4938	10.2858	9.56178	10.3447	10.5785	10.0655	10.6602	10.1486	9.79435	11.0493	10.7915	10.4834	10.7261	10.8316	10.358	11.3867	9.84034	10.0886	9.5596	9.93185	9.96063	10.6404	9.97919	10.0098	10.5564	10.6162	10.179	8.86486	10.215	9.03327	9.99609	9.61465	9.62064	9.07648	9.26308	10.4801	9.84453	-0.635609	-1.55359	0.0261667	1	ALPK3	chr15:85359910-85416713
A_24_P353619	Homo sapiens alkaline phosphatase, liver/bone/kidney (ALPL), transcript variant 1, mRNA [NM_000478]	249	ALPL	7.38412	9.68361	8.08039	7.89502	7.39841	8.21226	8.5381	9.59059	8.2843	9.26657	7.28613	8.6447	8.31133	8.04679	8.00144	8.27993	9.28828	8.00106	8.30832	9.09677	8.72508	8.5126	5.32746	7.64846	6.80331	7.36188	8.47593	8.2564	8.34011	9.1579	7.09441	8.45687	7.09615	8.38578	5.89455	8.35912	6.12724	6.86272	8.34218	7.6833	-0.658874	-1.57885	1.71243	1	ALPL	chr1:21835857-21904905
A_23_P377664	Homo sapiens amyotrophic lateral sclerosis 2 (juvenile) (ALS2), transcript variant 2, mRNA [NM_001135745]	57679	ALS2	6.92793	7.52542	7.07245	6.92531	6.83517	6.31459	7.25503	6.97423	7.16202	7.03869	7.41615	6.79435	7.26688	6.9604	7.30207	6.95699	7.37449	6.86239	7.36579	6.9985	6.91365	6.76119	6.7507	6.71559	6.88812	7.12419	6.65553	6.77784	6.44304	6.51524	6.33349	7.09458	6.68589	6.80611	6.46234	6.76488	6.8055	6.59417	7.07002	6.74161	-0.328412	-1.25563	0.0433069	1	ALS2	chr2:202564985-202645895
A_32_P420009	Homo sapiens ALS2 C-terminal like (ALS2CL), transcript variant 1, mRNA [NM_147129]	259173	ALS2CL	10.1154	9.23271	9.96652	9.76931	10.0566	9.23345	9.87227	9.67001	9.46965	9.7034	9.68507	9.79348	10.1643	9.75789	10.0781	9.98486	9.78501	10.5668	10.2528	9.31562	9.22551	8.9628	8.17775	8.99301	8.40017	9.276	9.06073	9.84858	8.82409	8.95389	9.44871	9.66216	8.56432	8.99952	9.02671	9.0005	9.18391	8.68834	9.85041	9.03223	-0.818181	-1.76318	0	1	ALS2CL	chr3:46710484-46735194
A_23_P349343	Homo sapiens amyotrophic lateral sclerosis 2 (juvenile) chromosome region, candidate 12 (ALS2CR12), transcript variant 1, mRNA [NM_139163]	130540	ALS2CR12	3.13644	1.93756	3.10031	6.14189	5.56222	3.01134	4.07706	5.51265	3.15042	2.256	7.61863	2.48549	3.62448	3.60796	2.27514	5.62532	1.97844	4.13383	2.03614	2.88031	2.05656	1.93704	3.4227	4.15283	5.76273	6.91454	5.80785	4.13981	1.9298	3.65392	5.40821	1.83588	2.99356	5.94913	6.04817	4.2116	7.32792	4.64738	3.75112	4.26737	0.516242	1.43022	22.6626	2	ALS2CR12	chr2:202153146-202222101
A_33_P3323218	Homo sapiens amyotrophic lateral sclerosis 2 (juvenile) chromosome region, candidate 8 (ALS2CR8), mRNA [NM_024744]	79800	ALS2CR8	7.49953	7.47567	7.82392	7.91308	8.00504	7.1333	7.51969	7.47638	7.59152	6.85819	7.74578	7.36834	6.2173	7.51822	7.57621	7.54444	6.627	7.89363	7.85702	7.40659	7.40627	8.02725	7.71542	7.50176	8.16299	8.25277	7.60107	7.76498	7.31153	7.25091	8.00661	7.69544	7.9953	7.78339	8.01404	7.21222	8.16267	7.83262	7.45496	7.74231	0.287346	1.22039	4.22705	1	ALS2CR8	chr2:203776977-203851060
A_23_P85941	Homo sapiens ALX homeobox 3 (ALX3), mRNA [NM_006492]	257	ALX3	4.10201	3.6307	4.29211	3.40965	4.37089	4.0702	3.6241	4.20625	3.42045	2.40086	1.92667	3.82472	3.44566	4.03532	4.69061	3.28257	4.43649	3.81072	3.94631	2.2938	3.65941	4.18038	2.99538	3.65114	4.52201	4.04398	4.71455	3.54656	3.81107	3.59893	3.15823	3.20031	3.77	3.83159	3.59145	3.15249	3.14726	3.57759	3.73296	3.60243	-0.130533	-1.0947	26.011	2	ALX3	chr1:110602996-110613322
A_33_P3259736	Homo sapiens alpha-methylacyl-CoA racemase (AMACR), transcript variant 1, mRNA [NM_014324]	23600	AMACR	6.06149	4.72339	6.13987	5.64925	6.06916	6.11293	5.84076	4.93185	6.58401	5.97414	6.14558	6.25017	6.27007	5.73757	6.01346	6.04778	5.36438	5.98672	6.36041	6.13178	5.65106	5.67049	6.55477	5.45767	5.23453	6.38555	5.94869	6.61454	5.84861	6.06407	6.26821	5.60492	6.25259	6.06402	6.30865	5.9813	6.2897	5.6607	5.90858	5.99957	0.0909921	1.0651	33.1647	2	AMACR	chr5:33987090-34124633
A_33_P3293169	Homo sapiens autophagy/beclin-1 regulator 1 (AMBRA1), mRNA [NM_017749]	55626	AMBRA1	6.52182	7.22682	6.56678	6.50646	6.85089	6.58407	6.95387	5.17968	5.86656	6.63377	6.85648	6.39123	7.18628	6.70836	6.37742	6.91012	7.05163	6.98233	6.7636	6.19689	6.4182	6.08656	4.90504	6.41417	4.65655	6.62454	5.85873	6.30424	4.70629	5.98717	7.01715	6.63286	6.92442	7.02689	6.09574	6.63018	6.54989	5.66762	6.6378	6.14227	-0.495528	-1.40984	0.779225	1	AMBRA1	chr11:46417961-46615619
A_33_P3395369	Homo sapiens adenosylmethionine decarboxylase 1 (AMD1), transcript variant 1, mRNA [NM_001634]	262	AMD1	8.60215	10.0482	8.67004	8.5389	8.50806	8.89	9.12259	9.10104	8.87484	9.22731	8.19893	8.9498	8.58585	8.60029	8.70226	9.28218	9.87688	9.07992	8.77389	8.75844	8.68572	8.98954	8.76183	8.89322	8.60931	8.4908	8.67802	8.56207	8.76954	9.14593	9.00741	8.71247	8.74823	8.97229	9.02166	9.03331	8.47766	8.94808	8.92806	8.80345	-0.124611	-1.09021	17.5627	2	AMD1	chr6:111195986-111216913
A_33_P3491294	Homo sapiens amidohydrolase domain containing 2 (AMDHD2), transcript variant 1, mRNA [NM_015944]	51005	AMDHD2	10.2331	10.5244	10.223	10.326	10.5319	10.262	10.4727	10.7269	10.4055	10.5101	10.101	10.5232	11.1092	10.744	10.5986	10.2888	11.0758	10.6788	10.5406	10.1272	10.4918	10.4852	10.5754	10.6803	10.416	10.6151	10.7218	10.1506	10.6112	10.4376	10.6527	10.7334	10.4708	10.6531	10.4445	10.7638	10.0943	10.5777	10.5198	10.5107	-0.00909869	-1.00633	37.5193	2	AMDHD2	chr16:2570362-2581409
A_23_P141005	Homo sapiens autocrine motility factor receptor (AMFR), mRNA [NM_001144]	267	AMFR	8.50949	10.3645	9.45978	10.0433	9.25426	10.6394	10.8957	10.9681	9.73068	9.98812	10.9043	9.04702	10.7719	10.2083	9.11767	9.21639	10.1598	10.5555	9.41748	10.0967	10.7787	10.2834	10.1688	11.2342	11.0801	9.49132	10.2662	10.6423	9.23042	10.713	9.71484	10.4625	9.25462	10.4949	10.0029	9.14901	9.9297	10.6505	9.96062	10.1918	0.231164	1.17378	21.0512	2	AMFR	chr16:56395363-56459450
A_24_P192914	Homo sapiens adhesion molecule, interacts with CXADR antigen 1 (AMICA1), transcript variant 2, mRNA [NM_153206]	120425	AMICA1	13.4771	14.205	13.9203	13.5737	14.4751	14.0753	14.2702	14.6163	14.1239	13.958	13.6275	14.0414	14.3467	13.5961	13.54	13.9429	14.474	13.8614	14.4568	14.4215	13.5306	13.4386	13.4193	13.9559	13.7073	13.4988	13.5258	13.6267	13.9874	14.0411	13.9768	14.2682	13.47	13.7785	12.9922	13.9314	13.0067	13.551	14.0306	13.6909	-0.339693	-1.26549	0.779225	1	AMICA1	chr11:118064441-118095809
A_33_P3369461	Homo sapiens adhesion molecule with Ig-like domain 1 (AMIGO1), mRNA [NM_020703]	57463	AMIGO1	7.49071	6.68885	7.46742	6.97467	7.15501	6.92969	7.28812	6.60417	6.94014	7.17997	7.23909	6.47126	7.29942	7.31306	7.38931	7.34462	7.14364	7.26698	7.47157	6.60983	7.11456	6.85699	6.83044	6.64546	5.61741	6.59901	6.35322	7.0943	6.46586	6.47709	6.39693	6.61673	7.62294	6.87398	6.94498	6.89295	6.39129	6.42623	7.13988	6.67527	-0.464606	-1.37994	0.0433069	1	AMIGO1	chr1:110049445-110052336
A_23_P14083	Homo sapiens adhesion molecule with Ig-like domain 2 (AMIGO2), transcript variant 2, mRNA [NM_181847]	347902	AMIGO2	10.2065	10.3826	10.1793	10.032	10.7551	9.9182	10.7023	10.0851	9.98321	10.7792	9.97983	10.3627	9.60788	9.59384	10.5815	10.8066	9.45723	10.6932	10.1818	10.1313	9.43559	9.6056	9.612	9.8819	9.32029	10.1507	9.06108	10.0511	9.89692	10.0699	8.79861	10.3094	9.33227	9.62724	8.98464	10.0194	9.33989	9.08674	10.2257	9.61656	-0.609131	-1.52534	0	1	AMIGO2	chr12:47469489-47473734
A_33_P3295538	Homo sapiens adhesion molecule with Ig-like domain 3 (AMIGO3), mRNA [NM_198722]	386724	AMIGO3	3.29361	2.98081	4.16929	2.57502	4.56996	2.96463	3.31589	2.08889	3.25606	3.17012	3.71739	3.16577	3.52456	3.28405	2.6107	4.38888	4.24882	2.10707	2.30181	2.73877	3.58085	3.6891	2.6126	4.14838	3.53647	3.02538	2.77143	3.13325	2.22688	2.95158	3.01922	2.37042	2.17336	3.05396	2.93269	3.12364	2.48904	2.38688	3.24912	2.94547	-0.303653	-1.23427	8.40734	2	AMIGO3	chr3:49726949-49761384
A_33_P3234347	Homo sapiens Alport syndrome, mental retardation, midface hypoplasia and elliptocytosis chromosomal region gene 1 (AMMECR1), transcript variant 1, mRNA [NM_015365]	9949	AMMECR1	9.33468	9.55102	9.24241	8.8939	8.86833	9.3785	9.42513	9.79369	9.38985	9.8499	8.91173	9.62874	9.73843	9.07532	9.64969	9.23246	10.0911	9.67225	9.55413	9.19177	9.01473	9.06951	9.08872	9.20915	8.9967	9.07343	9.49957	9.5869	9.66295	9.80285	9.33933	9.14747	9.49213	8.90061	9.42518	9.13833	8.92444	8.94429	9.43585	9.23727	-0.198588	-1.14757	5.09625	2	AMMECR1	chrX:109437413-109699562
A_23_P40039	Homo sapiens AMME chromosomal region gene 1-like (AMMECR1L), mRNA [NM_031445]	83607	AMMECR1L	11.368	11.5348	11.2067	10.9013	11.0968	10.909	11.0778	11.0105	11.1491	11.1745	10.8836	10.9142	11.2918	10.9682	10.9867	11.0525	11.3164	11.048	11.179	10.9505	10.946	10.9366	11.1184	10.8115	11.0797	11.0682	10.8155	10.9422	10.984	10.8702	10.9996	11.3175	11.1911	10.9126	10.8561	10.8061	10.7712	10.8678	11.1089	10.9603	-0.148638	-1.10852	2.1745	1	AMMECR1L	chr2:128619206-128643514
A_23_P48455	Homo sapiens amnionless homolog (mouse) (AMN), mRNA [NM_030943]	81693	AMN	9.6917	9.6702	9.26964	9.37144	9.07992	10.1196	9.15938	10.2851	9.60429	9.82153	9.08758	9.64696	10.48	9.1176	8.82817	9.1825	10.3052	10.1389	9.54239	9.17753	8.96117	8.60888	8.41874	8.65142	8.37345	9.45416	10.3674	9.32971	9.06226	10.1348	10.3313	9.4821	9.74606	9.52219	9.37155	9.37946	9.17168	9.40616	9.60011	9.31316	-0.286947	-1.22006	6.09949	2	AMN	chr14:103388992-103397179
A_24_P100830	Homo sapiens antagonist of mitotic exit network 1 homolog (S. cerevisiae) (AMN1), transcript variant 1, mRNA [NM_001113402]	196394	AMN1	6.46542	5.72953	6.60084	6.24651	6.52371	5.68269	6.27043	5.92513	6.16978	6.35795	6.63747	6.1148	4.91466	6.05186	5.72666	6.33103	5.70039	5.82164	6.44572	6.06989	6.26134	6.17749	6.1994	5.7669	6.88952	6.59107	5.8725	6.38802	6.25159	5.8865	5.63298	6.35063	6.43552	5.65554	6.06558	5.9551	5.95052	5.64937	6.09033	6.10787	0.0175404	1.01223	42.2917	2	AMN1	chr12:31824070-31882108
A_24_P344961	Homo sapiens angiomotin (AMOT), transcript variant 2, mRNA [NM_133265]	154796	AMOT	7.98847	6.53418	7.88769	8.06509	7.90965	7.71847	7.60258	7.17234	8.31646	7.33461	8.48904	7.72436	8.01291	7.42583	8.33665	7.54748	7.18659	7.75297	7.77738	7.43648	7.65684	7.40471	8.95671	7.55257	8.16008	8.27915	8.22326	7.79522	7.76296	7.09473	7.67285	7.80351	7.31969	7.62008	8.13575	7.39001	8.06219	7.71695	7.72541	7.79178	0.0663671	1.04708	38.4618	2	AMOT	chrX:112018104-112084043
A_24_P401768	Homo sapiens angiomotin like 1 (AMOTL1), mRNA [NM_130847]	154810	AMOTL1	6.748	6.87153	7.04981	6.25901	6.43327	6.05565	6.80298	5.77803	6.21798	6.66658	6.00503	6.16355	6.58196	6.16581	7.17493	7.10418	6.87444	6.78307	6.81632	5.71558	5.77675	5.21678	5.51958	5.89712	4.54099	5.74006	5.06355	5.97145	4.36348	5.62712	5.73404	5.99324	5.69385	6.12411	5.28827	5.96511	5.56775	5.03868	6.55537	5.51776	-1.03761	-2.05283	0	1	AMOTL1	chr11:94501507-94609918
A_23_P166686	Homo sapiens angiomotin like 2 (AMOTL2), mRNA [NM_016201]	51421	AMOTL2	14.7741	13.122	14.3301	13.9268	14.1033	13.3437	13.9961	13.4964	13.8481	13.6423	14.1142	13.9529	14.2353	14.301	14.2551	13.382	13.0076	14.5644	14.4712	13.7847	13.4747	13.634	13.4801	12.9004	13.2565	13.4229	13.3629	13.6193	13.7227	12.7328	13.2418	14.0122	13.316	13.4906	13.1653	12.8701	13.1983	13.1529	13.9403	13.3599	-0.58043	-1.4953	0	1	AMOTL2	chr3:134074189-134093406
A_23_P51787	Homo sapiens adenosine monophosphate deaminase 1 (isoform M) (AMPD1), mRNA [NM_000036]	270	AMPD1	6.88915	7.69509	4.10981	7.20926	7.33797	8.96327	6.62809	5.17043	2.68834	6.33723	7.96428	6.99799	5.42443	6.40288	8.03728	5.19755	8.37323	7.14178	7.58809	7.73956	8.75334	9.63774	9.40992	8.10918	9.38944	9.20845	9.68346	6.15417	8.39988	9.95033	10.005	8.73246	9.91874	9.2977	9.64764	8.35694	9.05585	9.10895	6.6398	8.97678	2.33698	5.05244	0	1	AMPD1	chr1:115215719-115238239
A_23_P201596	Homo sapiens adenosine monophosphate deaminase 2 (isoform L) (AMPD2), transcript variant 1, mRNA [NM_004037]	271	AMPD2	9.52338	9.89497	9.65747	9.62329	9.7337	9.97283	9.90911	10.4964	9.85095	9.83664	9.44516	9.627	10.3107	9.8351	9.45401	9.86039	9.97981	9.35313	9.5644	9.76177	9.92559	10.0245	8.83481	10.0574	9.2504	9.90605	9.79333	9.70084	9.74855	10.0216	10.0438	9.81486	10.1122	9.8813	9.68245	10.0672	9.59803	9.50684	9.78571	9.77533	-0.010374	-1.00722	38.4618	2	AMPD2	chr1:110162434-110174677
A_24_P304154	Homo sapiens adenosine monophosphate deaminase (isoform E) (AMPD3), transcript variant 3, mRNA [NM_001025390]	272	AMPD3	8.86789	9.17137	8.42229	9.00987	8.84981	9.59802	8.83936	9.30208	8.97174	8.75415	9.96816	9.01357	9.22654	9.14999	8.54392	8.25325	9.06359	8.12047	8.62836	8.70454	8.58162	9.34813	9.92314	9.0474	9.78952	10.2099	9.93139	9.16322	9.63329	9.31511	10.1359	8.80912	9.78143	9.44537	10.4758	9.56472	10.1601	9.53357	8.93444	9.55543	0.620989	1.53793	0.0239126	1	AMPD3	chr11:10471867-10529126
A_24_P174503	Homo sapiens aminomethyltransferase (AMT), nuclear gene encoding mitochondrial protein, transcript variant 1, mRNA [NM_000481]	275	AMT	9.68992	8.97587	9.77518	9.85491	9.81482	9.24152	9.29715	9.28555	9.64891	9.2752	9.73115	9.33986	9.50325	9.39972	9.82554	9.82634	9.1268	10.2045	9.71038	9.10838	9.3225	9.90468	8.64906	9.74865	8.92972	9.5014	9.50627	9.50083	9.16074	9.37106	9.78778	9.59118	9.48695	9.64601	9.59038	9.43117	9.89823	9.71941	9.55403	9.46602	-0.0880071	-1.0629	21.0512	2	AMT	chr3:49454210-49466757
A_23_P15564	Homo sapiens archaelysin family metallopeptidase 2 (AMZ2), transcript variant 1, mRNA [NM_016627]	51321	AMZ2	11.9662	11.7978	11.8881	11.9013	11.963	12.0335	11.9016	12.0253	12.1045	11.7403	12.2134	12.2233	11.8858	11.9845	12.0471	12.0724	11.9045	11.7408	11.7226	11.7024	11.7413	12.0331	12.2129	11.7805	11.963	11.9481	12.1906	11.9044	11.8631	11.9998	11.9595	11.8503	12.4127	11.6961	12.3663	12.074	12.3706	12.1326	11.9535	12.0106	0.0571303	1.04039	31.8325	2	AMZ2	chr17:66244144-66253305
A_32_P12104	Homo sapiens anaphase promoting complex subunit 1 (ANAPC1), mRNA [NM_022662]	64682	ANAPC1	3.18485	3.06484	4.24953	3.5882	2.18104	2.403	2.10009	4.066	2.99604	3.26734	2.17719	2.10882	2.01143	3.90472	2.51275	2.30176	2.29182	2.11148	2.35871	3.52362	2.80316	3.06742	2.60032	2.74813	2.11222	2.44309	3.48207	4.2764	3.18755	1.86038	3.40318	3.21873	2.96085	3.57233	2.48332	2.37423	3.2158	2.77867	2.78314	2.95323	0.170097	1.12513	29.071	2	ANAPC1	chr2:112525213-112641741
A_23_P250994	Homo sapiens anaphase promoting complex subunit 10 (ANAPC10), mRNA [NM_014885]	10393	ANAPC10	9.21041	9.18256	9.11948	8.71268	8.9451	8.84842	9.0148	9.39947	9.0652	9.13225	8.91445	9.2888	8.62926	8.97294	8.85072	8.87467	8.89507	8.67651	9.03334	9.11061	8.97858	8.90897	9.85782	8.65512	9.81679	9.13607	9.27815	9.08802	9.41104	9.04386	8.63296	9.04403	8.77592	8.621	8.97592	8.80141	8.66441	9.03628	8.98769	9.04405	0.0563581	1.03984	37.5193	2	ANAPC10	chr4:145915726-146050676
A_23_P27147	Homo sapiens anaphase promoting complex subunit 11 (ANAPC11), transcript variant 1, mRNA [NM_001002244]	51529	ANAPC11	15.1151	14.9764	15.002	14.8709	14.9896	15.1252	15.1961	15.1279	15.0491	14.85	15.0295	14.9402	14.9916	15.1685	15.0391	14.9083	14.9289	14.9053	15.0422	15.044	15.0876	15.0941	15.3123	15.0496	15.3944	15.2118	15.2041	15.0153	15.058	15.177	15.1714	15.0152	14.9538	15.0695	15.1134	15.0725	15.0348	15.1813	15.0135	15.119	0.105495	1.07586	6.09949	2	ANAPC11	chr17:79849598-79858363
A_32_P16854	Homo sapiens anaphase promoting complex subunit 13 (ANAPC13), transcript variant 1, mRNA [NM_015391]	25847	ANAPC13	10.1695	10.1052	10.2502	10.4119	9.72457	10.4734	10.4145	10.2153	10.4404	10.022	10.4085	10.1696	9.23016	10.322	10.1393	9.97199	9.87492	9.9252	10.6345	10.3179	10.2906	10.261	10.3629	10.3461	10.4157	10.2849	10.1799	10.2827	9.78025	10.0026	10.2447	10.0336	10.2574	10.1223	10.069	9.93427	10.4012	10.1543	10.1528	10.1969	0.0440948	1.03104	38.4618	2	ANAPC13	chr3:134196545-134293855
A_23_P253068	Homo sapiens anaphase promoting complex subunit 2 (ANAPC2), mRNA [NM_013366]	29882	ANAPC2	6.79927	6.65662	6.79109	6.50791	6.90998	6.23304	6.63798	6.67456	6.52753	6.79846	6.70167	6.6969	6.73996	6.88996	6.29463	6.75047	6.59417	6.3537	6.62898	6.41293	6.717	6.72262	5.83337	6.37665	6.2676	6.60537	6.31244	6.61703	6.3967	6.30365	6.28159	6.61157	6.45932	6.55006	6.11923	6.31246	6.40875	6.29476	6.64141	6.40016	-0.241252	-1.18202	0.243852	1	ANAPC2	chr9:140069235-140084822
A_23_P317800	Homo sapiens anaphase promoting complex subunit 4 (ANAPC4), mRNA [NM_013367]	29945	ANAPC4	12.214	12.0362	11.9369	12.3842	12.3019	11.9778	12.2659	12.0863	12.2365	11.8711	12.3999	12.2886	11.5745	11.846	11.9588	11.7503	11.5998	12.35	12.3488	11.7878	11.9426	11.9546	12.0076	11.8161	12.4141	12.4984	12.2047	12.3	11.804	12.1036	12.4537	11.9315	12.1631	12.0262	12.7507	12.0697	12.885	12.1445	12.0751	12.1715	0.0963258	1.06905	26.011	2	ANAPC4	chr4:25378847-25420120
A_23_P204448	Homo sapiens anaphase promoting complex subunit 5 (ANAPC5), transcript variant 1, mRNA [NM_016237]	51433	ANAPC5	13.152	13.0966	13.3067	13.3924	13.3746	13.2748	13.1989	13.108	13.2993	13.015	13.5127	13.251	13.2658	13.2752	13.3274	13.1981	13.0751	13.4037	13.1978	13.3681	13.3015	13.3534	13.2791	13.217	13.2515	13.4574	13.1508	13.1993	13.155	13.4194	13.5431	13.1575	13.5857	13.5387	13.4451	13.3547	13.6064	13.5094	13.2487	13.3628	0.114119	1.08231	6.09949	2	ANAPC5	chr12:121746047-121792012
A_23_P44643	Homo sapiens anaphase promoting complex subunit 7 (ANAPC7), transcript variant 1, mRNA [NM_016238]	51434	ANAPC7	7.62169	7.52276	7.65778	7.80915	7.93782	8.02103	7.98017	8.41576	7.82712	7.67405	7.67717	7.79987	7.71088	7.94475	7.61741	7.73969	7.24279	7.30205	7.79862	7.77149	6.93688	7.25312	7.56026	8.03515	7.38944	7.89042	7.56591	8.0257	7.92361	7.97925	7.58151	7.79977	8.022	7.72083	7.99721	7.8516	7.81008	7.57576	7.75266	7.72053	-0.0321357	-1.02252	31.8325	2	ANAPC7	chr12:110810704-110841535
A_33_P3236177	Homo sapiens angiogenin, ribonuclease, RNase A family, 5 (ANG), transcript variant 1, mRNA [NM_001145]	283	ANG	11.176	10.4284	10.7983	11.2114	11.077	10.1711	10.6779	10.6248	11.0639	10.7058	11.0523	10.9434	11.5745	9.88801	10.8673	11.3441	10.9212	11.5189	10.9761	10.1004	10.4519	10.0829	11.0815	10.142	10.7638	10.6459	10.6028	10.9126	10.0551	10.1054	10.5855	10.6427	10.4789	10.5604	10.9366	10.1785	11.2332	10.403	10.8958	10.5244	-0.371431	-1.29363	0.327234	1	ANG	chr14:21152335-21168758
A_23_P363406	Homo sapiens angel homolog 1 (Drosophila) (ANGEL1), mRNA [NM_015305]	23357	ANGEL1	7.42145	7.91453	7.71349	7.76983	8.26038	7.88035	8.07477	8.07285	7.46484	7.9698	7.53615	7.72628	8.18686	8.1772	7.9369	8.03873	8.12253	7.7834	7.7439	7.72629	8.1054	8.02637	8.15245	8.02255	8.05839	7.84536	7.79104	8.04088	8.00797	7.7747	7.55101	7.85871	7.9196	8.02569	7.65142	8.15401	7.53568	7.84412	7.88391	7.89956	0.015651	1.01091	42.2917	2	ANGEL1	chr14:77253585-77279283
A_23_P343237	Homo sapiens angel homolog 2 (Drosophila) (ANGEL2), mRNA [NM_144567]	90806	ANGEL2	5.46176	6.14558	5.6454	5.82595	5.83086	5.56761	5.75722	6.09208	5.98528	5.44992	6.01335	6.05414	5.70029	5.82008	6.23344	5.69592	5.30777	6.64605	6.0221	4.7325	5.51264	6.08245	5.54804	6.47471	6.12899	6.06698	5.89845	6.00719	5.89007	5.06389	5.39493	5.57198	6.17962	5.659	5.77421	5.57456	5.65394	5.64918	5.85552	5.72965	-0.125868	-1.09116	17.5627	2	ANGEL2	chr1:213165523-213189168
A_23_P216023	Homo sapiens angiopoietin 1 (ANGPT1), mRNA [NM_001146]	284	ANGPT1	10.9678	9.89791	11.8221	11.4307	11.293	10.7067	10.8808	10.6073	11.191	10.8965	10.8581	10.8316	10.402	11.365	11.926	11.4543	10.3602	11.012	11.0234	11.1249	10.8608	10.6539	10.8038	10.8956	10.8453	10.7235	10.1741	10.8146	11.2577	10.7445	9.58388	11.3646	11.2324	10.6887	9.82453	10.7481	10.2423	11.0391	10.9961	10.717	-0.279179	-1.2135	6.09949	2	ANGPT1	chr8:108261709-108510254
A_23_P60079	Homo sapiens angiopoietin 2 (ANGPT2), transcript variant 1, mRNA [NM_001147]	285	ANGPT2	7.88547	8.19263	9.07047	5.78145	8.62217	9.35029	8.49366	9.043	9.69013	7.89596	7.78266	8.7909	8.25325	10.9503	8.78554	8.23711	8.85655	8.31352	8.2219	10.6192	10.2716	8.97214	9.41507	10.1326	9.48167	8.52013	9.55165	7.43416	10.5098	9.17512	8.76141	8.7595	10.531	9.02699	9.29267	8.32106	9.75881	10.4523	8.53774	9.42036	0.882626	1.84373	0.44981	1	ANGPT2	chr8:6264112-6501140
A_24_P199484	Homo sapiens angiopoietin-like 1 (ANGPTL1), mRNA [NM_004673]	9068	ANGPTL1	5.03672	3.07944	3.41012	4.64504	4.03504	3.64304	2.83133	3.27888	5.11508	8.24819	4.07106	4.38861	2.68367	3.88065	4.19031	4.3387	3.67878	3.28168	6.07702	4.50389	4.92813	5.03072	5.12518	5.70738	4.91647	4.15409	4.24268	4.21208	4.26003	3.81597	3.29489	4.77298	3.76509	5.65298	4.74212	4.40242	4.52571	4.19456	4.20597	4.53933	0.333368	1.25995	21.0512	2	ANGPTL1	chr1:178694299-178889237
A_33_P3844650	Homo sapiens angiopoietin-like 2 (ANGPTL2), mRNA [NM_012098]	23452	ANGPTL2	10.7115	9.64588	11.8584	10.5016	10.3828	10.627	9.99407	9.76987	11.0234	10.3587	10.3599	10.5197	11.0119	10.6487	10.7214	10.014	11.549	9.80394	10.701	10.7662	11.616	11.1849	10.4188	11.8632	11.3709	10.8155	10.2725	10.5233	11.1168	11.1872	10.0141	11.0197	11.469	11.3698	11.0259	10.9399	10.4251	10.2436	10.537	10.9285	0.391566	1.31182	4.22705	1	ANGPTL2	chr9:129677052-129985445
A_33_P3295358	Homo sapiens angiopoietin-like 4 (ANGPTL4), transcript variant 1, mRNA [NM_139314]	51129	ANGPTL4	10.6579	14.552	11.1713	11.8369	11.5798	10.8162	10.8554	13.0228	10.4781	14.1041	10.8565	10.3973	12.0754	12.6878	11.7044	11.8167	14.9505	11.3332	11.5556	12.1749	10.8098	11.4501	11.688	12.2539	10.6364	9.95289	12.0012	11.1417	11.799	10.4469	9.29454	11.5353	12.9567	10.8385	11.9817	11.446	11.5295	11.9253	11.9185	11.3612	-0.557355	-1.47157	8.40734	2	ANGPTL4	chr19:8429010-8439257
A_23_P114862	Homo sapiens angiopoietin-like 7 (ANGPTL7), mRNA [NM_021146]	10218	ANGPTL7	8.55755	5.81299	8.81734	6.92519	7.50325	5.74257	6.00541	5.1697	7.59426	6.74332	7.8106	6.79038	7.18908	7.50996	7.33072	7.70335	4.65181	7.74664	8.0246	7.19083	6.64925	5.0911	5.85037	5.52916	6.88452	3.99555	7.3275	6.73308	7.13042	5.6918	4.71131	6.27773	6.02327	6.48402	7.20364	3.46725	4.35971	3.46639	7.03309	5.793	-1.24009	-2.36214	0.126968	1	ANGPTL7	chr1:11166587-11322608
A_33_P3287967	Homo sapiens ankyrin 2, neuronal (ANK2), transcript variant 1, mRNA [NM_001148]	287	ANK2	2.2205	5.63146	4.50985	3.17288	2.74151	4.10371	3.53541	3.78114	4.28008	4.58086	4.06201	3.90014	4.18086	4.25938	4.97836	4.80881	5.23875	2.02656	2.47377	4.49992	5.13456	4.73893	2.91148	5.48688	3.52843	3.33752	3.95608	4.06015	4.77768	3.70898	4.33362	4.78737	4.7999	5.08848	4.99284	3.96969	3.84703	3.76546	3.92032	4.30132	0.380998	1.30224	14.3026	2	ANK2	chr4:113739238-114304896
A_24_P162173	Homo sapiens ankyrin 3, node of Ranvier (ankyrin G) (ANK3), transcript variant 2, mRNA [NM_001149]	288	ANK3	5.15467	5.74868	5.12277	5.48564	5.3447	4.18604	5.39959	4.02263	4.67053	4.65602	5.34467	5.04641	4.04523	4.44093	4.6786	5.03572	5.28502	4.87967	5.3813	4.41295	4.50961	4.95773	3.85484	4.28216	3.5246	5.27171	4.18669	4.99382	3.79011	4.0072	5.20608	4.56928	4.09283	5.08646	5.04691	3.68131	5.21373	3.92943	4.94362	4.45355	-0.490072	-1.40452	0.44981	1	ANK3	chr10:61786055-62493284
A_23_P370544	Homo sapiens ankyrin and armadillo repeat containing (ANKAR), mRNA [NM_144708]	150709	ANKAR	8.77962	7.69913	8.67846	8.93983	8.95156	8.24882	8.45354	8.0092	8.40811	8.08824	9.14316	8.72791	8.02797	8.6781	8.92189	8.58431	7.7016	9.35107	9.01639	8.4644	8.61884	8.91924	8.97567	8.58495	9.15138	8.67713	8.9009	8.63532	8.72138	8.60081	8.9816	8.72642	8.84003	8.75256	8.76674	8.50796	8.90569	9.13861	8.54784	8.78261	0.234777	1.17673	7.22927	2	ANKAR	chr2:190540710-190611376
A_24_P82155	Homo sapiens ankyrin repeat and death domain containing 1A (ANKDD1A), mRNA [NM_182703]	348094	ANKDD1A	4.76514	5.87424	6.08051	5.48417	5.7874	5.07716	5.15972	4.70515	5.60693	5.46338	5.69195	5.06938	4.59673	5.5065	5.80248	5.62194	4.78419	4.826	5.46024	5.62942	5.08382	6.334	4.87569	6.2594	5.92505	5.52698	4.98855	5.43897	4.86412	5.24957	5.19276	5.68941	6.75052	6.2222	5.21462	5.5514	6.07353	5.37989	5.33491	5.5921	0.257196	1.19515	11.1896	2	ANKDD1A	chr15:65204100-65251041
A_33_P3311235	PREDICTED: Homo sapiens ankyrin repeat and death domain containing 1B (ANKDD1B), mRNA [XM_001714483]	728780	ANKDD1B	2.17305	2.3071	2.22077	2.38133	3.21668	2.08347	3.01097	2.0017	2.18496	2.57502	3.71841	2.82662	2.04849	2.17489	2.38675	2.14784	2.23963	2.47423	3.07018	3.1939	2.26996	2.49276	2.46341	3.04993	2.1228	2.82243	3.06409	2.5795	2.15716	3.25705	2.45454	4.04434	2.10997	3.43518	2.75242	2.57917	4.16061	3.11126	2.48643	2.84845	0.36202	1.28522	4.22705	1	ANKDD1B	chr5:74916139-74966865
A_23_P350698	Homo sapiens ankyrin-repeat and fibronectin type III domain containing 1 (ANKFN1), mRNA [NM_153228]	162282	ANKFN1	4.51348	2.72246	4.16705	6.43108	5.96516	5.20436	4.8992	5.14558	4.51592	3.24904	8.16734	3.61578	5.39247	4.44299	4.99196	5.31768	3.55976	4.74599	2.374	3.85151	6.01576	5.36898	7.31873	2.63643	6.6784	7.86144	6.04637	4.68643	3.80417	4.93372	6.92274	2.42438	4.1605	5.70733	7.62331	5.38843	8.22083	5.86798	4.70639	5.55355	0.847165	1.79896	6.09949	2	ANKFN1	chr17:54230835-54560007
A_33_P3300142	Homo sapiens ankyrin repeat and FYVE domain containing 1 (ANKFY1), transcript variant 1, mRNA [NM_016376]	51479	ANKFY1	4.16849	5.5621	4.0639	4.08353	4.84964	4.43993	4.18354	4.53637	3.59251	5.22845	4.1934	4.7055	4.86754	4.99886	4.054	4.00897	4.92519	4.79343	4.6931	4.57114	4.85138	5.00881	4.49476	4.25944	4.55876	4.27611	3.78135	4.66209	4.90571	4.39444	4.77923	4.32172	4.0599	3.73162	4.28254	4.21915	4.74865	5.25835	4.5236	4.48238	-0.0412273	-1.02899	34.3774	2	ANKFY1	chr17:4066664-4167274
A_24_P303145	Homo sapiens ankylosis, progressive homolog (mouse) (ANKH), mRNA [NM_054027]	56172	ANKH	9.00155	8.51446	9.19259	9.17873	9.07336	9.02901	8.71013	8.02511	9.25277	8.76172	9.33873	9.14383	8.32472	8.38883	9.51144	8.83267	8.72434	8.72137	8.9049	9.10433	8.71219	9.50746	9.56463	9.50433	9.5836	9.11313	9.24927	8.78638	9.21672	8.92088	8.69678	9.0563	9.68867	9.31149	9.40315	8.97929	8.60202	9.10088	8.87528	9.16324	0.287959	1.22091	2.74664	1	ANKH	chr5:14704908-14871887
A_23_P92642	Homo sapiens ankyrin repeat and KH domain containing 1 (ANKHD1), transcript variant 3, mRNA [NM_024668]	54882	ANKHD1	9.77071	10.9544	9.86509	9.87694	9.64031	9.69711	10.1619	10.2327	9.73364	10.2015	10.3209	9.80977	10.1876	9.97627	9.8733	10.3525	10.977	9.88672	9.82611	9.80286	9.42635	9.63677	9.13861	9.62958	9.31895	9.52906	9.25797	9.8417	9.37007	9.7831	9.44809	9.82718	9.33008	9.67747	9.43236	9.57531	9.61907	9.45147	10.0708	9.53137	-0.539389	-1.45336	0	1	ANKHD1	chr5:139781398-139929163
A_23_P58443	Homo sapiens ANKHD1-EIF4EBP3 readthrough transcript (ANKHD1-EIF4EBP3), mRNA [NM_020690]	404734	ANKHD1-EIF4EBP3	9.67428	9.71205	9.77163	9.77139	10.0499	9.69776	9.60799	9.93682	9.72385	9.76107	9.84073	9.62257	9.89371	9.56858	9.71222	9.83218	9.94531	10.3328	10.0007	9.5975	9.81558	9.73844	10.1459	9.73577	9.67639	9.87511	9.87693	9.66168	9.57846	9.72285	9.97994	9.84152	9.63397	9.76036	10.0101	9.8027	9.99336	9.81569	9.81345	9.80328	-0.0101686	-1.00707	35.4582	2	ANKHD1-EIF4EBP3	chr5:139781398-139929163
A_23_P355623	Homo sapiens ankyrin repeat and IBR domain containing 1 (ANKIB1), mRNA [NM_019004]	54467	ANKIB1	8.2837	8.3745	8.68573	8.44391	8.63457	8.28553	8.5412	8.1191	8.46754	8.40681	8.27462	8.38718	7.58615	8.21734	8.5637	8.41578	7.9735	8.17122	8.26477	8.73528	8.57026	8.35856	8.29911	8.36658	8.48915	8.66805	8.19655	8.59234	8.27803	8.5225	8.19876	8.37948	8.58626	8.39503	8.31733	8.28171	8.44353	8.30415	8.32089	8.42014	0.0992526	1.07122	21.0512	2	ANKIB1	chr7:91875547-92030698
A_33_P3336053	Homo sapiens ankyrin repeat and kinase domain containing 1 (ANKK1), mRNA [NM_178510]	255239	ANKK1	5.84523	5.90105	5.2417	7.44647	6.91516	5.92986	6.33321	7.2512	6.3411	5.47893	9.26058	5.17519	6.42221	5.62964	6.79528	7.08877	6.23574	6.65463	4.56763	5.00149	5.87178	6.83896	6.85423	5.14106	7.23176	8.82715	6.844	5.9067	5.06072	5.77837	7.60011	6.57453	6.67533	6.55137	8.4565	6.50548	9.19597	6.7856	6.34282	6.72111	0.378291	1.2998	19.2857	2	ANKK1	chr11:113258512-113271140
A_33_P3329784	Homo sapiens ankyrin repeat and LEM domain containing 2 (ANKLE2), mRNA [NM_015114]	23141	ANKLE2	7.43531	8.19191	7.55088	7.52719	7.58109	7.53384	7.54454	7.75879	7.63454	8.00169	7.65131	7.18003	7.81418	7.66953	7.43634	7.85245	8.291	7.39876	7.5122	7.2142	7.0868	6.87374	6.85409	7.42994	5.59721	7.41865	6.744	7.68508	6.59079	7.29587	6.93951	7.5041	7.04841	7.36814	7.09716	7.44815	7.22884	6.46534	7.66135	7.04684	-0.614504	-1.53103	0	1	ANKLE2	chr12:133302253-133338451
A_33_P3315554	Homo sapiens ankyrin repeat and MYND domain containing 1 (ANKMY1), transcript variant 1, mRNA [NM_016552]	51281	ANKMY1	11.1755	9.79268	10.4466	11.759	11.3282	10.2047	10.342	11.4911	10.7739	9.84285	13.5458	10.3373	11.391	10.7328	10.4986	11.6848	10.2379	11.1145	10.9238	10.6573	10.8383	10.6405	10.6766	8.76199	11.7678	12.7198	11.9693	10.5634	10.5367	10.2439	12.2048	11.1683	10.5346	11	12.6034	11.3005	12.5082	11.5173	10.9275	11.1691	0.241569	1.18228	26.011	2	ANKMY1	chr2:241418838-241497405
A_23_P20002	Homo sapiens ankyrin repeat and MYND domain containing 2 (ANKMY2), mRNA [NM_020319]	57037	ANKMY2	8.07503	8.02333	8.02202	8.17419	8.40934	7.76687	8.526	8.52473	8.12644	8.14531	8.67257	8.09157	7.83604	7.78965	8.44227	8.20619	7.87043	8.36866	8.27138	8.39363	8.31798	8.02594	8.46696	8.30516	8.03371	8.38741	8.49604	8.05189	8.23193	7.9282	8.33474	8.35664	8.1745	8.12546	8.30641	8.09912	8.45838	8.35867	8.1759	8.25541	0.0795118	1.05666	26.011	2	ANKMY2	chr7:16639400-16685442
A_24_P337397	Homo sapiens ankyrin repeat, family A (RFXANK-like), 2 (ANKRA2), mRNA [NM_023039]	57763	ANKRA2	9.00216	8.34144	9.20396	9.2536	9.10301	8.99213	8.79203	8.49462	9.34993	9.00475	9.40304	9.20768	8.73491	8.61489	9.51825	9.21448	7.79795	9.40351	9.04942	8.85352	8.89547	9.40987	9.43905	9.05126	9.12125	9.15762	9.14589	8.82177	9.19252	8.86687	9.04721	8.89242	9.06125	9.00865	9.59307	8.89872	9.406	9.19189	8.97272	9.10812	0.135399	1.0984	21.0512	2	ANKRA2	chr5:72848024-72861511
A_23_P161218	Homo sapiens ankyrin repeat domain 1 (cardiac muscle) (ANKRD1), mRNA [NM_014391]	27063	ANKRD1	5.76905	6.86924	6.37637	7.11776	7.48465	5.11025	4.84187	2.6773	5.90859	8.14576	5.40869	4.86699	4.10041	6.84039	5.76313	6.80738	3.32743	5.60829	7.65181	5.34817	2.75062	3.23797	2.74206	2.09584	2.35521	3.30786	3.33754	5.83014	3.03468	1.82879	1.93998	7.18316	1.92907	2.67386	2.17343	2.28426	1.90561	2.26002	5.82502	3.06412	-2.7609	-6.77819	0	1	ANKRD1	chr10:92671856-92681032
A_23_P205046	Homo sapiens ankyrin repeat domain 10 (ANKRD10), mRNA [NM_017664]	55608	ANKRD10	9.67471	9.795	9.96541	9.71299	9.81335	9.77105	9.42082	9.56535	10.0995	9.76891	9.58385	10.004	9.43723	9.3675	9.59379	9.78896	9.61726	9.88432	9.77452	9.56972	9.80051	10.1001	10.4715	10.2562	10.3684	9.91783	9.82393	10.02	10.2423	9.86328	9.89631	9.70142	10.3408	10.0082	10.3467	10.3285	9.90993	9.93731	9.71782	10.0475	0.329697	1.25675	0.0850317	1	ANKRD10	chr13:111530886-111567416
A_33_P3280040	Homo sapiens cDNA FLJ43561 fis, clone PUAEN2003079. [AK125549]	29123	ANKRD11	3.27228	3.71446	3.2571	3.17876	3.97874	3.53051	3.41383	3.47695	3.52419	3.0412	3.76488	3.34823	3.61038	3.5732	2.48055	3.26359	3.05824	4.21619	3.95973	3.31841	2.11906	1.98495	2.36813	3.42285	1.88799	2.27173	3.1395	4.62388	2.37821	3.39781	4.16627	3.04442	3.01697	3.10077	2.55185	3.6551	3.4891	1.70684	3.45595	2.92862	-0.527326	-1.44126	0.779225	1	ANKRD11	chr16:89334028-89556969
A_33_P3294524	Homo sapiens ankyrin repeat domain 12 (ANKRD12), transcript variant 1, mRNA [NM_015208]	23253	ANKRD12	9.25106	8.70776	7.97295	8.58007	7.33773	8.34511	7.45814	9.28393	9.45314	8.68233	6.01007	9.14864	8.21394	7.67471	7.99302	8.68064	9.35691	9.59451	9.47858	8.33061	5.03929	5.6775	7.63141	8.44153	7.98491	8.32894	9.59993	9.85744	8.03783	9.16451	9.40118	7.81499	9.48516	7.95711	9.21039	8.26613	7.81733	7.7604	8.48543	8.20035	-0.285087	-1.21848	21.0512	2	ANKRD12	chr18:9136750-9285983
A_24_P307572	Homo sapiens ankyrin repeat domain 13A (ANKRD13A), mRNA [NM_033121]	88455	ANKRD13A	7.93632	8.38018	7.49866	7.88408	7.56856	7.91408	7.99389	7.0779	7.251	7.79449	7.51519	7.83614	7.66227	7.32839	8.17663	8.06535	8.32781	7.50256	7.52782	7.51489	7.29014	7.38874	7.47074	7.62826	6.82693	7.68605	6.97545	7.58113	6.53508	7.72617	7.46765	7.28308	7.63209	7.81066	7.56701	7.88465	7.9075	7.58114	7.74954	7.46091	-0.28863	-1.22148	1.36439	1	ANKRD13A	chr12:110437234-110477235
A_23_P380881	Homo sapiens ankyrin repeat domain 13B (ANKRD13B), mRNA [NM_152345]	124930	ANKRD13B	5.32576	3.9365	5.16264	5.21586	4.93527	5.17678	4.77386	5.80653	5.82645	4.44634	5.06145	4.83853	4.99092	5.69504	5.34949	4.92368	3.92156	5.11468	4.63977	5.24555	7.14269	6.09582	5.56618	6.22013	5.39932	4.89729	5.26347	4.45872	5.75391	4.8433	5.59363	5.55463	5.91168	6.27333	5.33669	5.70692	4.88708	4.87999	5.00743	5.52791	0.520486	1.43444	0.779225	1	ANKRD13B	chr17:27920526-27948441
A_33_P3348469	Homo sapiens ankyrin repeat domain 13C (ANKRD13C), mRNA [NM_030816]	81573	ANKRD13C	6.97104	6.5795	6.89215	6.8058	6.72137	6.29452	6.81677	6.2785	6.576	6.60233	6.3432	6.62954	5.36509	6.89911	6.36477	6.76546	6.46844	6.74216	7.27779	6.83439	6.95	7.0593	7.28872	6.76866	7.33557	6.71026	6.81526	6.57464	7.18489	6.26587	6.51114	6.87463	6.58692	6.5265	6.66914	6.4319	6.26165	6.70634	6.59966	6.75557	0.155907	1.11412	19.2857	2	ANKRD13C	chr1:70724684-70820417
A_33_P3228285	Homo sapiens ankyrin repeat domain 13 family, member D (ANKRD13D), mRNA [NM_207354]	338692	ANKRD13D	12.0419	11.7949	11.9452	12.0733	12.5273	12.1851	12.3731	12.2818	12.042	11.8786	12.2957	12.014	12.2106	12.4097	12.1682	11.892	11.9162	12.3847	12.2272	12.0905	12.2635	12.419	12.0943	12.4181	12.1469	12.5919	12.2632	12.1942	12.2691	12.172	12.6617	12.5713	12.3201	12.4325	12.3524	12.4092	12.4046	12.3342	12.1401	12.3373	0.197216	1.14648	1.00368	1	ANKRD13D	chr11:67056761-67069955
A_33_P3267502	Homo sapiens ankyrin repeat domain 16 (ANKRD16), transcript variant 2, mRNA [NM_001009941]	54522	ANKRD16	10.1571	9.51879	9.63269	9.78103	9.77122	9.88464	10.2438	9.75676	9.88271	9.70173	9.86059	9.80706	10.3132	10.1598	10.2926	9.22083	9.84546	10.1034	10.2738	9.87	9.9805	9.89093	10.2358	9.6565	10.2315	10.2446	10.4397	9.76438	10.0339	10.0497	10.083	9.85565	10.1214	10.2656	9.97263	9.88877	10.1188	10.3117	9.90565	10.0534	0.147769	1.10785	12.6648	2	ANKRD16	chr10:5903688-5979558
A_24_P220771	Homo sapiens ankyrin repeat domain 17 (ANKRD17), transcript variant 1, mRNA [NM_032217]	26057	ANKRD17	4.52123	4.70114	4.8564	2.17898	4.66281	4.59432	3.99061	3.91395	4.26925	4.36999	4.25972	4.68728	4.07201	4.38806	4.73337	4.08996	4.66225	4.53926	4.68613	4.36693	2.37305	3.49383	3.58005	4.33763	2.21266	4.63509	2.34627	4.72517	3.41134	3.77583	4.27186	3.99079	3.73287	4.76345	4.29616	4.24508	3.91285	3.53483	4.32509	3.78978	-0.535315	-1.44926	1.36439	1	ANKRD17	chr4:73940501-74124502
A_33_P3297525	PREDICTED: Homo sapiens ankyrin repeat domain 18A (ANKRD18A), mRNA [XM_001713970]	253650	ANKRD18A	5.31545	4.88597	6.38695	5.02559	6.09191	4.16178	5.91563	4.7886	6.0187	5.23662	5.8552	4.28995	4.3572	5.83033	6.7399	5.65149	5.13206	6.09489	4.65077	4.62477	5.53218	5.22668	5.79603	5.14577	4.74465	5.63205	4.76713	4.33388	6.19845	3.82995	4.76016	5.23992	5.82708	5.14769	5.10487	5.09038	4.74676	4.38999	5.391	5.05992	-0.331083	-1.25796	8.40734	2	ANKRD18A	chr9:38571360-38620360
A_33_P3277752	Homo sapiens ankyrin repeat domain 23 (ANKRD23), mRNA [NM_144994]	200539	ANKRD23	2.22161	2.21955	2.0813	3.10371	2.32501	3.32087	3.53826	1.89668	1.93018	2.0462	2.80608	2.59931	3.05715	2.09014	2.32529	2.01625	3.20024	3.81086	2.765	3.06853	2.19579	2.10129	2.30293	2.35961	2.05121	2.927	2.0901	1.88977	2.12334	1.88329	2.08734	2.11848	2.09248	3.63348	2.28129	8.34534	3.85669	3.28926	2.59756	2.77354	0.175975	1.12973	35.4582	2	ANKRD23	chr2:97503650-97509758
A_24_P85511	Homo sapiens ankyrin repeat domain 26 (ANKRD26), mRNA [NM_014915]	22852	ANKRD26	3.92449	2.94356	4.74584	3.24749	4.43547	5.02172	3.0623	3.19939	4.26084	3.09902	4.62469	3.57737	1.84855	4.38251	4.13984	3.64944	2.10267	4.08339	3.8166	2.76878	3.66863	4.36525	2.56498	2.08362	3.71018	4.31938	3.94928	4.23964	3.91928	3.34495	4.77505	3.9973	4.0598	3.89496	4.03724	4.42902	4.3169	3.99484	3.6929	3.81258	0.119677	1.08649	36.504	2	ANKRD26	chr10:27293044-27389427
A_33_P3280192	Homo sapiens ankyrin repeat domain 27 (VPS9 domain) (ANKRD27), mRNA [NM_032139]	84079	ANKRD27	6.5981	6.53086	6.18332	6.61685	6.43577	6.06081	6.3317	5.28177	5.57013	5.52597	5.82674	5.80377	5.65973	6.15773	6.45203	6.08938	5.352	6.32059	5.75519	5.72924	6.09078	5.6645	6.26608	5.72059	5.35613	6.27228	4.55363	5.85005	4.41503	5.32812	5.8493	5.64373	5.71432	5.87955	5.60185	6.17675	6.084	5.22069	6.02908	5.65351	-0.375569	-1.29735	1.00368	1	ANKRD27	chr19:33087906-33166102
A_23_P412577	Homo sapiens ankyrin repeat domain 29 (ANKRD29), mRNA [NM_173505]	147463	ANKRD29	11.022	10.2952	10.7504	10.4747	10.5007	9.33803	10.1389	9.59231	10.5919	10.4251	9.60359	10.0732	10.252	10.6193	10.3586	10.4846	9.41444	10.679	10.6952	9.79297	9.55655	9.14492	9.41524	9.12083	9.20589	8.95735	8.72009	10.7427	8.9422	8.71526	8.86178	9.85922	9.1434	9.2574	8.22233	8.39209	8.37411	8.72332	10.2794	9.11304	-1.1664	-2.24451	0	1	ANKRD29	chr18:21179977-21242849
A_24_P212072	Homo sapiens ankyrin repeat domain 32 (ANKRD32), mRNA [NM_032290]	84250	ANKRD32	7.78543	8.56347	7.74531	8.30161	8.01955	8.01568	8.22108	7.36708	8.05967	7.32236	8.09865	8.03502	6.97936	7.2762	8.31046	7.9464	7.81917	7.82288	7.43719	7.538	7.3334	8.23486	8.2679	8.11552	7.69974	8.2025	7.47596	7.60885	6.90657	7.7572	7.91839	7.72692	8.32935	7.79868	7.95296	8.39187	8.62503	7.68817	7.84877	7.8722	0.0234369	1.01638	42.2917	2	ANKRD32	chr5:93954390-94031573
A_33_P3213468	Homo sapiens ankyrin repeat domain 33B (ANKRD33B), mRNA [NM_001164440]	651746	ANKRD33B	3.78524	4.11536	3.00207	3.08763	2.02152	3.45053	3.53563	4.89421	3.90842	3.52325	2.81039	3.77862	3.90086	3.69457	2.38287	3.0764	4.95964	3.89681	2.70241	1.95744	2.78921	4.42597	2.38971	3.81247	1.94392	3.7011	4.25278	3.87701	2.8518	4.4303	1.9635	3.84033	4.00786	5.25259	2.66949	3.43542	2.5593	1.74407	3.50139	3.25812	-0.243272	-1.18367	21.0512	2	ANKRD33B	chr5:10564434-10657928
A_33_P3335030	Homo sapiens ankyrin repeat domain 36 (ANKRD36), mRNA [NM_001164315]	375248	ANKRD36	10.7259	10.7456	10.2305	10.2489	9.81647	10.8235	10.0486	10.3627	10.4318	10.5471	10.0497	10.6137	10.0018	9.02667	11.0231	10.2884	11.0739	10.895	10.0108	9.99029	8.47803	9.42143	10.7163	10.4462	9.53658	10.5236	9.8888	10.4258	9.61848	10.658	10.7031	9.45623	11.0036	9.97714	10.7383	10.5178	10.8274	9.8921	10.3665	10.1484	-0.218148	-1.16324	14.3026	2	ANKRD36	chr2:97779232-97930257
A_33_P3261648	Homo sapiens ankyrin repeat domain 36B (ANKRD36B), mRNA [NM_025190]	57730	ANKRD36B	9.52497	10.1108	9.40069	9.50026	9.20858	9.56894	9.61929	9.15881	9.23746	9.10675	9.86282	9.64361	9.13545	8.49128	10.1029	9.42936	9.78773	9.66897	9.33322	9.14213	8.63367	9.51347	9.16323	9.53359	9.17442	9.76994	9.26686	9.13935	8.73155	9.54393	9.81015	9.31599	10.0538	9.61065	9.6256	9.86883	10.3604	9.83271	9.46799	9.47843	0.0104411	1.00726	39.9273	2	ANKRD36B	chr2:98121260-98206428
A_24_P237586	Homo sapiens ankyrin repeat domain 37 (ANKRD37), mRNA [NM_181726]	353322	ANKRD37	10.893	11.6787	11.2861	9.96702	9.85125	9.57238	10.5194	11.3884	11.2116	11.5293	11.505	10.2817	11.4341	9.21855	10.2475	11.5406	11.3285	10.806	9.54357	9.17426	9.55948	9.54724	11.2236	9.60193	11.049	10.9046	10.3698	9.47957	10.1605	10.3301	10.7737	10.5742	10.1218	10.0548	11.4794	9.68431	11.1426	10.1261	10.7265	10.2819	-0.44451	-1.36085	3.43031	1	ANKRD37	chr4:186317839-186347139
A_33_P3294053	Homo sapiens ankyrin repeat domain 39 (ANKRD39), mRNA [NM_016466]	51239	ANKRD39	10.6307	10.5208	10.32	10.3968	10.296	10.6648	10.657	10.8204	10.5994	10.4226	10.5784	10.4987	10.8528	10.5971	10.5421	10.1137	10.5443	10.5609	10.4563	10.4026	10.2134	10.5376	11.1208	10.5353	10.9458	10.7033	10.9578	10.6103	10.6939	10.7922	10.7433	10.4697	10.47	10.658	10.8309	10.615	10.831	10.6768	10.5301	10.6741	0.143938	1.10492	7.22927	2	ANKRD39	chr2:97513723-97523756
A_33_P3386581	Homo sapiens ankyrin repeat domain 40 (ANKRD40), mRNA [NM_052855]	91369	ANKRD40	12.4902	11.9215	12.0629	11.8036	11.9484	11.6237	11.9225	11.5877	11.7548	12.1373	11.6193	11.8011	11.8319	12.0511	12.105	12.1692	11.742	11.943	12.1939	11.6187	11.3891	11.35	11.2864	11.6246	11.6793	11.4598	11.777	12.2024	12.2508	11.4063	11.098	11.8511	11.5829	11.3708	11.358	11.5168	11.2272	11.2578	11.9321	11.5425	-0.389582	-1.31001	0.0433069	1	ANKRD40	chr17:48770550-48785270
A_32_P69166	Homo sapiens ankyrin repeat domain 42 (ANKRD42), mRNA [NM_182603]	338699	ANKRD42	7.04146	7.10844	7.08343	7.55073	7.34828	7.1387	7.51196	7.72048	7.51738	6.91964	9.00863	7.13964	6.72865	7.29694	7.14526	7.42143	7.37772	7.52796	6.98659	7.39648	7.79459	7.79664	8.08959	7.31026	8.28577	8.80492	8.14237	7.19173	7.62478	7.1203	8.17458	7.12396	7.35572	7.76727	8.65216	7.27347	8.71787	7.76944	7.34596	7.8101	0.464137	1.37949	0.59403	1	ANKRD42	chr11:82905290-82960013
A_23_P209347	Homo sapiens ankyrin repeat domain 44 (ANKRD44), mRNA [NM_153697]	91526	ANKRD44	8.17157	8.64964	8.05527	7.88919	7.96358	7.6996	8.11411	7.80882	7.61369	8.14835	7.70167	7.7226	7.80993	7.41857	8.36144	8.43143	7.90008	8.06534	7.68404	7.47097	6.65429	7.57244	6.18651	7.58001	6.37236	7.25174	6.84418	8.04351	6.60114	7.51024	7.29967	8.00611	7.97547	7.55469	6.90981	7.80496	7.61566	7.06316	7.95836	7.27984	-0.678527	-1.6005	0	1	ANKRD44	chr2:197851385-198175521
A_33_P3219697	Homo sapiens ankyrin repeat domain 45 (ANKRD45), mRNA [NM_198493]	339416	ANKRD45	14.9689	14.2768	14.9168	14.9357	14.4697	14.8362	14.47	14.6023	14.7884	14.8676	14.4465	14.7455	14.8245	14.4911	14.6848	14.9887	14.9109	15.3258	14.4992	14.5851	14.5966	14.5231	14.6534	14.3817	14.4318	14.6072	14.4357	14.7575	14.359	14.7009	14.8731	14.6093	14.9633	14.6994	14.7183	14.7977	15.107	14.3938	14.7394	14.6418	-0.0976679	-1.07004	14.3026	2	ANKRD45	chr1:173577474-173639001
A_23_P94095	Homo sapiens ankyrin repeat domain 46 (ANKRD46), mRNA [NM_198401]	157567	ANKRD46	9.40452	8.56573	9.4477	9.14061	9.16108	8.50872	9.1909	8.70218	8.92251	9.06569	9.35828	9.04492	8.99877	9.24604	9.53439	9.34136	8.61566	8.93605	9.16811	8.78982	8.69697	8.59809	9.28404	8.59809	9.06191	8.77098	8.5602	9.09989	8.50929	8.31716	8.10396	8.95216	8.8869	8.79838	8.45012	8.35855	8.50943	8.54978	9.07122	8.67872	-0.392499	-1.31267	0.0433069	1	ANKRD46	chr8:101521979-101572014
A_23_P24365	Homo sapiens ankyrin repeat domain 49 (ANKRD49), mRNA [NM_017704]	54851	ANKRD49	9.65675	9.29015	9.50082	9.96342	9.91764	9.82696	9.87355	9.39659	9.93584	9.367	9.6608	9.93344	9.02007	9.59327	9.55396	9.53545	9.154	9.68296	9.8353	9.81378	9.8977	10.0606	9.69059	9.68699	10.0551	9.97497	9.75948	9.96349	9.68244	9.94773	9.88032	9.93519	10.2597	9.88385	9.77872	9.77506	9.95911	9.90464	9.61568	9.88997	0.274287	1.2094	0.327234	1	ANKRD49	chr11:94227152-94232744
A_33_P3231140	Homo sapiens ankyrin repeat domain 50 (ANKRD50), mRNA [NM_020337]	57182	ANKRD50	7.32972	7.12188	7.71802	6.88883	7.21465	6.39304	7.47331	7.07514	7.54933	6.98666	6.77546	7.27884	6.11212	7.4483	7.36034	7.35722	6.07255	6.97479	6.99286	6.97456	6.93532	7.00446	7.44052	6.99129	7.07316	6.6392	7.0819	7.00359	7.52933	7.04738	6.86557	7.14802	6.66152	6.4139	6.51301	6.62437	6.16513	6.37626	7.05911	6.86781	-0.191294	-1.14179	11.1896	2	ANKRD50	chr4:125585203-125633887
A_33_P3267305	Homo sapiens ankyrin repeat domain 52 (ANKRD52), mRNA [NM_173595]	283373	ANKRD52	12.3856	11.8911	12.216	12.1701	12.0683	12.1243	12.2033	11.7401	12.0089	12.0497	12.1948	11.983	12.3578	12.3738	12.3399	12.2106	11.8	12.1995	12.2898	12.1254	12.341	12.5868	12.5129	12.6015	12.3513	12.1788	12.1134	12.1008	12.3342	12.0834	12.3621	12.1745	12.2393	12.1631	12.3428	12.3507	12.3204	12.2708	12.1372	12.2923	0.155086	1.11349	5.09625	2	ANKRD52	chr12:56623819-56652143
A_23_P120921	Homo sapiens ankyrin repeat domain 54 (ANKRD54), mRNA [NM_138797]	129138	ANKRD54	8.12356	8.00253	7.8782	8.58374	8.1843	8.02522	8.32665	8.4032	8.06	8.09966	9.36383	7.91429	8.61681	8.22423	7.82327	8.49099	8.06387	8.2478	8.12718	7.94965	8.52136	7.96572	7.69362	7.90389	8.01676	9.01428	8.55753	7.82358	7.69561	8.13918	8.69708	8.0909	8.06831	8.41649	8.99313	8.21531	9.25479	8.19276	8.23996	8.27421	0.0342426	1.02402	41.1295	2	ANKRD54	chr22:38226861-38240378
A_33_P3278455	Homo sapiens ankyrin repeat domain 6 (ANKRD6), mRNA [NM_014942]	22881	ANKRD6	7.4356	7.04555	7.57258	7.07234	7.16106	6.64311	6.92132	7.36908	7.76147	7.22783	7.16064	6.78739	6.41338	6.89614	7.25134	7.26168	6.82882	7.38246	7.17655	6.90226	6.20699	6.14957	7.21602	6.8836	7.29618	7.11507	7.19384	7.05827	7.47492	6.6654	7.23284	6.85098	6.6352	6.38447	6.95168	6.76424	6.91685	6.57433	7.12465	6.86698	-0.257665	-1.19554	2.1745	1	ANKRD6	chr6:90142896-90348474
A_33_P3263666	Homo sapiens ankyrin repeat domain 9 (ANKRD9), mRNA [NM_152326]	122416	ANKRD9	11.8976	12.0256	11.7928	11.3968	11.7358	11.6259	11.6255	12.001	11.8153	12.0648	11.5608	11.5249	12.154	11.8343	11.6873	11.9999	12.4085	11.924	11.7388	11.4586	11.7485	11.7792	11.2297	11.4336	11.7554	11.5646	11.7532	11.8625	11.4429	11.6447	11.6725	11.5703	11.036	11.5529	11.6308	11.7021	11.1464	11.3918	11.8323	11.5461	-0.286202	-1.21943	0.126968	1	ANKRD9	chr14:102973197-102976128
A_23_P156748	Homo sapiens ankyrin repeat and sterile alpha motif domain containing 1A (ANKS1A), mRNA [NM_015245]	23294	ANKS1A	12.689	12.2419	12.9425	12.3081	12.3151	11.7691	12.1839	11.9973	12.4734	12.7474	12.5497	11.9768	12.5072	12.4253	12.7558	12.7747	11.6369	13.0465	12.675	12.0182	11.8351	11.71	11.9887	11.827	11.6435	12.0616	11.7997	12.1391	11.7691	11.8549	11.8067	12.5532	11.8321	11.974	11.6926	11.7448	12.1207	11.4825	12.4219	11.887	-0.534857	-1.4488	0	1	ANKS1A	chr6:34857037-35059190
A_33_P3258003	Homo sapiens ankyrin repeat and sterile alpha motif domain containing 1B (ANKS1B), transcript variant 1, mRNA [NM_152788]	56899	ANKS1B	1.9458	1.95856	2.80783	1.95953	2.33817	1.96572	1.88422	5.51412	4.19918	1.87441	3.9909	2.36368	1.85992	2.48252	2.0829	2.71384	2.36998	2.29553	2.04515	1.90863	1.99546	3.33158	2.12671	2.06756	1.88041	2.68637	1.9456	2.23162	2.75843	3.12128	1.93799	3.25159	1.99564	4.36071	2.53839	2.02246	1.98491	2.2066	2.56063	2.43958	-0.121053	-1.08753	30.5036	2	ANKS1B	chr12:99039077-100378432
A_33_P3211153	Homo sapiens ankyrin repeat and sterile alpha motif domain containing 3 (ANKS3), mRNA [NM_133450]	124401	ANKS3	12.5444	11.6883	12.1079	12.4938	12.3102	12.0215	12.128	12.0303	12.0152	11.851	12.4659	12.133	12.3691	12.335	12.6213	12.1059	11.8255	12.9948	12.4075	12.0533	12.3554	12.3984	12.4919	12.3819	12.3645	12.3886	12.3213	12.2939	12.2854	12.0124	12.6442	12.1414	12.5264	12.4696	12.6514	12.2598	12.5846	12.3217	12.2341	12.3656	0.131441	1.09539	14.3026	2	ANKS3	chr16:4746510-4799397
A_23_P362183	Homo sapiens ankyrin repeat and sterile alpha motif domain containing 6 (ANKS6), mRNA [NM_173551]	203286	ANKS6	12.2671	11.5972	11.9059	12.2464	11.752	12.1624	12.0629	11.5611	12.1493	11.8853	12.1417	11.8965	12.1438	11.9548	12.0097	11.9673	11.6613	12.3721	12.1162	12.2216	12.2381	12.3215	12.8103	12.0599	12.2542	12.5632	12.3495	11.947	12.0947	11.8227	12.6367	11.8855	12.0859	12.2191	12.5806	11.8957	12.6947	12.4421	11.9923	12.2696	0.277375	1.21199	0.44981	1	ANKS6	chr9:101494290-101558794
A_23_P119907	Homo sapiens ankyrin repeat and zinc finger domain containing 1 (ANKZF1), transcript variant 1, mRNA [NM_018089]	55139	ANKZF1	9.08282	8.37571	8.77266	9.39345	9.44768	9.07879	8.95256	8.96759	8.99554	8.78227	9.73182	9.03321	9.27772	9.02435	8.98306	8.9419	8.38099	9.54694	9.10057	8.64713	8.91099	8.90664	8.08669	8.96002	8.11004	9.31916	8.57281	9.3013	8.58722	9.00989	9.53718	9.11593	9.32971	9.06877	9.58886	9.10757	9.84558	8.84408	9.04577	8.99208	-0.0536877	-1.03791	30.5036	2	ANKZF1	chr2:220094478-220101391
A_24_P87036	Homo sapiens anoctamin 1, calcium activated chloride channel (ANO1), transcript variant 1, mRNA [NM_018043]	55107	ANO1	10.053	7.85966	10.1512	9.95079	9.44357	9.06505	9.06013	7.75194	9.80536	9.63107	9.74699	9.76013	10.0453	9.09522	9.7876	10.2007	8.72313	9.64981	10.2403	9.1632	9.38347	9.22565	9.37544	9.82122	9.44087	9.15094	8.77548	9.58777	9.5876	8.94221	8.14888	9.16115	9.63305	9.32048	9.34651	9.13897	9.15933	9.15165	9.47478	9.23757	-0.237208	-1.17871	12.6648	2	ANO1	chr11:69924407-70035652
A_33_P3371224	Homo sapiens anoctamin 10 (ANO10), mRNA [NM_018075]	55129	ANO10	9.36927	9.33315	9.35505	8.98522	9.07876	9.4018	9.08574	9.45384	9.29288	9.40104	9.02088	9.07621	9.54261	9.72101	9.46218	9.14444	9.49317	9.32714	9.66336	9.53214	9.40717	9.38003	9.89346	9.55628	9.94027	9.31774	9.75372	9.52916	9.94277	9.63601	9.26	9.40733	9.2764	7.57061	9.17234	9.40391	8.7468	9.58932	9.32672	9.38502	0.0583011	1.04124	39.2929	2	ANO10	chr3:43407817-43663560
A_32_P141238	Homo sapiens anoctamin 2 (ANO2), mRNA [NM_020373]	57101	ANO2	9.78904	9.42433	9.5307	8.92707	9.63451	8.12203	9.05261	8.50186	9.49427	9.33918	8.91314	9.57909	9.0801	9.6558	8.67195	9.09706	9.64476	9.15368	9.1906	8.71643	9.6002	9.37906	9.18658	9.05841	9.66693	8.45739	8.44739	9.14104	9.45526	8.65061	8.81034	9.22049	9.63923	8.94633	8.78309	8.81772	9.23908	9.35807	9.20009	9.08282	-0.11727	-1.08468	21.0512	2	ANO2	chr12:5671816-6055398
A_24_P100996	Homo sapiens anoctamin 5 (ANO5), transcript variant 1, mRNA [NM_213599]	203859	ANO5	7.56309	7.06564	7.92325	8.41537	7.49617	7.02239	7.19394	7.54912	7.99195	7.93653	7.45355	8.19727	6.8646	7.30519	7.6406	8.12691	8.0253	8.1098	8.2462	7.90617	7.87748	8.14568	8.5286	8.45505	7.6061	7.43538	8.32845	7.27341	8.49977	8.02051	7.54027	7.77714	7.76631	7.84653	7.83077	7.7709	7.12684	7.64651	7.69089	7.8622	0.171316	1.12609	21.0512	2	ANO5	chr11:22214721-22304913
A_33_P3286804	Homo sapiens anoctamin 6 (ANO6), transcript variant 3, mRNA [NM_001142679]	196527	ANO6	2.7588	2.10661	4.27081	2.16456	3.54015	2.63245	3.52388	1.89682	3.98386	2.06001	3.43209	2.78484	1.93037	3.9373	3.63664	3.37243	2.27368	2.02852	2.65211	3.31127	2.19422	2.10899	2.38326	3.21382	3.62767	2.12591	2.0776	3.88433	3.12742	3.17107	2.9822	2.09544	2.87417	1.71689	2.23701	3.35277	2.05803	2.92961	2.894	2.70903	-0.184961	-1.13679	22.6626	2	ANO6	chr12:45566816-45834187
A_32_P73452	Homo sapiens anoctamin 8 (ANO8), mRNA [NM_020959]	57719	ANO8	8.51152	7.93875	8.21331	7.93597	7.48754	8.61421	7.74097	8.58897	8.41918	8.44801	7.30629	8.68453	8.71551	7.95819	7.97938	7.81926	7.48076	8.60638	8.70537	8.25985	6.87887	7.17306	8.48921	8.54605	7.88003	8.14987	9.09856	8.9727	9.37193	8.9378	8.51493	7.95543	8.77233	7.45605	8.76776	8.28509	7.73209	8.05337	8.166	8.27868	0.112679	1.08123	34.3774	2	ANO8	chr19:17420336-17445638
A_24_P8109	Homo sapiens anoctamin 9 (ANO9), mRNA [NM_001012302]	338440	ANO9	7.44877	8.52064	7.44335	8.02181	8.21714	7.97536	7.94945	8.27985	8.17222	7.78002	7.74834	7.94769	8.07412	7.48836	7.19961	7.32397	7.704	7.98797	7.69254	7.95882	8.14451	8.23737	7.41075	8.00874	7.13586	8.11119	7.89361	7.75563	7.24325	8.3321	8.85832	8.39088	8.38269	8.20663	8.37455	8.00941	8.48753	7.80067	7.8408	8.03908	0.198279	1.14733	12.6648	2	ANO9	chr11:417929-442011
A_33_P3214422	Homo sapiens cDNA FLJ45591 fis, clone BRTHA3014835. [AK127498]	8125	ANP32A	2.2134	3.37171	3.06168	2.25447	2.24662	2.03638	2.66428	2.17653	2.60336	2.52353	2.17494	2.08274	2.09327	2.82715	3.56606	2.16522	2.32127	4.47929	2.30818	2.15696	2.37907	4.23364	2.48327	2.21692	2.13974	2.20397	2.18877	2.88616	2.49406	2.99445	3.02318	2.42023	2.38731	3.21274	2.24375	2.29354	4.48149	1.9945	2.5879	2.65441	0.0665091	1.04718	40.2816	2	ANP32A	chr15:69070874-69113261
A_23_P20615	Homo sapiens acidic (leucine-rich) nuclear phosphoprotein 32 family, member B (ANP32B), mRNA [NM_006401]	10541	ANP32B	11.0764	11.3665	11.4626	11.6212	11.3345	11.4199	11.5901	11.2331	11.3687	11.326	11.342	11.4269	11.4182	11.0736	11.6771	11.4416	11.5837	11.5336	11.4171	11.3074	11.2002	11.2346	11.1545	11.311	10.3771	11.318	10.6496	11.2169	10.7104	11.1798	11.252	11.2486	11.5095	11.6149	11.2831	11.4363	11.5646	11.3025	11.4059	11.2037	-0.202187	-1.15044	1.71243	1	ANP32B	chr9:100745488-100778224
A_23_P92520	Homo sapiens acidic (leucine-rich) nuclear phosphoprotein 32 family, member C (ANP32C), mRNA [NM_012403]	23520	ANP32C	6.65793	6.27142	6.07568	6.20161	5.97374	6.86534	6.5987	6.78042	6.79651	6.57659	5.56184	6.96076	6.43622	5.81515	6.35443	6.02362	6.05627	6.09722	6.57549	6.22069	5.63141	5.7027	5.85657	6.31477	5.23563	6.22415	6.56688	6.89209	7.21161	6.57691	6.20495	5.71947	6.27183	5.36637	6.31554	5.87843	6.22213	5.18465	6.35152	6.08404	-0.267482	-1.20371	6.09949	2	ANP32C	chr4:164445449-165304407
A_23_P160934	Homo sapiens acidic (leucine-rich) nuclear phosphoprotein 32 family, member E (ANP32E), transcript variant 1, mRNA [NM_030920]	81611	ANP32E	8.24422	9.45074	8.69579	8.53692	7.96175	8.42307	8.74535	8.51701	8.24913	8.24699	8.20958	8.34306	7.82599	7.63982	9.25765	8.48249	9.41779	8.55572	8.05969	8.37408	7.76661	8.42072	8.969	8.7714	7.89091	8.45488	7.40162	8.36286	7.82176	8.42942	8.35957	7.71915	8.70485	8.79051	8.13407	8.63139	8.44136	8.283	8.46646	8.30143	-0.165032	-1.12119	15.8482	2	ANP32E	chr1:150190716-150208504
A_23_P88626	Homo sapiens alanyl (membrane) aminopeptidase (ANPEP), mRNA [NM_001150]	290	ANPEP	8.66205	11.2121	8.15257	9.23119	8.8673	10.0536	9.40901	10.6733	9.28505	8.66244	9.05611	9.71183	9.41222	8.13513	8.49604	8.98491	10.7514	9.19865	7.92147	10.4496	10.2124	9.29196	9.45462	9.48164	9.02017	10.7607	10.3153	8.95137	10.2625	10.5995	9.69599	9.49201	7.97855	9.40578	10.134	9.89625	9.59806	9.07878	9.25665	9.68838	0.431734	1.34885	8.40734	2	ANPEP	chr15:90328125-90358072
A_23_P84576	Homo sapiens anthrax toxin receptor 1 (ANTXR1), transcript variant 2, mRNA [NM_053034]	84168	ANTXR1	7.53912	6.09601	7.69585	7.36545	6.89087	7.13326	7.30101	6.31109	7.59075	6.72953	7.2271	7.31108	7.25502	7.46043	7.67737	7.13572	6.76645	6.84991	7.10346	7.38617	7.8119	7.47037	6.38	8.28648	6.97622	7.13635	6.8659	6.69608	7.55499	7.34984	6.81616	7.42826	7.39675	7.72047	7.24896	7.63	7.26127	7.32842	7.12839	7.30235	0.173954	1.12815	19.2857	2	ANTXR1	chr2:69240275-69476459
A_24_P345846	Homo sapiens anthrax toxin receptor 2 (ANTXR2), transcript variant 1, mRNA [NM_058172]	118429	ANTXR2	5.5798	6.0279	5.44545	5.35791	5.50509	5.45	5.50007	5.13024	5.34611	5.28567	5.11948	5.47674	5.22826	5.45701	5.80385	5.79757	5.86307	4.62996	5.88009	5.53505	5.71094	5.57317	4.94089	5.99486	4.33204	5.46236	4.86811	4.98404	5.21144	5.762	5.07965	5.48734	5.6027	5.54582	5.29826	5.64124	5.05707	4.48536	5.46759	5.29328	-0.174312	-1.12843	11.1896	2	ANTXR2	chr4:80822770-80994477
A_23_P94501	Homo sapiens annexin A1 (ANXA1), mRNA [NM_000700]	301	ANXA1	14.7393	15.6705	15.2961	15.2107	15.1038	14.7568	15.4561	15.2595	15.1714	15.1596	15.1701	14.9933	13.8164	14.5402	14.6956	15.6536	14.8409	14.3595	14.532	15.2161	15.0809	14.6585	15.2234	14.9978	15.079	15.3772	14.7487	14.9107	14.9675	14.8355	14.4375	15.2411	14.1332	14.4268	15.1456	14.5533	14.8166	14.7173	14.9697	14.8719	-0.0978126	-1.07015	22.6626	2	ANXA1	chr9:75766780-75785307
A_32_P150632	Annexin A11 (Annexin-11)(Annexin XI)(Calcyclin-associated annexin 50)(CAP-50)(56 kDa autoantigen) [Source:UniProtKB/Swiss-Prot;Acc:P50995] [ENST00000372234]	311	ANXA11	8.39056	7.98385	8.28753	8.42101	8.49794	7.95199	8.37358	7.68831	8.37553	8.41187	8.48156	8.18276	8.87532	7.87773	8.18644	8.62093	8.24507	8.19982	8.66532	7.82668	7.92659	7.83212	8.4961	7.86307	8.08126	7.91548	7.79801	8.24958	7.77959	7.94982	8.02515	8.30639	7.69118	8.00726	7.96749	7.97208	8.2229	7.99207	8.3009	7.99489	-0.306015	-1.23629	0.0850317	1	ANXA11	chr10:81914879-81965328
A_32_P148345	Homo sapiens annexin A2 (ANXA2), transcript variant 2, mRNA [NM_001002857]	302	ANXA2	10.4895	9.27573	9.81663	10.0129	8.49186	11.6823	9.90723	12.0325	11.6957	10.3987	9.1135	11.3951	11.3932	9.31384	9.42309	9.79127	10.8047	10.8183	11.1577	10.1891	5.65216	6.02252	11.0997	9.96873	9.85948	9.24653	10.8353	11.3785	11.5733	11.7825	10.9321	9.44629	10.8302	9.34368	11.5958	9.93559	9.75758	8.45111	10.3691	9.88949	-0.479655	-1.39441	15.8482	2	ANXA2	chr15:60639349-60690185
A_24_P204244	Homo sapiens annexin A2 pseudogene 1 (ANXA2P1), non-coding RNA [NR_001562]	303	ANXA2P1	13.6972	13.265	13.1224	13.504	13.3321	13.8636	13.8915	13.7085	13.6048	13.6236	13.355	13.5642	13.1583	13.2385	13.1637	13.1755	12.6594	12.6626	13.2433	13.6458	13.3562	13.4296	13.1269	13.4412	12.664	13.568	13.3654	13.3593	13.191	13.5773	13.2295	13.4265	12.8446	13.1293	13.6111	13.2375	13.4054	13.7178	13.3596	13.333	-0.0266597	-1.01865	34.3774	2	ANXA2P1	chr4:154074269-154260474
A_24_P323114	Homo sapiens annexin A2 pseudogene 3 (ANXA2P3), non-coding RNA [NR_001446]	305	ANXA2P3	10.7334	9.68527	9.6755	9.72044	9.64904	10.8716	10.3458	11.1111	10.8933	10.7982	9.74924	10.7163	10.5458	9.7689	9.41015	9.69874	9.83926	9.66135	10.3658	10.4723	9.47419	9.64181	9.88309	9.90859	9.10759	9.88211	10.7007	10.5443	10.3535	10.7123	10.16	9.96943	9.81196	9.47994	10.4569	9.84923	9.87825	10.1017	10.1705	10.0204	-0.150071	-1.10962	19.2857	2	ANXA2P3	chr10:66585284-66586634
A_23_P121716	Homo sapiens annexin A3 (ANXA3), mRNA [NM_005139]	306	ANXA3	13.4084	12.1872	13.0882	12.8129	12.9105	11.8381	12.6575	11.8063	12.6616	12.8687	12.1573	12.4484	12.4518	12.629	12.5701	12.7257	11.2877	12.7108	13.1846	12.1116	11.7821	11.2455	11.9041	11.0589	11.127	11.4934	11.2435	12.7055	11.5279	10.9259	10.9262	12.4071	9.9206	10.8412	10.5996	10.5483	10.1314	11.2741	12.5476	11.2513	-1.29636	-2.45609	0	1	ANXA3	chr4:79472741-79531605
A_23_P16976	Homo sapiens annexin A4 (ANXA4), mRNA [NM_001153]	307	ANXA4	13.0674	13.1034	12.9379	13.2252	12.9562	13.0915	13.1169	12.7295	13.0907	12.9456	12.9707	13.199	12.7714	12.9401	12.8265	12.8791	11.9079	12.7187	12.87	13.2266	13.3158	13.1319	13.5407	12.8897	13.0697	13.3279	13.1175	12.8715	13.0209	13.0749	13.138	13.0931	12.4436	13.1061	13.2721	12.697	13.145	13.2054	12.913	13.0888	0.175765	1.12956	8.40734	2	ANXA4	chr2:69969126-70053596
A_23_P69720	Homo sapiens annexin A5 (ANXA5), mRNA [NM_001154]	308	ANXA5	13.645	14.1202	13.9223	13.9769	14.0225	14.0804	14.2475	14.3169	13.9747	14.0984	13.8959	13.9749	13.7254	13.7325	13.7299	14.0099	13.8882	13.5671	13.6403	14.2112	14.0358	13.6177	13.9918	14.0729	13.7775	13.9438	13.6258	13.8778	14.2796	14.1446	13.3673	13.9175	13.4681	13.5356	13.4581	13.8984	13.5884	13.6691	13.9247	13.8148	-0.1099	-1.07915	12.6648	2	ANXA5	chr4:122589151-122618147
A_23_P357104	Homo sapiens annexin A6 (ANXA6), transcript variant 1, mRNA [NM_001155]	309	ANXA6	10.0314	9.68795	10.8808	10.5216	9.91257	11.4255	9.95751	9.83933	10.5896	10.5368	10.4674	10.5351	10.9066	10.4355	11.0304	10.2658	10.4664	10.1913	9.52048	10.7617	10.3188	10.696	10.4048	11.3438	10.2984	10.2643	10.4969	10.7298	11.0635	10.89	10.2901	10.4543	11.3401	10.1456	10.5915	10.9397	10.4933	10.4934	10.3791	10.6324	0.253362	1.19198	9.84183	2	ANXA6	chr5:150480266-150537443
A_23_P86570	Homo sapiens annexin A7 (ANXA7), transcript variant 2, mRNA [NM_004034]	310	ANXA7	11.3514	11.5746	11.2203	11.2806	11.0275	11.4135	11.34	11.6432	11.2127	11.4611	11.5467	11.457	11.2387	11.2403	11.1982	11.1548	11.4755	11.1758	11.4952	11.4326	11.0748	11.2011	11.4755	11.5601	11.6789	11.2589	11.6414	11.5245	11.6587	11.4364	11.2898	11.3059	11.5411	11.4743	11.7843	11.4378	11.3417	11.4001	11.3425	11.4483	0.105841	1.07612	14.3026	2	ANXA7	chr10:75135188-75173841
A_32_P105549	Homo sapiens annexin A8-like 2 (ANXA8L2), mRNA [NM_001630]	244	ANXA8L2	14.7827	12.8705	10.3547	14.1218	13.7345	14.1974	12.8692	12.3132	14.0053	13.8247	14.3466	13.5021	14.2232	14.3602	14.0009	10.9626	13.491	13.6281	14.6717	12.7006	13.638	13.7147	13.8981	13.0738	13.0948	14.5762	13.4488	13.9848	12.9774	12.8831	14.8153	11.6538	12.111	14.1148	14.6207	12.4934	13.7309	14.1761	13.4874	13.4582	-0.0291647	-1.02042	39.9273	2	ANXA8L2	chr10:47746919-47763040
A_23_P103617	Homo sapiens annexin A9 (ANXA9), mRNA [NM_003568]	8416	ANXA9	4.75977	4.18581	4.95446	5.1088	4.91104	5.33619	4.84202	4.86284	4.96467	4.91902	4.69196	4.22045	5.01017	4.78725	4.40765	4.03743	4.75097	4.60092	5.2216	5.63904	6.65902	5.30714	5.01453	4.76323	4.87756	5.41803	5.74644	4.7889	5.44306	5.73817	6.72974	4.31142	5.10212	5.95294	5.57014	5.02741	4.94795	4.71653	4.767	5.35544	0.588443	1.50362	0.0850317	1	ANXA9	chr1:150954498-150968114
A_23_P145718	Homo sapiens acyloxyacyl hydrolase (neutrophil) (AOAH), mRNA [NM_001637]	313	AOAH	7.57616	8.75111	7.74905	7.57288	8.23265	8.42317	7.86799	8.02465	8.02632	8.51037	7.91069	7.76114	8.309	8.48526	7.00819	8.22819	7.69425	6.26067	7.81048	7.90696	6.94609	8.33216	6.97635	7.60225	7.05216	7.2711	7.68925	8.26276	8.0965	8.04355	8.05367	8.42724	8.37163	8.18317	7.14882	8.10503	7.35297	7.68179	7.90538	7.76334	-0.14204	-1.10346	22.6626	2	AOAH	chr7:36552548-36764154
A_23_P4133	Homo sapiens amine oxidase, copper containing 2 (retina-specific) (AOC2), transcript variant 1, mRNA [NM_001158]	314	AOC2	3.66666	2.96104	3.66502	3.33714	3.25018	2.72668	3.82146	4.32618	3.96858	3.65893	2.79984	2.88304	2.93318	3.75439	4.78062	3.86432	3.91209	4.1863	3.10188	4.61005	4.02055	3.23898	3.87801	4.17177	3.59244	2.49227	3.45245	3.74973	2.68553	3.53297	3.36661	4.16719	2.30326	3.94292	2.86413	3.48809	3.89767	2.27353	3.55776	3.45938	-0.0983883	-1.07058	29.071	2	AOC2	chr17:40996608-41002724
A_23_P426305	Homo sapiens amine oxidase, copper containing 3 (vascular adhesion protein 1) (AOC3), mRNA [NM_003734]	8639	AOC3	14.2668	12.8751	14.0655	14.1876	14.007	13.3162	13.8565	13.1225	13.8691	13.7491	13.6557	13.8685	14.1951	13.8935	14.3243	14.1953	13.8901	14.2396	14.1554	13.5699	13.2041	13.3773	13.321	13.9005	13.266	13.0083	13.0074	13.8561	13.8263	13.2291	12.1369	14.179	13.614	13.3695	13.0944	13.4577	13.1163	13.1065	13.8807	13.3495	-0.531188	-1.44512	0.0433069	1	AOC3	chr17:41003200-41010140
A_33_P3354414	Homo sapiens aldehyde oxidase 1 (AOX1), mRNA [NM_001159]	316	AOX1	9.25561	8.38237	9.28148	9.78636	8.14107	9.42305	7.84466	8.58729	9.85479	9.99753	9.59896	8.65615	8.67287	9.54828	9.36382	8.67538	8.83074	8.94095	7.64933	10.0275	11.1536	11.3922	10.2972	9.60842	11.1807	9.42997	9.67903	8.65662	10.3372	10.3236	10.579	9.28201	11.3869	11.0489	10.4842	9.97804	10.2062	10.3987	8.97319	10.2868	1.31365	2.4857	0	1	AOX1	chr2:201450730-201536217
A_23_P69791	Homo sapiens adaptor-related protein complex 1 associated regulatory protein (AP1AR), transcript variant 1, mRNA [NM_018569]	55435	AP1AR	7.34072	7.98854	7.63154	7.47406	7.59847	7.15296	7.84082	7.66422	7.56214	7.43362	7.52012	7.51397	6.15819	7.46071	7.12287	7.48896	7.7405	7.50263	7.76108	7.60918	7.74761	7.88129	7.27884	7.54795	7.8441	7.47492	7.2303	7.35079	7.51125	7.49972	7.3252	7.64089	7.61734	7.47619	7.2323	7.56913	7.25098	7.71147	7.47137	7.51576	0.0443865	1.03124	39.9273	2	AP1AR	chr4:113152894-113191211
A_23_P6398	Homo sapiens adaptor-related protein complex 1, beta 1 subunit (AP1B1), transcript variant 1, mRNA [NM_001127]	162	AP1B1	8.337	8.78053	8.26436	8.52569	8.57259	8.75139	8.641	8.82821	8.46442	8.71647	8.5224	8.5172	8.58089	9.02796	7.82855	8.30252	8.34994	7.62625	8.25669	8.85038	8.84792	8.67089	7.32143	8.39991	7.28144	8.62233	8.50338	8.33733	8.09085	8.82303	8.4482	8.71791	8.48491	8.2736	8.29086	8.59029	8.47792	8.17972	8.46811	8.37959	-0.0885136	-1.06327	24.3652	2	AP1B1	chr22:29723668-29784572
A_24_P381962	Homo sapiens adaptor-related protein complex 1, gamma 1 subunit (AP1G1), transcript variant 1, mRNA [NM_001030007]	164	AP1G1	10.9696	11.1251	10.9998	10.9276	10.876	10.9433	10.9368	10.8541	10.7919	11.0005	11.1371	10.8975	10.5747	10.778	11.1358	11.2493	11.09	11.2144	10.779	10.7739	11.1271	11.1432	10.7559	11.2571	11.1514	11.0015	10.9572	10.9307	11.1989	10.8956	10.9812	10.8415	11.117	10.9374	11.0305	11.0379	11.1521	11.025	10.9621	11.0166	0.0544648	1.03847	31.8325	2	AP1G1	chr16:71762904-71842976
A_23_P2967	Homo sapiens adaptor-related protein complex 1, gamma 2 subunit (AP1G2), mRNA [NM_003917]	8906	AP1G2	8.92539	9.09395	8.80609	9.14688	9.4279	9.21233	9.10914	9.48795	9.17699	8.83028	9.23833	9.12323	9.27076	8.78319	8.7923	8.85185	8.7039	9.17167	8.80644	8.98757	9.0195	9.09705	8.41984	9.06058	8.35695	9.42615	9.2494	9.06614	8.80949	9.20385	9.77171	9.15784	9.17674	9.09477	9.37915	9.08376	9.32822	8.97019	9.05045	9.08731	0.0368597	1.02588	40.2816	2	AP1G2	chr14:23980968-24048009
A_23_P55802	Homo sapiens adaptor-related protein complex 1, mu 1 subunit (AP1M1), transcript variant 2, mRNA [NM_032493]	8907	AP1M1	10.4431	10.2567	10.4931	10.3774	10.5933	10.4989	10.5501	10.5542	10.4958	10.7408	10.5008	10.5271	10.9215	10.6638	10.4039	10.5027	10.4068	10.2815	10.4648	10.5722	10.5123	10.3193	9.41439	10.5455	9.65795	10.2817	10.0252	10.6716	10.1044	10.4634	10.0626	10.6309	10.3542	10.4738	9.929	10.4147	10.1682	10.0352	10.5093	10.244	-0.26526	-1.20185	0.44981	1	AP1M1	chr19:16308664-16346156
A_23_P78543	Homo sapiens adaptor-related protein complex 1, mu 2 subunit (AP1M2), mRNA [NM_005498]	10053	AP1M2	9.30668	9.25582	8.89029	9.66079	8.89123	9.35681	9.44135	9.25228	9.13664	9.23708	9.87696	8.94399	9.54853	9.16552	8.69684	9.03854	8.93805	9.16047	9.29367	9.16647	9.52043	9.10586	8.80506	8.75839	8.1691	9.85745	9.43309	9.06349	8.35785	8.95561	9.84799	8.98473	7.66117	9.15162	9.59588	9.01144	9.75967	9.21068	9.21534	9.07453	-0.140819	-1.10253	17.5627	2	AP1M2	chr19:10683346-10697991
A_23_P157404	Homo sapiens adaptor-related protein complex 1, sigma 1 subunit (AP1S1), mRNA [NM_001283]	1174	AP1S1	6.89408	7.07143	7.62058	7.82861	6.8928	8.32531	7.61316	7.66444	7.19853	7.61696	7.51392	7.35948	7.65044	7.65843	7.55485	7.80426	7.17064	6.79278	6.59925	7.85135	7.9368	7.56464	7.84162	8.01329	7.4642	8.12665	7.43285	7.43755	7.95045	8.09903	7.61334	7.39575	7.20299	7.43219	8.0524	7.8474	7.74221	7.57514	7.4121	7.71473	0.302627	1.23339	1.71243	1	AP1S1	chr7:100797685-100804557
A_33_P3258782	Homo sapiens adaptor-related protein complex 1, sigma 2 subunit (AP1S2), mRNA [NM_003916]	8905	AP1S2	9.38616	9.79818	9.07433	8.75761	9.22356	9.5411	9.22085	8.74051	9.30621	9.21121	8.90548	9.94734	8.85751	9.41174	9.48219	9.60917	8.92959	8.74578	9.1028	9.70471	9.31544	9.41893	8.80072	9.57612	9.59584	8.77063	9.4533	9.66463	10.0488	9.68457	8.70012	9.37111	9.57961	9.3768	9.13489	9.20333	8.6329	9.41026	9.22375	9.33909	0.115333	1.08323	29.071	2	AP1S2	chrX:15843928-15873137
A_33_P3275707	Homo sapiens adaptor-related protein complex 1, sigma 3 subunit (AP1S3), mRNA [NM_001039569]	130340	AP1S3	10.1226	9.15683	9.96699	9.43655	9.81808	9.46593	9.21942	8.59188	9.65137	9.13378	9.83618	8.95724	9.72447	9.43994	10.0036	9.53977	9.16883	8.95996	9.41734	9.16176	9.27817	9.54758	10.0243	8.5999	9.40405	9.64278	9.0013	8.77836	9.0169	8.19376	8.69651	9.10344	8.79775	9.14544	9.60263	8.67066	9.0843	9.53445	9.4532	9.12021	-0.332982	-1.25961	1.36439	1	AP1S3	chr2:224620046-224702319
A_23_P4885	Homo sapiens adaptor-related protein complex 2, alpha 1 subunit (AP2A1), transcript variant 1, mRNA [NM_014203]	160	AP2A1	7.16214	7.30516	7.51099	7.06188	7.26599	7.39129	7.23855	7.4205	7.16269	7.48778	7.37847	7.19664	7.37811	7.62475	7.25855	7.19722	6.97732	7.32814	6.99967	7.59746	7.57707	7.2641	6.28114	7.24767	6.86178	7.31144	7.08117	7.27211	6.96506	7.47843	7.01544	7.3037	7.32102	7.35133	7.14921	7.28026	7.1389	6.88725	7.28136	7.17813	-0.103227	-1.07417	14.3026	2	AP2A1	chr19:50270179-50316567
A_33_P3311863	Homo sapiens adaptor-related protein complex 2, alpha 2 subunit (AP2A2), mRNA [NM_012305]	161	AP2A2	7.59156	7.16788	8.02812	7.87693	7.76818	7.37258	7.39848	7.51912	7.73655	7.83853	7.58134	7.64629	8.0904	7.861	7.79736	7.66188	7.10146	7.80268	7.7777	7.55032	7.77879	7.23564	6.85799	7.52856	6.49169	7.31904	7.3895	7.52424	6.92224	7.52771	7.33386	7.96356	7.27834	7.26053	7.07236	7.53167	7.35046	6.49021	7.66411	7.28456	-0.379546	-1.30093	0.126968	1	AP2A2	chr11:925808-1012245
A_24_P253827	Homo sapiens adaptor-related protein complex 2, beta 1 subunit (AP2B1), transcript variant 1, mRNA [NM_001030006]	163	AP2B1	9.78913	9.70538	9.85451	10.0431	9.6622	10.2237	10.0635	9.71794	9.94397	10.0937	9.7419	9.96146	10.2085	9.91637	10.0316	10.1376	9.88316	9.86351	9.78099	9.87533	9.79067	9.5572	9.21938	9.76746	8.94339	9.6957	9.72002	9.98492	9.59966	9.80412	9.94148	10.0537	9.76724	9.86832	9.87186	9.65975	9.93773	9.53834	9.92748	9.71559	-0.211885	-1.1582	0.779225	1	AP2B1	chr17:33914281-34053436
A_33_P3378800	Homo sapiens adaptor-related protein complex 2, mu 1 subunit (AP2M1), transcript variant 1, mRNA [NM_004068]	1173	AP2M1	14.878	14.3298	14.761	14.631	14.7619	14.7607	14.8097	14.8099	14.8127	14.6095	14.6518	14.6334	14.6984	14.922	14.7488	14.6035	14.5189	14.656	14.8262	14.8292	14.6969	14.6414	14.6163	14.883	14.4672	14.5712	14.842	14.729	15.0122	14.6397	14.7051	14.7423	14.589	14.6384	14.5391	14.5978	14.3973	14.5877	14.7065	14.6697	-0.0367578	-1.02581	26.011	2	AP2M1	chr3:183892633-183901879
A_33_P3346663	Homo sapiens adaptor-related protein complex 2, sigma 1 subunit (AP2S1), transcript variant AP17, mRNA [NM_004069]	1175	AP2S1	14.1505	14.4125	14.2164	14.2215	14.294	14.7117	14.6012	14.987	14.3501	14.2376	14.1359	14.2393	14.5736	14.8015	14.4017	14.1475	14.521	14.4119	14.4903	14.7002	14.698	14.6272	14.8578	14.8851	14.5819	14.6518	14.6183	14.2548	14.7291	14.6457	14.5639	14.5031	14.4461	14.7237	14.2959	14.7577	14.274	14.6989	14.416	14.606	0.189908	1.14069	3.43031	1	AP2S1	chr19:47341422-47354203
A_23_P136635	Homo sapiens adaptor-related protein complex 3, beta 1 subunit (AP3B1), mRNA [NM_003664]	8546	AP3B1	10.7902	10.9117	10.871	11.1894	11.1415	11.1258	11.4149	11.1707	10.6655	10.9825	11.0655	10.9483	10.5766	10.859	11.0534	10.8019	10.611	10.4801	10.6363	11.1527	11.2977	11.3596	10.9681	11.1004	11.0293	11.1521	10.9091	10.9244	10.9029	11.2332	10.9766	10.8734	11.0171	11.1411	10.669	11.1727	11.1735	11.1309	10.9103	11.0623	0.152031	1.11113	8.40734	2	AP3B1	chr5:77298149-77590579
A_33_P3571120	Homo sapiens adaptor-related protein complex 3, delta 1 subunit (AP3D1), transcript variant 2, mRNA [NM_003938]	8943	AP3D1	10.8857	11.2996	11.0748	11.165	11.2473	11.4487	11.3586	11.3269	11.01	11.4601	11.1465	11.1676	11.4646	11.5276	11.0923	11.2598	11.1547	11.0022	11.018	11.464	11.4211	11.4089	10.0442	11.1175	10.1793	11.1932	11.1059	11.3125	10.751	11.2586	11.1945	11.2155	11.1327	11.3403	11.0787	11.3629	11.3576	11.0167	11.2163	11.1029	-0.113409	-1.08178	15.8482	2	AP3D1	chr19:2100986-2151556
A_23_P158938	Homo sapiens adaptor-related protein complex 3, mu 1 subunit (AP3M1), transcript variant 1, mRNA [NM_207012]	26985	AP3M1	7.74646	7.8558	7.86994	7.84532	7.88007	8.05645	9.38831	7.74161	7.86136	7.82193	7.75037	7.85741	7.48568	8.29701	7.74566	7.81612	7.62363	7.1276	7.84747	8.12931	8.21658	7.97559	7.95298	8.06901	8.21477	7.6428	8.01503	8.10688	8.42001	8.07357	7.73917	8.26616	7.72465	7.95054	7.86128	8.18286	7.64351	7.99995	7.87464	8.00972	0.135075	1.09815	22.6626	2	AP3M1	chr10:75880014-75910826
A_24_P64039	Homo sapiens adaptor-related protein complex 3, mu 2 subunit (AP3M2), transcript variant 2, mRNA [NM_006803]	10947	AP3M2	9.39136	8.89267	9.33626	9.15288	9.40726	9.24343	9.17614	9.10299	9.08826	9.31575	9.67573	8.89905	9.37478	9.4905	9.08204	9.4777	8.35805	9.08537	9.19537	8.87633	9.03311	8.86306	9.53646	9.08554	9.60696	9.33284	9.12675	9.22865	9.11919	8.97599	9.13689	9.29853	9.08401	9.24708	9.2714	9.10021	9.58678	9.16296	9.19714	9.1933	-0.00383379	-1.00266	39.2929	2	AP3M2	chr8:42010463-42028701
A_33_P3429576	Homo sapiens adaptor-related protein complex 3, sigma 1 subunit (AP3S1), mRNA [NM_001284]	1176	AP3S1	8.93171	9.14552	9.15425	9.01229	8.97442	9.62278	8.99753	9.14929	9.33137	9.34554	8.99193	9.58408	8.5833	9.22473	9.14428	8.91684	8.86412	8.38036	8.8311	9.48626	9.53486	9.41664	9.55907	9.5904	9.92024	9.12176	9.54958	9.24215	10.0416	9.6888	8.80043	9.29739	9.43256	9.39103	9.49758	9.39504	9.26458	9.594	9.06239	9.46442	0.402029	1.32136	0.073087	1	AP3S1	chr5:115177618-115249778
A_24_P287691	Homo sapiens adaptor-related protein complex 3, sigma 2 subunit (AP3S2), mRNA [NM_005829]	10239	AP3S2	9.48631	9.65974	9.57511	9.41453	9.61036	10.03	9.62283	9.88211	9.44772	9.32163	9.65695	9.49441	9.67396	9.93135	9.35072	9.22502	9.26428	9.29099	9.57473	9.35113	9.81901	10.097	8.71209	9.41959	8.73564	9.80565	9.29964	9.8812	9.56119	9.43275	9.53987	9.47469	9.27718	10.1349	9.62236	9.86137	9.92041	9.29366	9.55331	9.53892	-0.0143899	-1.01002	37.5193	2	AP3S2	chr15:90373830-90456222
A_33_P3261973	Homo sapiens adaptor-related protein complex 4, beta 1 subunit (AP4B1), mRNA [NM_006594]	10717	AP4B1	6.38097	6.4655	6.8123	6.62372	6.77495	6.89431	6.79648	6.36255	6.42861	6.38853	6.40003	6.70104	6.70546	6.82058	7.01531	6.5514	5.61803	6.46875	6.68766	6.6447	6.29525	6.45646	5.49293	6.85747	5.11922	6.50575	5.87444	6.71899	6.11747	6.34924	6.52704	6.91593	6.68266	6.50021	6.49812	6.07157	6.35517	6.49272	6.57348	6.34081	-0.232677	-1.17501	5.09625	2	AP4B1	chr1:114356432-114447741
A_24_P929369	Homo sapiens adaptor-related protein complex 4, epsilon 1 subunit (AP4E1), mRNA [NM_007347]	23431	AP4E1	9.99991	9.99232	10.2132	9.94423	10.1709	9.98279	9.98792	10.3751	10.0086	10.0759	10.0613	10.0701	9.24748	10.1453	10.0245	9.88946	9.76884	9.94881	9.99979	10.1623	10.045	10.3143	10.4101	10.2759	10.5764	10.0946	10.3788	10.0964	10.6274	10.0102	10.0027	10.2166	10.1381	9.94401	10.3793	10.2042	9.93786	10.1602	9.99508	10.2092	0.214107	1.15999	1.71243	1	AP4E1	chr15:51200868-51298097
A_33_P3237944	Homo sapiens adaptor-related protein complex 4, mu 1 subunit (AP4M1), mRNA [NM_004722]	9179	AP4M1	7.35668	6.73773	6.91212	7.44814	7.39435	6.99757	7.29522	7.00803	7.34782	7.11208	7.50922	6.83587	7.39407	7.38651	7.08408	7.19502	7.00067	7.27354	7.09454	6.6318	6.84811	7.27126	6.73772	7.18808	6.42744	7.46942	6.77669	7.26706	6.53017	6.7964	7.30899	7.28775	6.52835	6.94294	7.4469	7.00945	7.44736	6.71117	7.17807	6.98037	-0.197694	-1.14686	2.1745	1	AP4M1	chr7:99690403-99723128
A_24_P401645	Homo sapiens adaptor-related protein complex 4, sigma 1 subunit (AP4S1), transcript variant 2, mRNA [NM_001128126]	11154	AP4S1	6.28774	6.30856	6.03453	5.77825	5.46262	5.55427	5.89001	5.87222	5.99775	5.79714	5.64102	5.87247	4.77406	6.0607	5.92473	5.83579	6.29615	5.95083	6.50229	5.98905	5.68362	5.57426	6.35086	5.84908	6.50631	5.71547	5.95406	6.32312	6.28022	5.55217	5.59717	6.16995	6.12405	5.41237	5.73879	5.70351	5.50734	5.69571	5.88638	5.88037	-0.00600192	-1.00417	39.9273	2	AP4S1	chr14:31363004-31565656
A_23_P36611	Homo sapiens apoptotic peptidase activating factor 1 (APAF1), transcript variant 3, mRNA [NM_181861]	317	APAF1	7.42605	7.76625	7.57342	7.18567	7.15661	7.33229	7.18663	6.97922	7.54334	7.52138	7.10608	7.46385	7.1951	7.20707	7.5654	7.38027	7.50657	7.56762	7.34401	7.27761	6.98718	7.31165	7.81197	7.6018	7.73718	7.14261	7.32192	7.57995	7.93766	7.32211	7.34885	7.32018	7.55607	7.12895	7.57664	7.23894	7.08872	7.21579	7.36878	7.39504	0.0262603	1.01837	41.3839	2	APAF1	chr12:99039077-100378432
A_33_P3295650	Homo sapiens amyloid beta (A4) precursor protein-binding, family A, member 1 (APBA1), mRNA [NM_001163]	320	APBA1	4.83705	4.71975	5.32185	4.58314	4.49462	4.97627	5.02632	4.91551	5.07501	5.50182	4.65708	4.69738	5.18957	5.16926	5.93155	5.48611	4.63727	5.73723	5.28477	5.41389	5.33294	4.84647	4.51438	4.66055	5.11506	4.81805	5.86383	4.51396	5.85687	5.08046	5.30157	5.42139	4.57665	4.71418	5.32782	4.83116	5.25434	5.58298	5.06535	5.10666	0.0413164	1.02905	40.8936	2	APBA1	chr9:72042448-72287275
A_23_P146849	Homo sapiens amyloid beta (A4) precursor protein-binding, family A, member 2 (APBA2), transcript variant 1, mRNA [NM_005503]	321	APBA2	4.33874	4.61899	5.94792	5.44006	5.94905	5.7563	6.12213	5.2992	5.61531	5.10635	5.3777	5.52604	5.16362	5.97629	5.44979	5.84295	4.56826	4.20753	6.09902	6.25414	5.90233	6.17814	3.99704	6.03134	4.09192	5.21809	5.19415	5.8073	5.57171	4.76687	5.07734	6.16609	5.82288	5.38763	5.73865	5.58354	5.36017	5.56788	5.38975	5.4588	0.06905	1.04903	39.9273	2	APBA2	chr15:29213839-29410516
A_33_P3295640	Homo sapiens amyloid beta (A4) precursor protein-binding, family A, member 3 (APBA3), mRNA [NM_004886]	9546	APBA3	6.89694	6.92561	6.74556	6.70884	6.91694	6.59249	7.16511	6.50887	6.48156	6.88783	6.75917	6.59233	6.92762	7.21307	6.93232	6.99715	6.8155	6.85948	6.94192	6.6261	6.94709	7.1141	7.32406	6.80573	6.80085	6.52118	6.37328	6.67808	6.54054	6.55882	6.9804	7.04023	6.69407	6.84398	6.60743	6.74005	6.59986	6.88731	6.83517	6.7728	-0.0623773	-1.04418	22.6626	2	APBA3	chr19:3708334-3761673
A_23_P1998	Homo sapiens amyloid beta (A4) precursor protein-binding, family B, member 1 (Fe65) (APBB1), transcript variant 1, mRNA [NM_001164]	322	APBB1	9.30983	8.16036	9.18377	9.0174	8.90409	8.52626	8.85239	8.87962	9.14836	8.90624	9.25648	8.88775	9.3293	9.02961	8.96401	8.98127	8.51917	9.11292	9.19146	8.60854	8.70938	8.56374	8.34393	8.80669	7.95967	8.50691	8.48966	9.09437	8.16547	8.30305	8.60506	8.90263	8.45641	8.82596	8.43763	8.47586	9.02916	8.44077	8.9558	8.56447	-0.391336	-1.31161	0.0261667	1	APBB1	chr11:6416354-6440644
A_24_P232365	Homo sapiens amyloid beta (A4) precursor protein-binding, family B, member 1 interacting protein (APBB1IP), mRNA [NM_019043]	54518	APBB1IP	8.77407	9.80043	8.38238	8.82612	9.0768	9.60064	9.30017	9.01167	8.69138	8.81387	8.5015	9.52182	9.46115	8.31639	8.90154	8.68854	9.10551	8.10283	8.4724	9.25241	8.58784	9.21122	8.64816	9.31578	8.93827	9.19711	8.91849	9.33227	9.07686	9.47079	8.9783	9.23175	9.98596	9.08558	8.9757	9.61649	9.30334	9.31948	8.91311	9.18136	0.268243	1.20434	7.22927	2	APBB1IP	chr10:26727265-26856732
A_33_P3251901	Homo sapiens amyloid beta (A4) precursor protein-binding, family B, member 2 (APBB2), transcript variant 1, mRNA [NM_004307]	323	APBB2	10.1272	9.66596	10.0723	9.83674	9.34399	10.6321	9.63663	9.78355	10.1094	10.3683	9.44868	10.1443	11.0503	9.32594	9.60736	9.95213	9.79856	10.4659	10.0735	9.02973	9.22713	8.9801	9.20785	9.42616	9.09832	9.39058	10.5387	9.94325	9.59423	9.79688	10.1482	9.6638	10.6782	9.96333	9.70501	9.5481	9.12942	9.2802	9.97068	9.59733	-0.373347	-1.29535	1.36439	1	APBB2	chr4:40812043-41216635
A_33_P3356926	Homo sapiens amyloid beta (A4) precursor protein-binding, family B, member 3 (APBB3), transcript variant 1, mRNA [NM_133174]	10307	APBB3	6.01735	5.53098	5.80069	6.03456	6.18762	5.65302	5.86996	6.15462	5.74157	5.65899	6.02217	6.22362	5.95541	6.24385	5.89212	6.214	6.16184	6.02962	6.27763	6.12135	6.1801	5.93992	4.58332	5.7844	5.31071	5.84874	6.01367	6.25515	5.63094	5.19539	5.9344	6.00919	5.99009	6.31053	5.88501	5.98637	6.39082	5.96989	5.98261	5.86	-0.122612	-1.0887	15.8482	2	APBB3	chr5:139937852-139944189
A_23_P70213	Homo sapiens adenomatous polyposis coli (APC), transcript variant 3, mRNA [NM_000038]	324	APC	6.02406	5.36318	6.29918	5.97743	6.3762	5.23719	6.52346	5.3473	5.95095	6.06384	6.2667	5.65281	4.65924	6.0864	5.93071	5.88471	4.81977	6.01144	6.40309	6.27682	6.19264	5.67551	5.08304	5.61941	5.70031	5.69205	5.26845	6.20401	5.56008	5.12917	4.87425	6.10647	5.36998	5.76666	4.9111	5.59716	5.15474	5.48251	5.83567	5.56128	-0.274384	-1.20948	6.09949	2	APC	chr5:112043201-112181936
A_23_P101905	Homo sapiens adenomatosis polyposis coli 2 (APC2), mRNA [NM_005883]	10297	APC2	2.7714	4.42164	4.78372	4.65741	4.28556	3.9582	4.39275	2.77916	3.9586	4.04133	5.38482	3.424	4.20961	4.08292	4.14167	3.87631	4.59148	3.7622	4.63215	4.30702	4.96425	4.52776	4.49065	3.60195	3.41866	4.2141	4.12258	4.00898	3.46141	3.54882	3.57632	4.68954	4.30795	4.13469	3.79633	4.71101	4.88406	3.73719	4.11342	4.13175	0.0183339	1.01279	42.2917	2	APC2	chr19:1450147-1479228
A_23_P337262	Homo sapiens adenomatosis polyposis coli down-regulated 1 (APCDD1), mRNA [NM_153000]	147495	APCDD1	11.1891	9.71693	11.5418	11.3637	11.6789	12.403	10.5404	10.8989	11.2764	11.3646	11.8444	11.1926	11.225	11.0967	12.28	11.0457	10.1646	10.9781	10.5197	11.9989	12.4969	12.4881	12.0405	12.1119	12.4387	12.4029	11.974	10.9909	12.0865	11.3209	11.5155	11.7794	12.4375	12.4809	12.1053	12.13	12.4974	12.7085	11.1748	12.1055	0.930742	1.90626	0	1	APCDD1	chr18:10454624-10488698
A_23_P41143	Homo sapiens N-acylaminoacyl-peptide hydrolase (APEH), mRNA [NM_001640]	327	APEH	10.3792	10.1701	10.1701	10.6136	10.6019	10.7779	10.485	10.4135	10.416	10.5048	10.4482	10.497	10.8415	10.6465	10.2648	10.1938	10.2128	10.1971	10.3905	10.6655	10.5954	10.4979	9.6882	10.3817	9.39389	10.4781	10.5069	10.4302	9.94637	10.5098	10.5528	10.5067	10.2635	10.4061	10.4831	10.5876	10.4616	10.3795	10.4329	10.3545	-0.0783805	-1.05583	21.0512	2	APEH	chr3:49711434-49720934
A_23_P151653	Homo sapiens APEX nuclease (multifunctional DNA repair enzyme) 1 (APEX1), transcript variant 3, mRNA [NM_080649]	328	APEX1	9.38071	9.13028	9.51307	9.70037	9.42753	10.0296	9.66369	9.85895	9.75945	9.60277	9.3087	9.63472	9.64612	9.91476	9.5642	9.33849	9.06541	9.16931	9.75318	9.9706	9.9618	9.56777	9.09101	9.77389	9.1524	9.49296	9.60418	9.66205	9.99644	9.61571	9.50302	9.44059	9.7667	9.81618	9.80321	9.89922	9.71964	9.72429	9.5506	9.66114	0.110544	1.07963	21.0512	2	APEX1	chr14:20923289-20925931
A_23_P256682	Homo sapiens APEX nuclease (apurinic/apyrimidinic endonuclease) 2 (APEX2), nuclear gene encoding mitochondrial protein, mRNA [NM_014481]	27301	APEX2	9.48572	9.69296	9.50701	9.852	9.81893	9.84197	9.75573	10.122	9.64582	9.62397	9.88705	9.70483	10.1483	10.2565	9.4866	9.78393	9.86407	9.65077	9.90656	9.89675	10.0788	10.0913	9.95369	9.81621	9.93258	9.85455	9.8382	9.62553	10.072	9.87522	9.90113	9.88681	9.76859	9.93439	9.76189	10.1483	9.78651	10.1127	9.7913	9.91238	0.121078	1.08755	11.1896	2	APEX2	chrX:55026755-55034306
A_23_P930	Homo sapiens anterior pharynx defective 1 homolog A (C. elegans) (APH1A), transcript variant 1, mRNA [NM_001077628]	51107	APH1A	7.49923	7.09941	7.47127	8.04308	7.44931	7.65141	7.77522	7.11573	7.41452	8.03959	6.99821	7.63608	7.73964	8.10388	7.50284	7.76797	7.2533	6.9303	7.14265	7.67278	7.4353	7.12673	6.23511	7.01254	6.7991	7.26303	7.11262	7.77949	7.06689	7.40411	6.49182	7.47476	7.05344	7.13444	7.04258	7.30131	7.21732	7.19982	7.50703	7.14859	-0.358444	-1.28204	0.327234	1	APH1A	chr1:150237798-150241609
A_23_P205997	Homo sapiens anterior pharynx defective 1 homolog B (C. elegans) (APH1B), transcript variant 1, mRNA [NM_031301]	83464	APH1B	8.96254	10.1171	9.22432	9.29532	9.80545	9.88239	9.71358	10.2875	9.60089	9.44803	9.6619	9.51377	9.50184	9.61023	9.25434	9.57992	9.92939	9.31324	9.14684	9.65783	9.87687	9.44226	9.68961	9.67763	9.91172	10.048	9.8605	9.07079	9.52754	9.90582	9.46048	9.65925	9.53869	9.50835	9.47264	9.60279	9.77565	9.76799	9.57098	9.65549	0.0845152	1.06033	29.071	2	APH1B	chr15:63569748-63601325
A_23_P203255	Homo sapiens apoptosis inhibitor 5 (API5), transcript variant 2, mRNA [NM_006595]	8539	API5	7.43898	7.47876	7.24771	7.29706	7.37479	7.26684	7.67043	7.06081	7.71642	7.79631	7.18537	7.10188	6.6477	7.60565	7.12313	7.85731	7.06854	7.52204	7.66801	7.62042	7.34816	7.81532	6.72768	7.81559	6.79432	7.12288	6.91286	7.35904	7.24667	7.68988	7.19661	7.26376	6.84331	7.31622	7.15124	7.19359	7.73781	7.33919	7.37514	7.28919	-0.0859554	-1.06139	22.6626	2	API5	chr11:43333504-43366080
A_23_P2066	Homo sapiens APAF1 interacting protein (APIP), mRNA [NM_015957]	51074	APIP	9.22152	9.32322	8.89403	9.23188	8.68983	8.92385	9.42894	9.96846	9.20739	9.48744	9.12191	9.57053	8.78536	9.19391	8.85185	9.24395	8.93407	9.00811	9.56326	9.75229	9.65056	9.08721	10.1967	9.19401	9.76575	9.28104	9.63619	9.04249	10.2613	9.64228	8.70474	9.18932	8.86841	8.78047	9.06901	9.28566	8.76136	9.1352	9.19208	9.33179	0.139706	1.10168	24.3652	2	APIP	chr11:34903842-35017675
A_33_P3300395	Homo sapiens apoptosis-inducing, TAF9-like domain 1 (APITD1), transcript variant B, mRNA [NM_199295]	378708	APITD1	9.63479	9.24644	9.45753	10.0028	9.79324	9.77022	9.77456	9.87322	10.0815	9.54478	10.6175	9.55423	9.84838	9.48403	9.7723	9.46815	8.98501	9.84216	10.1172	9.7178	9.94763	10.0658	10.3652	9.68425	10.1828	10.4666	10.6493	9.6898	9.77601	9.85909	10.2562	9.36031	9.29616	10.2117	10.7195	9.64593	10.7104	9.99918	9.7299	10.0318	0.301868	1.23274	2.1745	1	APITD1	chr1:10490158-10512060
A_23_P334246	Homo sapiens aprataxin and PNKP like factor (APLF), mRNA [NM_173545]	200558	APLF	2.32642	2.31321	2.23499	2.20623	2.24702	2.12598	2.23861	2.04464	2.09126	2.18883	2.20394	2.15134	2.16537	2.24462	2.38106	2.17775	2.26537	2.19109	2.25073	2.20101	2.31117	2.24364	2.37244	2.17961	2.17336	2.23585	2.21824	2.04826	2.2235	2.04496	2.23379	2.25184	2.24085	1.95637	2.2103	3.41478	2.14596	2.11311	2.21308	2.25363	0.0405563	1.02851	38.4618	2	APLF	chr2:68694690-68807294
A_23_P113393	Homo sapiens apelin (APLN), mRNA [NM_017413]	8862	APLN	12.5802	10.0308	11.3476	10.811	11.7043	10.2098	10.8662	9.77835	11.067	10.5035	10.44	11.1212	10.0018	13.2741	12.1304	11.0683	7.43539	7.83899	12.0999	11.2393	10.1304	8.36025	8.1659	10.4378	9.42908	8.96272	8.93267	10.4546	11.5912	8.19639	6.60567	10.7885	9.13266	7.92897	6.27561	8.41267	6.28765	10.2397	10.7531	9.03009	-1.72299	-3.30121	0.0433069	1	APLN	chrX:128779235-128788933
A_23_P318860	Homo sapiens apelin receptor (APLNR), transcript variant 1, mRNA [NM_005161]	187	APLNR	5.55784	3.35225	5.56819	3.83543	6.14887	4.53074	5.87783	7.16079	5.97779	4.80733	4.95047	5.36605	3.85246	5.08739	4.63768	5.72776	2.94031	4.30787	5.5793	5.48677	5.84214	5.13931	4.10345	5.35914	4.09705	4.25999	5.84259	6.31696	6.17564	4.58223	4.01862	5.52933	5.20659	5.11828	4.40574	5.06513	4.10412	5.21484	5.01402	5.04568	0.0316618	1.02219	42.2917	2	APLNR	chr11:57001051-57004927
A_23_P202939	Homo sapiens amyloid beta (A4) precursor-like protein 2 (APLP2), transcript variant 1, mRNA [NM_001642]	334	APLP2	14.4469	14.039	14.7311	14.6997	14.6353	14.0347	14.5265	14.1206	14.4375	14.4378	14.3592	14.1977	14.4605	14.5173	14.4702	14.7084	13.749	14.2775	14.2936	14.2447	14.3665	13.9143	13.4283	14.0884	13.4282	14.0752	13.8492	14.3295	13.8013	13.952	13.8919	14.1918	13.375	14.164	13.6754	14.0716	13.9109	13.8571	14.3759	13.9271	-0.448795	-1.3649	0	1	APLP2	chr11:129939715-130014706
A_33_P3257708	Homo sapiens apolipoprotein A-I binding protein (APOA1BP), mRNA [NM_144772]	128240	APOA1BP	11.389	11.2191	11.2242	11.3561	11.1887	11.3839	11.3525	11.2007	10.8965	11.1872	11.2086	11.2529	11.5101	11.609	11.0899	11.015	11.2772	11.0559	11.8669	11.43	11.8918	11.5578	11.0634	11.3701	11.1267	11.4486	11.3639	11.0857	11.3239	11.5078	11.4101	11.6789	11.3436	11.2066	11.2092	11.4055	11.4877	11.6769	11.2781	11.3994	0.121297	1.08771	15.8482	2	APOA1BP	chr1:156561557-156564091
A_23_P70387	Homo sapiens apolipoprotein B mRNA editing enzyme, catalytic polypeptide-like 2 (APOBEC2), mRNA [NM_006789]	10930	APOBEC2	5.88003	5.98682	6.17204	6.01965	5.68094	5.50532	6.06004	5.67829	5.33165	6.57436	5.67152	6.00141	6.65597	7.71172	6.50974	5.27834	5.96457	5.50856	6.83272	7.00963	5.84915	5.19217	6.55967	6.43665	6.43681	5.75554	6.50297	6.5642	5.95504	5.15893	4.69277	5.90099	5.83393	5.97184	4.676	5.94481	5.34271	6.15531	6.05388	5.89153	-0.162346	-1.11911	22.6626	2	APOBEC2	chr6:41020939-41032630
A_32_P9543	Homo sapiens apolipoprotein B mRNA editing enzyme, catalytic polypeptide-like 3A (APOBEC3A), mRNA [NM_145699]	200315	APOBEC3A	8.95186	8.80061	8.2376	7.42577	7.80548	8.19179	7.79915	8.79473	8.56749	8.73261	7.97654	6.94495	9.16228	10.2609	7.43736	10.2307	9.31301	6.1166	8.76696	6.99656	6.03504	7.29556	6.86632	7.1855	8.15646	7.30325	7.45734	10.7426	8.23403	1.2252	7.31074	8.27599	7.29618	6.50075	7.14239	6.23458	5.87185	7.19218	8.3956	7.01697	-1.37862	-2.6002	0.167689	1	APOBEC3A	chr22:39353526-39388784
A_23_P120931	Homo sapiens apolipoprotein B mRNA editing enzyme, catalytic polypeptide-like 3C (APOBEC3C), mRNA [NM_014508]	27350	APOBEC3C	7.83571	7.3749	7.33204	7.38028	7.86839	8.40155	7.45106	7.46046	7.73925	7.7758	7.38012	7.92842	8.07106	8.26631	7.42185	7.20232	7.65886	6.45553	7.13192	7.8398	7.77549	7.86268	8.21376	8.08574	7.41743	7.64442	7.98109	8.39943	7.71781	7.97025	7.99646	8.03881	8.46315	7.70121	7.8581	7.89141	7.85402	7.63163	7.5861	7.91277	0.326677	1.25412	1.71243	1	APOBEC3C	chr22:39410264-39414825
A_23_P132316	Homo sapiens apolipoprotein B mRNA editing enzyme, catalytic polypeptide-like 3D (APOBEC3D), mRNA [NM_152426]	140564	APOBEC3D	4.70954	4.97656	4.76814	4.32	5.07446	5.20357	5.27649	5.81707	6.14413	5.05674	5.30449	4.80268	4.80411	5.13448	4.88081	5.14961	5.10615	4.59557	4.91561	4.59039	3.61358	4.7322	4.22054	4.95112	4.17845	5.14975	5.67705	4.77082	4.3073	4.53827	5.64655	5.26391	5.34124	4.94283	4.66773	4.8196	5.31343	4.58083	5.05475	4.80556	-0.249189	-1.18854	6.09949	2	APOBEC3D	chr22:39417117-39429256
A_23_P357101	Homo sapiens apolipoprotein B mRNA editing enzyme, catalytic polypeptide-like 3F (APOBEC3F), transcript variant 1, mRNA [NM_145298]	200316	APOBEC3F	7.2693	6.7893	6.82057	6.74481	7.33935	7.87126	6.73711	6.79445	7.16318	7.2792	6.73897	7.31961	7.55209	7.71676	6.73748	6.55852	7.12514	5.90198	6.71232	7.28404	7.15538	7.25544	7.80286	7.26073	6.86026	7.11248	7.49616	7.96087	7.17275	7.36811	7.52899	7.49008	7.89586	7.12805	7.32567	7.37404	7.27508	7.00631	7.00902	7.35543	0.346408	1.27139	1.71243	1	APOBEC3F	chr22:39436672-39451975
A_23_P143713	Homo sapiens apolipoprotein B mRNA editing enzyme, catalytic polypeptide-like 3G (APOBEC3G), mRNA [NM_021822]	60489	APOBEC3G	9.30238	9.70791	9.43367	9.60356	10.4119	9.96719	9.91267	9.24706	9.36075	9.86483	9.85319	10.2831	9.80897	10.3887	9.45849	9.1227	9.10258	8.27068	9.30588	9.49051	9.45651	9.88368	8.79233	10.0978	8.71426	9.72023	10.0024	10.6974	9.27552	9.44148	9.58007	10.5801	10.0896	9.61341	9.7519	9.86645	9.76658	9.7862	9.60032	9.71613	0.115803	1.08358	31.8325	2	APOBEC3G	chr22:39473009-39483748
A_32_P347617	Homo sapiens apolipoprotein B mRNA editing enzyme, catalytic polypeptide-like 3H (APOBEC3H), transcript variant 2, mRNA [NM_181773]	164668	APOBEC3H	5.62623	7.37195	5.84668	6.17445	7.21996	6.90458	5.19184	5.48268	7.17589	7.15635	6.24748	6.62138	6.41615	7.10041	5.37568	5.24795	5.75893	5.81112	5.77302	6.81297	6.43842	7.74325	7.39245	7.68177	6.64938	6.48677	7.84239	7.35531	6.50628	6.27704	7.57658	7.8296	7.21267	7.00519	6.96358	7.27202	6.88067	6.75953	6.23699	7.08873	0.851745	1.80468	0.0239126	1	APOBEC3H	chr22:39493228-39500072
A_33_P3332150	Homo sapiens apolipoprotein B mRNA editing enzyme, catalytic polypeptide-like 4 (putative) (APOBEC4), mRNA [NM_203454]	403314	APOBEC4	1.99491	2.05352	2.0446	6.15159	4.79847	3.72422	3.83203	5.55182	3.88698	1.83799	8.61157	2.50075	4.0758	3.11924	3.86175	5.28783	2.05749	3.64332	2.10858	1.89644	4.02535	2.75073	5.41801	2.00512	6.81216	7.38188	6.18029	3.88343	2.00899	3.4864	5.63911	3.09586	2.7799	5.03448	7.40049	4.79618	7.74858	4.71106	3.74434	4.58181	0.837473	1.78692	11.1896	2	APOBEC4	chr1:183605207-183897666
A_24_P109214	Homo sapiens apolipoprotein C-I (APOC1), mRNA [NM_001645]	341	APOC1	13.1852	14.1682	13.7682	12.9417	13.8544	14.1891	14.4146	15.1908	13.2153	14.273	13.4994	14.4715	13.2473	13.6271	12.5497	13.2639	13.4131	13.3375	13.7766	13.5859	13.1298	12.6928	13.936	13.8328	13.3766	13.4694	13.5484	13.4797	14.2184	14.1846	13.2856	13.6306	12.3729	12.3189	12.7579	13.8375	11.845	13.1681	13.7046	13.2985	-0.406088	-1.32509	3.43031	1	APOC1	chr19:45417920-45422606
A_23_P208302	Homo sapiens apolipoprotein C-II (APOC2), mRNA [NM_000483]	344	APOC2	8.6094	7.44014	6.76053	8.14699	7.88774	7.63507	7.68932	9.73122	8.29882	8.16432	6.87519	7.69702	9.05625	8.46384	8.25318	8.63807	7.8603	7.97189	8.97146	7.89958	7.99551	4.08163	7.74459	7.27938	6.89945	8.27035	8.37003	7.43637	7.88834	8.29491	6.43827	7.54605	5.99346	5.65741	7.26593	8.85464	6.70771	8.64476	8.1132	7.32991	-0.783283	-1.72104	0.779225	1	APOC2	chr19:45445494-45452822
A_23_P136777	Homo sapiens apolipoprotein D (APOD), mRNA [NM_001647]	347	APOD	6.07023	5.73137	5.58843	6.42395	5.20559	7.16668	5.05921	5.54703	5.91886	5.96567	7.08579	5.64774	5.54228	4.74836	7.1335	6.50832	7.3141	6.49649	5.08645	6.44665	8.23485	7.38936	7.90404	5.00995	6.87223	6.78889	7.18573	6.60401	5.6457	6.01469	7.31457	7.14687	7.64141	6.87098	6.87487	5.45506	7.41827	6.12002	6.01263	6.78622	0.773586	1.70951	0.327234	1	APOD	chr3:195295572-195311076
A_33_P3223592	Homo sapiens apolipoprotein E (APOE), mRNA [NM_000041]	348	APOE	15.8897	17.5266	16.584	15.1504	16.0896	17.2079	17.3338	17.7102	15.4418	16.9732	16.3502	17.0794	15.4626	16.5418	15.1113	15.7158	16.2072	15.4507	15.6461	16.2049	16.5041	16.769	15.9555	16.5158	15.9932	16.6306	16.4227	15.9139	16.4252	16.1312	16.7003	16.1813	16.8213	15.6648	16.6071	16.7545	16.0805	16.4605	16.288	16.3546	0.0665284	1.04719	40.2816	2	APOE	chr19:45409038-45412650
A_24_P87931	Homo sapiens apolipoprotein L, 1 (APOL1), transcript variant 2, mRNA [NM_145343]	8542	APOL1	12.6027	12.2865	12.1261	12.2985	12.6442	12.576	12.3576	12.4877	12.187	12.8544	12.0786	12.6008	12.909	12.7733	12.5224	12.3432	12.4285	12.4059	12.4439	11.995	12.0329	11.9618	11.7138	12.2858	11.742	11.7252	12.7565	13.2439	12.6375	12.1895	12.5827	12.7075	12.6514	12.2663	12.0718	12.5233	12.0811	12.0347	12.4698	12.2738	-0.195973	-1.1455	6.09949	2	APOL1	chr22:36649116-36663577
A_24_P48898	Homo sapiens apolipoprotein L, 2 (APOL2), transcript variant beta, mRNA [NM_145637]	23780	APOL2	13.039	12.626	12.55	12.6443	13.2334	12.6505	13.0161	12.7068	12.4262	13.2276	12.6321	12.8613	12.98	13.2025	13.0127	12.8158	13.0054	12.922	12.8153	12.342	12.3652	12.2307	11.9691	12.6533	12.0041	12.1003	12.3546	13.8911	12.7913	12.2265	12.627	13.045	12.5973	12.4655	12.1171	12.7612	12.4924	12.1456	12.8614	12.4831	-0.378293	-1.2998	0.327234	1	APOL2	chr22:36622254-36636000
A_24_P416997	Homo sapiens apolipoprotein L, 3 (APOL3), transcript variant beta/a, mRNA [NM_145641]	80833	APOL3	10.2131	9.02339	9.65664	9.59781	10.1018	8.67748	9.84111	8.95457	9.088	9.75944	9.48002	9.64398	9.74242	9.73345	10.4698	9.85305	8.91905	9.8418	10.0357	8.65577	8.36683	8.33602	8.58518	9.25925	8.32865	8.40676	8.50142	10.5005	9.13712	8.20989	8.96588	9.62481	9.07738	8.78683	8.42236	9.17795	8.99335	8.16415	9.61224	8.8158	-0.79644	-1.73681	0	1	APOL3	chr22:36536370-36562225
A_33_P3276615	Homo sapiens apolipoprotein L, 4 (APOL4), transcript variant a, mRNA [NM_030643]	80832	APOL4	4.93444	6.79266	6.11594	7.55236	6.80589	5.80808	7.7069	7.08905	6.88266	7.51203	5.70023	5.37889	6.93117	6.88535	6.70155	7.07128	6.89373	6.80702	6.93452	7.58602	6.40103	5.35566	5.01361	6.52829	3.64164	6.65855	6.36342	7.29869	6.86957	3.35813	6.20724	6.9403	4.98282	6.19743	4.28198	5.50598	5.18418	3.96446	6.65809	5.70205	-0.95604	-1.93998	0.327234	1	APOL4	chr22:36585175-36600879
A_23_P155052	Homo sapiens apolipoprotein L, 6 (APOL6), mRNA [NM_030641]	80830	APOL6	4.67006	5.39165	4.21555	4.5198	5.41401	5.18389	4.96124	4.9946	4.34192	5.75924	4.82226	5.18103	4.79465	5.6151	4.35843	4.84131	5.09778	3.87869	5.00811	4.74826	3.52534	4.51369	3.0907	4.52957	2.1037	3.80365	3.96512	6.02775	4.43426	4.74419	4.72916	5.36572	3.89175	4.19668	4.33123	4.00685	4.34448	3.83349	4.89733	4.2203	-0.677037	-1.59885	0.243852	1	APOL6	chr22:36044423-36064456
A_23_P48217	Homo sapiens apolipoprotein L domain containing 1 (APOLD1), transcript variant 2, mRNA [NM_030817]	81575	APOLD1	9.65884	12.4164	12.568	10.6195	9.57151	9.86225	10.1816	11.9413	12.9341	12.3775	11.2272	9.3077	11.935	9.43989	11.3623	12.4393	13.1922	10.4604	9.38564	11.4447	10.1017	10.0987	9.44474	9.44618	10.4163	8.96062	8.87011	10.1245	9.99634	9.83364	9.45406	10.953	9.2397	9.82229	8.54595	10.0435	10.1248	8.91032	11.099	9.78058	-1.31841	-2.49391	0.0261667	1	APOLD1	chr12:12878850-12944399
A_23_P61127	Homo sapiens apolipoprotein O (APOO), transcript variant 1, mRNA [NM_024122]	79135	APOO	10.2117	10.428	9.87876	10.4001	9.83471	10.2722	10.2655	10.8257	9.99312	10.0353	11.2424	10.0115	10.1802	10.2297	10.1585	10.0564	10.1634	10.0659	10.0993	10.3729	10.2716	10.1051	10.7921	9.87856	10.4999	11.1139	10.6979	10.1597	9.94234	10.3331	10.7663	9.80281	10.2832	10.5481	11.0026	10.1404	11.0115	10.4718	10.2291	10.4313	0.202205	1.15046	8.40734	2	APOO	chrX:23851464-23926057
A_23_P136986	Homo sapiens apolipoprotein O-like (APOOL), mRNA [NM_198450]	139322	APOOL	5.14031	6.37749	6.40814	5.07484	5.87747	5.3992	5.26014	6.38081	6.12093	5.47971	5.58463	5.70854	5.18524	6.87039	6.29242	6.02164	5.99275	5.60738	5.78217	5.76621	6.02551	5.88258	7.55054	5.83674	6.03624	6.66119	6.08929	5.35126	5.75904	5.53169	5.63182	6.05614	5.46607	6.13309	5.85788	5.89881	5.09043	5.97334	5.81917	5.9262	0.107035	1.07701	33.1647	2	APOOL	chrX:84258897-84363974
A_33_P3508822	Homo sapiens amyloid beta (A4) precursor protein (APP), transcript variant 1, mRNA [NM_000484]	351	APP	14.2519	13.2449	14.243	14.2829	13.4172	14.3351	13.7984	13.15	13.6592	13.8643	13.6907	14.0594	13.7158	14.1989	14.4518	14.436	13.1801	13.7003	13.8401	13.6432	13.8189	13.5129	13.937	14.0633	14.1863	14.2695	13.5633	13.6433	13.8301	14.0369	13.5503	13.874	13.2166	13.7633	14.36	13.6658	13.6424	13.6988	13.8695	13.804	-0.0655042	-1.04645	27.5963	2	APP	chr21:27252860-27543446
A_23_P207280	Homo sapiens amyloid beta precursor protein (cytoplasmic tail) binding protein 2 (APPBP2), mRNA [NM_006380]	10513	APPBP2	10.9057	10.2519	10.9129	10.6645	10.7942	10.4368	10.5811	9.95494	10.777	10.5247	10.8494	10.7698	9.73394	10.5819	10.7242	10.8111	10.0507	10.6239	11.0376	10.8869	10.8578	11.0425	10.2843	10.7491	11.026	10.6372	10.92	10.6928	10.9352	10.3703	10.3613	10.8985	10.5339	10.7167	10.6314	10.4226	10.4573	10.859	10.5782	10.6991	0.120878	1.0874	22.6626	2	APPBP2	chr17:58520519-58603580
A_23_P166663	Homo sapiens adaptor protein, phosphotyrosine interaction, PH domain and leucine zipper containing 1 (APPL1), mRNA [NM_012096]	26060	APPL1	10.4111	10.7687	10.5594	10.2705	10.22	10.3974	10.502	9.61707	10.0366	10.3108	10.0645	10.2944	9.40047	9.82813	10.7461	10.2816	10.0708	10.1721	10.1491	9.97948	9.97583	10.0842	10.2944	10.171	9.82996	10.3699	9.46794	10.0215	9.36681	9.99007	10.0577	9.79865	10.4701	10.2557	9.90181	10.1566	9.91309	9.82261	10.2158	9.99618	-0.219651	-1.16445	2.74664	1	APPL1	chr3:57261764-57326710
A_23_P105747	Homo sapiens adaptor protein, phosphotyrosine interaction, PH domain and leucine zipper containing 2 (APPL2), mRNA [NM_018171]	55198	APPL2	8.13247	8.17433	8.39535	8.41773	8.24861	8.13322	8.30492	7.76842	8.19163	7.85727	8.91312	8.05775	7.97818	7.88075	8.46756	8.247	7.74991	7.9768	7.75674	8.11444	8.02008	7.95869	8.31584	8.17112	7.99533	8.84919	7.98645	7.99866	7.75533	7.86467	7.87316	7.91806	8.0798	7.89108	8.31565	7.91106	8.86609	7.92441	8.13957	8.09522	-0.0443511	-1.03122	29.071	2	APPL2	chr12:105567074-105630008
A_33_P3360097	Homo sapiens adenine phosphoribosyltransferase (APRT), transcript variant 1, mRNA [NM_000485]	353	APRT	13.5284	13.8544	13.5484	13.4259	13.5975	13.9803	13.5173	13.9135	13.7125	13.5571	13.5747	13.729	13.7701	13.7651	13.4496	13.5503	13.9506	13.6515	13.7136	14.0494	13.864	13.9908	13.5575	13.9135	13.4502	13.8212	13.5092	13.4254	13.6675	13.9887	14.2515	13.7648	14.1591	13.5481	13.9244	13.9637	13.9387	14.169	13.6731	13.8398	0.166694	1.12248	6.09949	2	APRT	chr16:88875876-88878342
A_33_P3369565	Homo sapiens aprataxin (APTX), transcript variant 4, mRNA [NM_017692]	54840	APTX	6.2622	6.2255	6.26313	6.16806	6.04796	5.96523	6.36588	6.23565	5.8339	6.0088	6.20661	6.24517	5.93608	6.34398	5.92808	6.12503	6.13297	5.36094	6.49042	6.19066	6.18878	6.11448	6.36466	5.94053	6.03626	6.24845	5.90601	5.9627	6.32611	6.00577	6.18659	5.92667	5.6673	5.69526	6.20315	6.1476	6.0585	6.16483	6.11293	6.07023	-0.0427	-1.03004	27.5963	2	APTX	chr9:32972603-33001639
A_33_P3253723	Homo sapiens aquaporin 1 (Colton blood group) (AQP1), mRNA [NM_198098]	358	AQP1	11.5117	11.0175	11.7926	11.5585	11.1751	11.8556	11.5106	10.7956	11.2175	12.6724	11.4706	11.2643	11.2316	12.0864	11.7902	12.0723	10.467	11.0409	11.2426	11.9416	11.9486	12.1396	9.75965	12.1321	10.0852	11.0689	11.0233	11.9348	11.5318	11.8429	10.7643	11.8908	11.0885	11.6909	10.1005	12.2164	10.9582	10.7666	11.4617	11.3097	-0.152016	-1.11112	24.3652	2	AQP1	chr7:30951414-30965131
A_23_P417974	Homo sapiens aquaporin 11 (AQP11), mRNA [NM_173039]	282679	AQP11	3.66271	4.54484	4.08757	4.41	3.8895	3.86502	3.93437	3.52195	3.4585	4.05103	4.99078	3.38594	3.78668	4.20435	2.88143	3.99101	1.93306	3.34076	4.17109	3.92801	4.84205	3.67899	4.57575	4.53554	3.49712	4.3379	3.72033	4.01116	4.8442	3.54184	4.24145	3.99801	4.67697	3.88168	3.91229	4.91017	4.32971	4.07637	3.7953	4.18629	0.390996	1.3113	4.22705	1	AQP11	chr11:77300679-77321401
A_33_P3209591	Homo sapiens aquaporin 3 (Gill blood group) (AQP3), mRNA [NM_004925]	360	AQP3	8.74422	9.82923	8.53337	9.82129	9.05027	10.5584	10.0622	10.4765	8.77411	10.7327	10.1094	9.6761	10.1269	8.72368	8.72015	10.0393	9.1646	8.35079	8.61146	10.2162	10.4008	9.98026	8.73372	9.85916	8.19555	9.95165	9.45203	10.2806	9.78157	10.1367	9.83903	10.4827	8.89372	9.84552	10.0438	9.73996	10.4395	10.213	9.47919	9.81503	0.335838	1.26211	12.6648	2	AQP3	chr9:33441151-33447631
A_24_P202522	Homo sapiens aquaporin 4 (AQP4), transcript variant a, mRNA [NM_001650]	361	AQP4	9.83404	9.60376	9.92807	9.58573	9.57308	8.83259	9.88919	9.20379	9.90516	9.20056	8.7085	9.53287	8.00677	10.6882	9.35176	9.10284	8.48519	9.82936	10.1955	9.76787	9.67891	9.21687	9.26757	8.24156	8.84941	8.73752	9.12752	10.0878	9.33514	8.89337	9.27627	9.42711	6.65461	9.31195	8.58715	8.31672	7.79884	9.16935	9.44511	8.93398	-0.511129	-1.42516	1.71243	1	AQP4	chr18:24432007-24765302
A_23_P366812	Homo sapiens aquaporin 5 (AQP5), mRNA [NM_001651]	362	AQP5	8.01187	8.04456	8.60376	9.37273	7.90786	9.71064	9.63075	8.9917	8.42228	8.53941	9.36232	9.82351	8.98545	7.61323	8.31224	7.97796	8.45273	8.66128	9.07509	9.29176	9.96868	10.632	10.1242	9.6412	9.19932	10.4727	10.5861	8.65395	8.35572	9.67553	9.95942	9.06034	9.05057	9.76194	10.6703	9.53061	10.4566	10.7612	8.71049	9.78169	1.0712	2.10118	0	1	AQP5	chr12:50355278-50359465
A_23_P106362	Homo sapiens aquaporin 9 (AQP9), mRNA [NM_020980]	366	AQP9	9.59914	11.5584	9.43329	9.53789	10.7022	10.8827	10.6233	12.2638	9.80714	10.0271	10.0027	10.7582	9.8221	9.67053	8.83536	10.4438	10.4415	9.55296	9.43508	11.0536	11.0707	10.2084	10.4237	10.5896	10.8501	10.925	10.7767	10.5251	10.8691	11.3035	10.6962	10.3275	9.52038	9.96814	9.71352	10.3368	9.07622	9.89056	10.1788	10.4276	0.248825	1.18824	21.0512	2	AQP9	chr15:58430407-58478110
A_24_P316305	Intron-binding protein aquarius (Intron-binding protein of 160 kDa)(IBP160) [Source:UniProtKB/Swiss-Prot;Acc:O60306] [ENST00000156471]	9716	AQR	10.5618	10.1353	10.0406	10.2845	10.0336	10.1548	10.3289	9.89744	10.2841	10.1657	10.2492	10.2631	9.97084	10.2124	10.2039	10.2342	10.1063	10.2242	10.3904	9.97135	9.74373	9.91568	10.7337	10.017	10.5045	10.2584	9.62579	10.4896	9.93829	10.1631	10.2731	10.2828	10.4933	10.0203	10.3647	9.87228	10.0364	9.82637	10.1969	10.1332	-0.0637374	-1.04517	22.6626	2	AQR	chr15:35148551-35261995
A_23_P113111	Homo sapiens androgen receptor (AR), transcript variant 1, mRNA [NM_000044]	367	AR	10.1464	8.40825	9.85035	9.39688	9.61587	9.36506	9.54411	8.51581	9.73032	9.17848	10.0396	9.59263	10.0357	9.39852	10.1231	9.50248	8.90654	9.08056	10.0259	9.36524	9.21237	9.05802	9.52722	8.85633	9.29693	9.58509	9.13331	9.28185	8.80667	8.35818	9.17137	9.64824	8.94159	9.40268	9.42567	8.67493	9.61909	9.26512	9.49771	9.19105	-0.306667	-1.23685	2.1745	1	AR	chrX:66763873-66950461
A_23_P73511	Homo sapiens v-raf murine sarcoma 3611 viral oncogene homolog (ARAF), mRNA [NM_001654]	369	ARAF	9.44276	9.52541	9.4568	9.52027	9.56334	9.42477	9.57253	9.57281	9.43481	9.67636	9.41785	9.38437	9.76512	9.76069	9.2812	9.61831	9.42963	9.35261	9.4193	9.5473	9.44701	9.27778	7.96389	9.16967	7.92799	9.20586	8.9436	9.55915	8.78544	9.16091	9.38083	9.53893	9.15536	9.35906	8.89856	9.14311	9.08347	8.79809	9.50626	9.07084	-0.435416	-1.3523	0.0433069	1	ARAF	chrX:47420498-47479256
A_33_P3416583	Homo sapiens ArfGAP with RhoGAP domain, ankyrin repeat and PH domain 1 (ARAP1), transcript variant 4, mRNA [NM_001135190]	116985	ARAP1	5.93636	6.0319	6.18709	6.28713	6.24984	5.60577	6.3968	6.61353	6.27108	6.12453	5.58885	6.1595	6.54237	6.26171	5.75046	5.90618	6.03415	6.04745	6.68273	5.74756	6.21623	5.5908	4.68198	6.01247	4.72893	5.57134	5.59347	6.00955	5.18548	5.5652	5.51028	6.37043	4.97082	6.1208	5.20724	5.8918	5.72172	5.09981	6.14092	5.56821	-0.572712	-1.48732	0	1	ARAP1	chr11:72396113-72463434
A_32_P83784	Homo sapiens ArfGAP with RhoGAP domain, ankyrin repeat and PH domain 2 (ARAP2), mRNA [NM_015230]	116984	ARAP2	11.0765	11.5607	10.809	10.6918	11.3588	10.013	10.8721	10.1083	11.1066	11.205	10.8671	10.5017	9.71633	10.7997	10.9868	11.0327	11.149	11.528	10.9158	10.0626	9.85836	10.0858	8.87774	9.93831	9.38081	9.85057	9.87281	10.6017	9.69852	9.64268	10.318	10.3489	9.95561	10	9.73609	9.9487	9.88974	9.77725	10.8578	9.88654	-0.971313	-1.96062	0	1	ARAP2	chr4:36067619-36245979
A_23_P167389	Homo sapiens ArfGAP with RhoGAP domain, ankyrin repeat and PH domain 3 (ARAP3), mRNA [NM_022481]	64411	ARAP3	12.3741	11.034	12.2457	11.4766	11.6539	10.7477	11.7977	11.4202	11.4352	11.6119	11.4306	11.7046	11.7882	11.8861	12.2343	11.9102	11.366	12.3414	12.1297	10.9938	10.92	10.941	10.8138	11.0632	10.9851	10.8203	10.5662	11.9701	11.0046	10.4936	10.6929	11.7937	10.756	10.8583	10.4901	11.2257	10.5737	10.6339	11.7152	10.9261	-0.789064	-1.72795	0	1	ARAP3	chr5:141032967-141061800
A_23_P365738	Homo sapiens activity-regulated cytoskeleton-associated protein (ARC), mRNA [NM_015193]	23237	ARC	9.07683	9.1754	7.94847	6.85348	6.89883	6.00775	8.08663	7.94452	7.5195	8.8332	5.85521	7.06636	8.56569	7.42737	9.20091	7.7231	9.99198	9.20738	8.23209	6.16751	5.51544	5.46035	3.94495	5.24128	4.67849	4.75523	5.45173	6.9235	6.68528	4.52453	3.93144	8.26923	4.78755	4.17962	2.40194	5.89399	3.67406	4.24194	7.97972	5.09095	-2.88877	-7.40639	0	1	ARC	chr8:143692404-143695833
A_33_P3356216	Homo sapiens archain 1 (ARCN1), transcript variant 1, mRNA [NM_001655]	372	ARCN1	7.79131	8.84156	7.90745	8.26165	7.82932	8.01525	8.31882	7.5004	7.22048	6.88175	7.79843	7.29427	7.38793	6.95238	7.99639	8.0066	8.68266	7.59422	7.39048	7.81255	7.13066	7.53988	7.78346	7.66227	6.73802	7.75181	6.19898	7.33944	6.3278	7.6294	7.51343	6.9966	7.4673	8.0942	7.06129	7.92617	8.02607	7.36561	7.77218	7.38763	-0.384548	-1.30545	1.71243	1	ARCN1	chr11:118443101-118473747
A_23_P201086	Homo sapiens ADP-ribosylation factor 1 (ARF1), transcript variant 1, mRNA [NM_001024227]	375	ARF1	10.043	10.3402	10.3037	10.2817	10.3411	10.3176	10.4582	10.2299	10.2232	10.639	10.2842	10.3745	10.4425	10.6796	10.3893	10.2685	9.79839	9.61498	9.80413	10.3449	10.3314	10.0857	9.10367	10.0012	9.29418	10.327	9.91596	10.5024	9.97398	10.3342	9.65313	10.2836	9.93826	10.1723	10.0264	10.1916	10.0965	9.88237	10.2544	10.0241	-0.230262	-1.17305	2.1745	1	ARF1	chr1:228270360-228286913
A_24_P256307	Homo sapiens ADP-ribosylation factor 3 (ARF3), mRNA [NM_001659]	377	ARF3	12.1176	12.2062	12.147	12.2382	12.3959	12.3884	12.5799	12.1802	12.3073	12.4246	12.1977	12.2815	12.5144	12.3111	12.3597	12.3464	12.18	12.0458	12.1477	11.9944	12.1652	12.069	11.5781	12.2661	11.7123	12.2804	12.1169	12.6272	12.0576	12.2634	12.109	12.3268	12.1011	12.0787	12.0852	12.3512	12.155	11.8594	12.2826	12.1156	-0.166978	-1.1227	1.71243	1	ARF3	chr12:49329991-49351252
A_23_P431789	Homo sapiens ADP-ribosylation factor 4 (ARF4), mRNA [NM_001660]	378	ARF4	12.5295	12.9497	12.6486	12.5237	12.4158	13.0896	12.719	12.7896	12.7597	12.7693	12.5466	12.7861	12.549	12.983	12.4793	12.5406	12.8135	12.1574	12.4683	13.0482	12.9459	12.8792	13.3367	12.9043	13.4789	12.8162	13.1265	12.869	13.3472	13.0703	12.534	12.633	12.7197	12.9419	12.958	12.9362	12.7585	12.8985	12.6589	12.958	0.299153	1.23042	0.243852	1	ARF4	chr3:57557089-57583215
A_33_P3260777	Homo sapiens ADP-ribosylation factor 5 (ARF5), mRNA [NM_001662]	381	ARF5	15.2361	14.9187	15.1573	15.2002	15.0404	15.213	15.0617	14.7453	15.028	14.9728	15.2097	14.936	15.1771	15.229	15.1605	15.2317	14.9182	15.1668	15.2878	15.0289	15.1405	15.1618	15.0878	15.4258	15.0518	15.0081	15.2663	14.9908	15.0961	14.9815	15.1862	14.9766	14.9067	15.1686	15.3205	15.2164	15.1875	15.2773	15.0995	15.1305	0.0309937	1.02172	39.2929	2	ARF5	chr7:127228405-127231759
A_24_P472455	Homo sapiens ADP-ribosylation factor 6 (ARF6), mRNA [NM_001663]	382	ARF6	9.79408	10.2214	9.99877	9.91245	9.94476	10.102	9.97002	9.96781	9.96163	10.1966	9.68883	9.95618	9.27917	10.172	9.83884	10.1285	9.84573	9.48275	9.69626	10.0936	9.76397	9.74437	9.89878	10.192	10.0082	9.96334	10.0416	10.3453	10.2715	10.1397	9.79738	9.92356	10.265	9.90645	9.96428	10.0265	9.64646	9.87691	9.90304	9.9931	0.0900605	1.06441	24.3652	2	ARF6	chr14:50359735-50363772
A_23_P210379	Homo sapiens ADP-ribosylation factor GTPase activating protein 1 (ARFGAP1), transcript variant 2, mRNA [NM_175609]	55738	ARFGAP1	11.6819	11.8063	11.7732	11.9072	11.9108	11.8969	11.9814	12.0082	11.4835	11.7433	11.8618	11.5992	12.0755	11.9252	11.9438	11.9996	12.2656	12.2198	11.6968	11.9283	12.0742	12.11	11.6747	12.171	11.7213	11.8251	11.6166	11.6083	11.8579	11.8106	12.268	11.9438	12.0883	11.968	11.9067	12.2139	12.1507	12.0581	11.8832	11.9471	0.0639749	1.04534	30.5036	2	ARFGAP1	chr20:61904164-61921142
A_33_P3272483	Homo sapiens ADP-ribosylation factor GTPase activating protein 2 (ARFGAP2), mRNA [NM_032389]	84364	ARFGAP2	12.8243	11.9123	12.3613	12.4727	12.4232	12.2416	12.3683	12.1836	12.545	12.4426	12.4613	12.5014	12.9399	12.4157	12.6211	12.5494	12.3961	13.0973	12.8452	12.1683	11.8982	12.1124	12.2952	12.2992	12.0672	12.1412	12.4449	12.6281	12.4033	12.2047	12.7541	12.3827	12.5308	12.3193	12.4784	12.3653	12.2742	12.2549	12.5054	12.317	-0.18841	-1.13951	2.1745	1	ARFGAP2	chr11:46958250-47198676
A_23_P68970	Homo sapiens ADP-ribosylation factor GTPase activating protein 3 (ARFGAP3), transcript variant 1, mRNA [NM_014570]	26286	ARFGAP3	11.4578	12.9492	12.0376	11.8639	11.6999	12.0493	11.9528	11.8435	11.7324	12.4827	12.0246	11.7971	11.5997	11.7241	11.6867	12.262	12.4254	11.4477	11.2466	12.1078	12.2984	12.3794	12.1618	12.1135	12.3479	12.2931	12.1232	11.8614	12.2178	12.3309	11.9048	11.9386	12.1558	12.387	12.4394	12.1928	12.3993	12.2893	11.9096	12.2075	0.297856	1.22932	1.00368	1	ARFGAP3	chr22:43192531-43253408
A_23_P82941	Homo sapiens ADP-ribosylation factor guanine nucleotide-exchange factor 1(brefeldin A-inhibited) (ARFGEF1), mRNA [NM_006421]	10565	ARFGEF1	10.6744	11.0552	10.8741	10.7291	10.8445	10.5629	10.7525	10.7701	10.6091	10.6218	10.9442	10.5266	9.8075	10.4995	11.0225	10.6787	10.4807	10.7761	10.6372	10.6439	10.5577	10.617	10.9516	10.6811	10.7306	11.0716	10.4873	10.5433	10.5715	10.6895	10.5803	10.5765	10.4938	10.4817	10.6343	10.5644	10.8222	10.6232	10.6772	10.6485	-0.0287101	-1.0201	30.5036	2	ARFGEF1	chr8:68109883-68255912
A_33_P3271925	Homo sapiens ADP-ribosylation factor guanine nucleotide-exchange factor 2 (brefeldin A-inhibited) (ARFGEF2), mRNA [NM_006420]	10564	ARFGEF2	8.77684	8.94791	8.80563	8.84174	8.82099	8.81218	8.90548	9.07153	8.90724	9.05721	9.04633	8.84813	7.85212	8.75802	8.69784	8.81278	8.60384	8.69087	8.70625	8.69369	8.74994	8.7864	8.89496	8.71096	9.32224	8.84147	8.88118	8.90648	9.03446	9.13274	8.69753	8.62562	9.10539	8.74325	8.79999	8.74498	8.79198	8.68974	8.78752	8.85016	0.0626352	1.04437	33.1647	2	ARFGEF2	chr20:47538274-47653230
A_23_P95050	Homo sapiens ADP-ribosylation factor interacting protein 1 (ARFIP1), transcript variant 1, mRNA [NM_001025595]	27236	ARFIP1	7.32654	6.86899	6.73612	6.44929	6.27423	7.21853	6.6478	7.14398	7.26399	6.74273	6.55435	7.12935	6.37641	6.09273	6.81807	6.71377	6.73252	7.00485	7.4253	6.77914	5.30742	6.18746	6.7934	6.37132	6.44048	6.40967	7.0221	7.03375	6.9179	7.27832	7.31087	6.30038	6.70746	6.59569	6.82087	6.55662	6.61604	6.32549	6.81682	6.6197	-0.197112	-1.1464	9.84183	2	ARFIP1	chr4:153701111-153833063
A_23_P139228	Homo sapiens ADP-ribosylation factor interacting protein 2 (ARFIP2), mRNA [NM_012402]	23647	ARFIP2	9.90478	10.2485	10.0474	10.1466	9.99238	10.1935	10.166	10.3441	9.98514	10.1329	10.7998	9.95271	10.412	10.1461	9.96392	10.0883	10.4453	10.2448	9.93312	10.1426	10.2953	10.2077	9.56981	10.0623	9.88611	10.6353	10.2539	9.96804	9.83988	10.1186	10.3244	10.0829	10.1099	10.2309	10.3804	10.1954	10.5823	10.17	10.1657	10.1608	-0.00482511	-1.00335	38.4618	2	ARFIP2	chr11:6495912-6505911
A_24_P159948	Homo sapiens ADP-ribosylation factor related protein 1 (ARFRP1), transcript variant 1, mRNA [NM_003224]	10139	ARFRP1	8.09553	7.68283	8.08322	7.93162	7.88386	7.76975	8.09198	8.17051	7.99487	8.10104	7.93728	7.80539	8.31693	8.41805	8.10546	7.93983	8.09706	7.70607	8.08857	7.68578	7.8565	7.96875	7.35677	7.95052	7.46439	7.53481	7.66574	8.08288	7.70944	7.77684	7.79066	8.22483	7.6979	7.98152	7.92008	7.82148	7.69764	7.67881	8.01157	7.78239	-0.229184	-1.17217	0.327234	1	ARFRP1	chr20:62289162-62367494
A_23_P128728	Homo sapiens arginase, type II (ARG2), nuclear gene encoding mitochondrial protein, mRNA [NM_001172]	384	ARG2	5.82539	8.47413	7.24422	5.11154	5.48313	6.57609	6.48833	7.03491	6.66324	7.31442	7.00478	5.48083	6.37392	5.68729	5.77504	8.45734	8.77585	4.30828	4.92191	6.27591	6.48698	7.37562	7.75537	6.60503	7.40529	6.79381	6.66774	5.43852	6.90585	6.50082	6.93751	6.10499	6.19995	6.74345	7.8389	6.8694	6.69381	7.54488	6.47372	6.79704	0.323326	1.25121	21.0512	2	ARG2	chr14:68086578-68141602
A_33_P3349289	Homo sapiens arginine-fifty homeobox pseudogene 2 (ARGFXP2), non-coding RNA [NR_002222]	503640	ARGFXP2	2.19249	2.22016	2.60563	3.98888	2.99489	1.91713	3.57975	2.51993	3.16689	2.91061	2.04057	1.96657	3.2293	3.38682	2.37149	2.41518	2.5808	4.2153	4.26025	2.06146	2.20671	2.12531	2.35297	2.06106	2.03434	2.10927	2.07334	3.62975	2.11985	3.58196	4.03979	3.54912	3.07752	3.10455	2.07687	3.03451	1.96666	1.90892	2.87172	2.58495	-0.286771	-1.21991	12.6648	2	ARGFXP2	chr17:30469472-30552746
A_23_P162782	Homo sapiens arginine and glutamate rich 1 (ARGLU1), mRNA [NM_018011]	55082	ARGLU1	11.0249	11.1088	10.9286	10.5354	11.0811	10.5368	10.7286	10.5737	11.2371	10.6955	10.678	10.8839	10.3385	10.3605	11.3731	11.117	11.0108	12.1632	11.155	10.621	10.2695	10.4877	10.251	10.9298	10.5653	10.6297	10.6934	10.8165	10.6847	10.7356	11.2171	10.7147	10.8842	10.7599	10.8714	10.7934	10.896	10.6697	10.9227	10.71	-0.212642	-1.15881	5.09625	2	ARGLU1	chr13:107195661-107220514
A_23_P314070	Homo sapiens Rho GTPase activating protein 1 (ARHGAP1), mRNA [NM_004308]	392	ARHGAP1	14.1249	13.5787	13.8519	13.9404	13.9185	14.2524	13.8125	13.5888	14.0422	13.8717	14.1663	13.832	14.0432	14.0638	13.8651	13.7448	13.7341	13.7411	13.811	13.9815	14.1301	14.4921	13.915	14.4724	14.4094	14.1331	14.4613	13.8954	14.6625	14.3673	14.0775	13.9735	14.3055	14.3267	14.189	14.2686	14.1204	14.2377	13.8939	14.2326	0.338725	1.26464	0	1	ARHGAP1	chr11:46698624-46722215
A_23_P21548	Homo sapiens Rho GTPase activating protein 10 (ARHGAP10), mRNA [NM_024605]	79658	ARHGAP10	9.15572	9.31861	9.69793	9.4512	9.46821	9.46001	9.35174	10.0974	9.85103	9.29541	9.54575	9.57302	9.48802	9.26692	9.52831	9.4723	9.90471	10.063	9.62928	9.18862	9.50955	9.09731	9.34095	9.66052	9.2448	9.09022	9.34892	8.96648	9.3293	9.68411	9.01112	9.64913	9.53902	9.45601	9.2935	9.76626	9.32096	9.08877	9.55887	9.34661	-0.212267	-1.15851	1.71243	1	ARHGAP10	chr4:148653452-148993927
A_23_P149775	Homo sapiens Rho GTPase activating protein 12 (ARHGAP12), mRNA [NM_018287]	94134	ARHGAP12	11.5633	11.8663	11.4607	11.6239	11.3591	10.9079	11.4016	10.9696	11.3759	11.3976	11.4037	11.2796	10.1373	11.2729	11.4906	11.3415	10.9381	11.7362	11.5096	11.3946	11.3071	11.4161	11.036	11.3986	11.3901	11.1837	11.3885	11.7697	11.3706	11.0803	11.498	11.3988	10.8328	11.0579	11.3014	10.7555	11.158	11.266	11.3177	11.2633	-0.0543124	-1.03836	29.071	2	ARHGAP12	chr10:32094325-32217804
A_23_P84154	Homo sapiens Rho GTPase activating protein 15 (ARHGAP15), mRNA [NM_018460]	55843	ARHGAP15	9.06845	9.60077	9.11324	8.99133	9.30159	9.81699	9.01815	9.20463	9.55215	8.95326	9.03251	9.98185	8.73236	9.91057	9.34361	8.9823	9.22172	7.79375	9.01789	9.66573	9.31383	10.1008	9.69403	10.2108	9.65884	9.09583	9.47912	9.70708	10.2821	9.76129	9.5196	9.77227	10.6586	9.3928	9.69453	10.159	9.71632	10.1946	9.19143	9.79354	0.60211	1.51793	0.0395335	1	ARHGAP15	chr2:143886898-144525921
A_33_P3416206	Homo sapiens PP4534 mRNA, complete cds. [AF258580]	55114	ARHGAP17	5.37277	5.70918	5.45032	5.43843	5.93665	5.77757	5.67275	5.92015	5.48418	6.06313	5.20917	5.51817	5.71559	5.94451	5.68968	5.55684	5.49692	5.38646	5.48894	5.43445	5.53932	5.70397	5.56174	5.6014	5.24542	5.39252	5.48805	5.86696	6.03597	5.21977	5.51455	5.59333	6.26575	5.50254	5.09741	5.90809	5.44549	5.43298	5.62271	5.57104	-0.051669	-1.03646	27.5963	2	ARHGAP17	chr16:24930711-25026675
A_32_P162250	Homo sapiens Rho GTPase activating protein 18 (ARHGAP18), mRNA [NM_033515]	93663	ARHGAP18	11.3046	10.9274	11.2933	11.0003	11.0786	10.5893	11.1167	11.117	10.7317	11.2325	11.7414	10.7719	9.81523	10.992	11.1784	11.4983	10.605	11.2517	11.1247	10.7285	10.6199	9.93128	10.1499	10.4752	10.6066	11.259	10.6234	11.1999	10.8342	10.5646	10.5329	10.6413	10.0093	10.399	10.6488	10.5689	11.0775	10.3753	11.0195	10.5919	-0.427598	-1.34499	0.0850317	1	ARHGAP18	chr6:129898239-130031370
A_23_P334845	Homo sapiens Rho GTPase activating protein 19 (ARHGAP19), mRNA [NM_032900]	84986	ARHGAP19	3.11541	3.72413	3.49926	3.29372	3.87538	3.5613	2.87902	2.03813	3.20701	2.34591	2.99226	3.66132	2.98431	3.84171	2.49412	3.23322	2.97575	3.75645	3.55031	3.82872	2.78554	2.13816	2.48476	2.60625	2.00943	3.07755	3.16488	3.50301	2.12214	2.91386	3.81498	3.48198	3.46399	3.93277	3.45819	3.15356	3.90747	2.76485	3.21204	3.08485	-0.127191	-1.09217	24.3652	2	ARHGAP19	chr10:98757794-99052430
A_23_P422933	Homo sapiens Rho GTPase activating protein 20 (ARHGAP20), mRNA [NM_020809]	57569	ARHGAP20	8.81736	7.73225	8.61339	8.64535	8.60328	7.90976	8.62068	7.58943	8.83848	7.92171	8.05462	8.34528	8.38287	8.68214	9.00402	8.42681	7.69108	8.42533	8.08081	8.39848	8.45326	8.08048	8.39078	8.89831	8.54674	7.50708	7.96669	8.22964	8.51598	7.49886	7.7595	8.34386	8.00257	8.22821	7.98499	7.85126	7.75165	7.94696	8.33603	8.12396	-0.21207	-1.15835	8.40734	2	ARHGAP20	chr11:110447758-110583912
A_23_P115608	Homo sapiens Rho GTPase activating protein 21 (ARHGAP21), mRNA [NM_020824]	57584	ARHGAP21	9.25241	8.86876	9.75389	9.42292	9.27889	8.83042	9.21014	8.5122	9.41649	9.28214	9.26445	9.14004	8.52098	9.11049	9.30551	9.4603	8.5999	9.23062	9.29052	9.18571	9.29773	8.88533	8.71496	8.99076	9.08797	8.98694	8.8738	9.39263	8.98578	8.79627	8.55985	9.27046	9.13327	9.19203	8.87516	8.72635	8.8562	8.77942	9.14479	8.97845	-0.166339	-1.12221	6.09949	2	ARHGAP21	chr10:24872537-25012597
A_23_P75310	Homo sapiens Rho GTPase activating protein 22 (ARHGAP22), mRNA [NM_021226]	58504	ARHGAP22	9.43844	9.78705	9.50849	9.73184	10.0451	10.1443	10.1196	10.7212	9.65056	9.35767	10.0904	10.2374	10.196	10.0693	9.61046	9.04974	9.65803	9.71024	9.70611	9.91733	10.1087	10.4234	10.4205	10.1332	10.0023	10.6323	10.4183	9.17374	9.74868	9.95532	10.7106	10.3311	9.83023	10.2812	10.6274	10.2155	10.4581	10.4803	9.83326	10.2036	0.370327	1.29265	0.59403	1	ARHGAP22	chr10:49654067-49864310
A_33_P3358914	Homo sapiens Rho GTPase activating protein 23 (ARHGAP23), mRNA [NM_020876]	57636	ARHGAP23	5.44963	5.39021	5.20807	4.91647	5.04143	4.20973	7.11877	3.97422	4.43857	4.84478	4.93793	4.03131	4.5493	5.60415	5.5205	5.32226	5.6841	4.53133	5.07584	4.27805	4.40964	4.97409	3.03105	4.6531	3.41255	4.65819	3.90396	4.53036	2.78962	4.66918	3.86823	4.88504	4.05846	5.29694	4.50672	4.98059	3.41743	3.95716	5.04466	4.22528	-0.81938	-1.76465	0.0433069	1	ARHGAP23	chr17:36584719-36668628
A_24_P380061	Homo sapiens Rho GTPase activating protein 24 (ARHGAP24), transcript variant 1, mRNA [NM_001025616]	83478	ARHGAP24	7.06324	6.46918	7.3385	6.88592	6.89961	6.16662	6.86237	6.2382	7.26836	6.95617	6.95554	6.68493	6.27879	6.37373	7.01837	7.2512	6.14395	7.30714	7.08079	6.45143	6.8424	6.43456	6.72513	6.81085	6.47082	6.54689	6.29925	6.78695	6.75913	6.3187	5.89673	7.09441	6.8153	6.25824	6.45962	6.52337	6.30221	5.99914	6.80224	6.51553	-0.286708	-1.21985	1.71243	1	ARHGAP24	chr4:86396283-86923823
A_23_P142974	Homo sapiens Rho GTPase activating protein 25 (ARHGAP25), transcript variant 1, mRNA [NM_001007231]	9938	ARHGAP25	11.9654	11.8948	11.8312	11.9057	12.6749	12.2043	12.4663	12.2661	11.8953	12.3034	11.9119	12.5413	12.5573	12.1928	12.3358	11.8931	12.2694	11.8777	12.2161	12.1333	11.6556	11.9197	11.3683	12.0382	11.2114	11.7723	11.4895	12.6373	11.6368	12.0051	12.0598	12.3262	12.801	11.8442	11.6653	12.2661	12.0355	12.0689	12.1686	11.9439	-0.224627	-1.16848	4.22705	1	ARHGAP25	chr2:68961912-69053957
A_33_P3228305	Homo sapiens Rho GTPase activating protein 26 (ARHGAP26), transcript variant 1, mRNA [NM_015071]	23092	ARHGAP26	11.0742	10.4157	10.6098	10.2931	10.6394	10.0705	10.3699	9.9577	10.206	10.2347	10.4629	10.5272	9.57446	10.8095	10.5233	10.2878	9.81122	10.0471	11.1013	10.4507	10.4746	10.4863	10.5042	10.5207	10.635	10.2641	10.3945	10.6749	10.5525	10.3543	9.9589	10.6906	10.422	10.3294	10.2858	10.4175	9.97793	10.1	10.3692	10.3944	0.0251714	1.0176	41.9307	2	ARHGAP26	chr5:142150291-142608572
A_33_P3228558	Homo sapiens Rho GTPase activating protein 27 (ARHGAP27), transcript variant 1, mRNA [NM_199282]	201176	ARHGAP27	13.9663	13.4965	13.6542	13.6086	13.8921	13.3071	13.6378	13.321	13.4782	13.6524	13.4567	13.5662	13.8951	13.9088	13.7528	13.6369	13.6033	13.8655	14.0072	13.5368	13.2776	13.3628	13.0168	13.4833	13.152	13.4335	13.3077	13.9192	13.4643	13.5671	13.7157	13.7085	13.6709	13.2887	13.3009	13.5159	13.3667	13.1668	13.6688	13.4345	-0.23428	-1.17632	0.59403	1	ARHGAP27	chr17_ctg5_hap1:121842-125407
A_23_P130359	Homo sapiens Rho GTPase activating protein 28 (ARHGAP28), transcript variant 2, mRNA [NM_030672]	79822	ARHGAP28	4.72072	2.41169	4.76335	4.5766	4.41511	3.93681	4.96884	3.9961	4.25933	3.22411	4.03754	4.05676	3.78047	3.76694	5.80025	4.67702	3.55742	4.90839	3.5787	5.02578	2.46248	3.21284	2.8659	4.44312	2.13782	4.47572	2.7541	4.25419	3.84921	3.24595	4.08383	4.2136	3.94318	4.05324	3.31678	3.4137	2.68748	3.47012	4.18085	3.57416	-0.60669	-1.52276	1.00368	1	ARHGAP28	chr18:6834431-6915712
A_33_P3325502	Homo sapiens Rho GTPase activating protein 29 (ARHGAP29), mRNA [NM_004815]	9411	ARHGAP29	7.66484	5.52201	6.85778	6.39102	7.31715	5.10469	6.81925	6.08967	6.60155	6.85071	5.69408	6.68362	5.0004	6.63879	6.6535	7.33031	5.07492	7.27543	7.2416	6.50394	5.43222	6.07316	5.7574	6.05644	6.51126	5.86318	6.10752	7.33221	6.47501	4.86973	5.87665	6.44387	6.70863	5.76052	5.71266	5.85492	5.48773	4.91331	6.46376	5.98633	-0.477421	-1.39225	2.74664	1	ARHGAP29	chr1:94634462-94703307
A_23_P35045	Homo sapiens Rho GTPase activating protein 30 (ARHGAP30), transcript variant 1, mRNA [NM_001025598]	257106	ARHGAP30	9.57536	10.5166	9.62942	10.2059	10.954	10.2605	10.6717	10.9211	10.0647	10.2437	9.95637	10.4033	10.7674	10.3605	9.68268	9.99184	10.2464	9.4886	10.3127	10.5247	10.0587	10.1262	9.24635	10.5745	9.22691	10.1113	9.88014	10.4295	10.1933	10.4394	10.1481	10.6858	10.5221	9.94826	9.52589	10.5254	9.77781	9.93121	10.2238	10.0987	-0.1251	-1.09058	21.0512	2	ARHGAP30	chr1:161016731-161039760
A_33_P3237927	Homo sapiens Rho GTPase activating protein 4 (ARHGAP4), transcript variant 1, mRNA [NM_001164741]	393	ARHGAP4	13.8341	14.1551	14.0156	13.6494	14.3854	13.5345	13.968	13.9589	13.5153	13.8183	13.9134	13.7669	13.6487	14.22	13.7349	14.0554	13.755	14.1977	13.8293	13.6861	13.3731	13.9229	12.7945	13.8401	13.1506	13.84	13.5521	14.1647	13.4829	13.6842	14.1436	14.3299	14.3463	13.7947	13.406	14.1266	13.8131	13.7583	13.8924	13.7479	-0.144555	-1.10539	12.6648	2	ARHGAP4	chrX:153172829-153191714
A_33_P3242483	Homo sapiens Rho GTPase activating protein 5 (ARHGAP5), transcript variant 1, mRNA [NM_001030055]	394	ARHGAP5	11.3868	10.4712	10.893	10.7434	10.9517	9.78724	10.689	10.2158	10.7848	10.7785	10.7805	10.6851	9.94959	10.3754	10.6789	10.9657	10.2173	11.5356	11.2001	10.2572	10.2486	10.3322	10.5451	9.91239	10.481	9.91048	9.87987	10.6001	10.2312	9.52084	9.87802	10.6647	9.73125	9.92946	9.82087	9.76262	9.82189	9.97501	10.6889	10.0791	-0.60983	-1.52608	0	1	ARHGAP5	chr14:32546494-32628934
A_23_P217428	Homo sapiens Rho GTPase activating protein 6 (ARHGAP6), transcript variant 1, mRNA [NM_013427]	395	ARHGAP6	9.04628	7.8808	8.96807	8.65737	8.57338	7.64333	8.71328	8.41283	8.72062	8.71446	8.45823	8.40373	8.38688	8.28099	8.94256	9.02459	8.90807	9.47594	9.16776	7.90607	7.55286	7.048	8.03867	8.06656	8.1335	7.49487	8.06735	8.63221	8.45377	6.81598	7.07971	8.62552	8.08368	7.80898	8.00994	7.9472	7.43954	7.32976	8.65153	7.81759	-0.833946	-1.78255	0	1	ARHGAP6	chrX:11155662-11683821
A_23_P64661	Homo sapiens Rho GTPase activating protein 9 (ARHGAP9), transcript variant 1, mRNA [NM_032496]	64333	ARHGAP9	10.9294	11.8167	10.9614	10.8381	11.7149	11.6184	10.9922	11.3666	11.274	11.2802	10.815	11.5487	11.5576	11.3714	10.7406	10.9814	11.7252	10.1286	10.9993	11.3762	10.9942	11.6186	10.7454	11.5821	10.8322	11.1698	11.1154	11.6247	10.9702	11.7539	11.9644	11.6766	12.3625	11.2602	11.0968	11.7414	11.3139	11.4347	11.1926	11.4017	0.209131	1.15599	14.3026	2	ARHGAP9	chr12:57853917-57873633
A_23_P207766	Homo sapiens Rho GDP dissociation inhibitor (GDI) alpha (ARHGDIA), mRNA [NM_004309]	396	ARHGDIA	10.4481	10.4611	10.3574	10.32	10.2423	10.5414	10.4225	10.8896	10.4901	10.7855	10.069	10.5113	10.9472	10.8127	10.168	10.6025	10.9121	10.2491	10.3557	10.421	10.3888	10.2684	9.63436	10.6336	9.87643	10.1241	10.3623	10.6138	10.4279	10.4108	10.1888	10.5533	10.4759	10.2334	10.192	10.4236	9.99481	10.0911	10.5045	10.2797	-0.224788	-1.16861	1.71243	1	ARHGDIA	chr17:79825596-79829282
A_23_P151075	Homo sapiens Rho GDP dissociation inhibitor (GDI) beta (ARHGDIB), mRNA [NM_001175]	397	ARHGDIB	14.1253	14.3268	14.3122	14.1609	14.4365	14.4359	14.3889	14.5504	14.4107	14.2493	13.9006	14.4767	14.3727	14.482	14.1054	14.2097	14.0311	13.5693	14.2459	14.421	14.1969	14.1075	14.1172	14.5036	14.3018	14.2645	14.2718	14.615	14.5836	14.5919	14.1584	14.5096	14.6517	14.2912	14.1138	14.6179	14.1066	14.4023	14.2521	14.3593	0.107153	1.0771	21.0512	2	ARHGDIB	chr12:15094949-15114562
A_24_P202581	Homo sapiens Rho guanine nucleotide exchange factor (GEF) 1 (ARHGEF1), transcript variant 1, mRNA [NM_199002]	9138	ARHGEF1	8.08426	8.44668	8.31706	8.22302	8.33427	7.87289	8.299	8.18232	8.13256	8.13083	7.84127	8.12763	8.56887	8.31489	7.82024	8.22292	7.94625	8.5804	8.12277	8.19218	7.96529	8.10484	6.44442	8.23672	6.80089	7.64448	7.54617	8.51835	7.33698	7.91616	8.2781	8.48472	8.36709	7.89026	7.36246	8.10263	7.89482	7.37553	8.1878	7.81379	-0.374003	-1.29594	0.779225	1	ARHGEF1	chr19:42387266-42411604
A_23_P216282	Homo sapiens Rho guanine nucleotide exchange factor (GEF) 10 (ARHGEF10), mRNA [NM_014629]	9639	ARHGEF10	14.2378	13.065	13.8251	13.4579	13.7317	12.7019	13.4088	12.8183	13.0937	13.6161	13.547	13.3229	12.9593	14.1353	13.8515	13.6882	12.5921	13.2623	14.1411	13.0544	12.9377	12.848	12.5249	12.8288	13.1959	12.548	12.4089	13.7365	13.2592	12.2793	12.1241	13.9219	12.2756	12.5084	12.356	12.7427	12.1623	12.5433	13.445	12.7503	-0.694738	-1.61859	0	1	ARHGEF10	chr8:1772148-1906807
A_33_P3215575	Homo sapiens Rho guanine nucleotide exchange factor (GEF) 10-like (ARHGEF10L), transcript variant 1, mRNA [NM_018125]	55160	ARHGEF10L	9.76753	9.43118	9.6796	9.73325	10.1347	10.1406	10.0299	11.0363	9.82491	9.78848	9.85892	10.0998	10.5908	9.66694	9.49458	9.53784	9.96628	10.5585	10.537	9.94883	9.61473	9.45064	10.2092	10.3225	10.0938	10.0797	10.5187	10.0382	10.4886	10.5395	9.93354	10.1227	10.0871	10.1899	10.1139	10.0762	9.51437	9.78344	9.99353	10.0592	0.0657158	1.0466	37.5193	2	ARHGEF10L	chr1:17866329-18024370
A_23_P426809	Homo sapiens Rho guanine nucleotide exchange factor (GEF) 11 (ARHGEF11), transcript variant 2, mRNA [NM_198236]	9826	ARHGEF11	9.23302	8.97747	9.00189	8.95821	9.36302	9.09137	9.24138	9.15779	8.92522	9.27957	8.95753	9.28659	9.26726	9.22245	9.27672	9.17356	8.50864	8.83349	8.95428	9.36745	9.20664	9.12074	8.2521	9.15349	8.61402	9.07587	8.96233	9.16165	9.03028	9.03721	8.68965	9.17706	8.7248	8.93799	8.73358	9.15356	8.84183	8.76529	9.08997	8.94766	-0.142312	-1.10367	7.22927	2	ARHGEF11	chr1:156904631-157015162
A_24_P175783	Homo sapiens Rho guanine nucleotide exchange factor (GEF) 12 (ARHGEF12), mRNA [NM_015313]	23365	ARHGEF12	7.02803	6.22152	7.2499	6.62631	6.9569	5.82828	7.13195	6.30034	6.68105	6.79099	6.77342	6.67106	5.94868	6.49973	6.94493	8.02142	6.20661	6.57213	7.19709	6.44636	6.56311	6.1949	6.78696	6.53481	6.81061	6.45751	6.2444	6.73493	6.83821	5.76078	6.08202	6.76253	6.0179	6.01962	6.01818	5.92117	6.19156	5.85718	6.71844	6.32857	-0.389872	-1.31028	0.779225	1	ARHGEF12	chr11:120207617-120360645
A_23_P49674	Homo sapiens Rho guanine nucleotide exchange factor (GEF) 15 (ARHGEF15), mRNA [NM_173728]	22899	ARHGEF15	10.4341	9.24404	10.101	9.90331	10.67	9.50647	10.529	9.9507	10.1134	10.4162	9.58955	10.5388	10.8555	10.1398	10.6733	10.3135	10.0013	10.6665	10.7559	9.68214	9.2596	9.30425	8.50991	9.45088	8.99558	9.20676	9.51513	11.0549	9.81928	9.65047	9.27439	10.3631	9.74985	9.66916	9.26319	9.90105	9.14058	8.87077	10.2317	9.50952	-0.722189	-1.64968	0	1	ARHGEF15	chr17:8213555-8225834
A_23_P114670	Homo sapiens Rho guanine exchange factor (GEF) 16 (ARHGEF16), mRNA [NM_014448]	27237	ARHGEF16	9.65993	9.85396	9.55599	9.65217	9.56497	9.78068	9.65437	9.70487	9.49864	9.37263	9.77425	8.96208	9.8761	9.29895	9.54341	9.5575	9.38171	10.2142	9.45738	9.49633	9.51314	9.6276	9.95008	8.96333	9.28671	10.6314	9.79784	9.50735	8.52896	9.15557	10.6851	9.30408	8.2642	9.84102	10.1794	9.25054	10.4205	10.0743	9.59809	9.60408	0.00598318	1.00416	39.9273	2	ARHGEF16	chr1:3371146-3397677
A_23_P76015	Homo sapiens Rho guanine nucleotide exchange factor (GEF) 17 (ARHGEF17), mRNA [NM_014786]	9828	ARHGEF17	13.2983	12.2824	13.3691	13.2289	13.1582	12.5704	12.8934	12.7302	13.045	13.0223	13.2281	12.936	13.1206	13.2408	12.9706	13.3079	12.5102	13.2826	13.3155	12.8169	12.8842	13.024	12.2592	12.8969	12.2585	12.5139	12.3488	12.881	12.8717	12.3952	12.4472	13.056	12.7674	12.7332	12.3471	12.9055	12.7575	12.5813	13.0269	12.6708	-0.356068	-1.27993	0.0850317	1	ARHGEF17	chr11:73019662-73080425
A_33_P3378915	Homo sapiens Rho/Rac guanine nucleotide exchange factor (GEF) 18 (ARHGEF18), transcript variant 2, mRNA [NM_001130955]	23370	ARHGEF18	6.93741	6.35398	6.7905	6.97179	6.83618	6.50199	6.76813	6.42449	6.00712	6.80008	6.7944	6.4289	6.69922	7.19202	6.37663	6.86296	6.00693	6.14688	6.41279	6.74232	6.79345	6.27941	4.71216	5.93085	5.49889	6.08203	6.14177	6.74685	5.40812	6.29431	6.22371	6.63205	6.42382	6.49378	6.09154	6.07192	6.62349	5.25976	6.59539	6.12896	-0.466428	-1.38168	0.243852	1	ARHGEF18	chr19:7459998-7537371
A_33_P3315342	Homo sapiens Rho guanine nucleotide exchange factor (GEF) 19 (ARHGEF19), mRNA [NM_153213]	128272	ARHGEF19	3.82492	2.53328	4.98423	5.24561	4.92889	3.76004	4.36656	4.03382	4.47439	4.27455	4.55169	4.53578	4.54682	4.41878	2.76158	4.2945	2.58672	4.38348	4.0671	4.20813	4.21837	4.07557	2.85396	4.40762	2.01681	4.08266	4.30399	3.93549	3.9363	3.46367	5.25893	4.43648	3.90701	5.0512	4.62592	4.56903	4.79103	4.67528	4.13541	4.14829	0.0128796	1.00897	42.2917	2	ARHGEF19	chr1:16524598-16539104
A_33_P3327058	Homo sapiens Rho/Rac guanine nucleotide exchange factor (GEF) 2 (ARHGEF2), transcript variant 1, mRNA [NM_001162383]	9181	ARHGEF2	7.74964	7.59256	7.77049	7.95635	7.93234	7.28926	8.02177	7.20927	7.22283	7.58024	7.29112	7.32359	7.77785	7.98005	7.49816	7.77237	7.05664	7.87468	7.60945	7.76056	7.7878	7.42696	5.08679	7.41037	5.31021	6.86715	6.5895	7.61247	6.23303	7.01787	7.02596	7.87657	6.75127	7.6179	5.72583	7.26562	6.62417	6.49095	7.60572	6.86742	-0.738298	-1.66821	0.0433069	1	ARHGEF2	chr1:155916629-155948336
A_23_P143885	Homo sapiens Rho guanine nucleotide exchange factor (GEF) 3 (ARHGEF3), transcript variant 3, mRNA [NM_019555]	50650	ARHGEF3	10.0417	10.4019	10.355	10.0479	10.6309	9.92864	10.7309	9.9709	9.84112	10.7832	10.2523	10.506	10.0763	10.5235	10.4051	10.949	10.4503	9.55685	9.88263	10.0021	10.4004	10.3234	9.74112	10.1971	9.7157	9.99299	9.59834	10.5915	10.1327	9.95378	9.64441	10.5544	10.0333	10.1356	9.45989	10.1037	9.70343	9.74143	10.2807	10.0013	-0.279415	-1.2137	1.71243	1	ARHGEF3	chr3:56761445-57113336
A_24_P302685	Homo sapiens Rho guanine nucleotide exchange factor (GEF) 4 (ARHGEF4), transcript variant 1, mRNA [NM_015320]	50649	ARHGEF4	6.37552	4.18095	6.43079	5.45148	5.48967	4.07089	5.74663	4.2524	5.7259	4.85115	6.3069	5.18402	4.88136	6.30976	5.46246	5.55496	3.5588	5.69149	6.6315	4.30725	4.9135	4.89765	3.08501	4.10154	2.67083	5.29463	4.19982	4.89037	2.41181	3.23696	4.43262	5.15973	4.09403	4.53447	4.21191	2.16219	4.72147	3.4554	5.37667	4.04111	-1.33555	-2.52372	0	1	ARHGEF4	chr2:131674223-131804836
A_23_P93988	Homo sapiens Rho guanine nucleotide exchange factor (GEF) 5 (ARHGEF5), mRNA [NM_005435]	7984	ARHGEF5	9.79408	10.2224	9.53204	9.61785	9.44343	9.25375	9.62215	10.0934	9.4396	9.99614	9.33526	9.11507	10.1706	9.44731	9.35442	10.1059	10.4194	10.0069	9.60118	9.26788	9.35363	9.15195	9.72147	9.11259	8.93205	9.34068	9.16105	9.23434	8.98447	9.01253	9.784	9.3958	8.3732	9.46755	9.37195	9.04102	9.29688	9.3488	9.71425	9.22904	-0.48521	-1.39979	0	1	ARHGEF5	chr7:144052488-144077725
A_24_P228875	Homo sapiens Rac/Cdc42 guanine nucleotide exchange factor (GEF) 6 (ARHGEF6), mRNA [NM_004840]	9459	ARHGEF6	8.36821	7.94006	8.58655	8.17209	8.78958	7.85023	8.30521	7.76653	8.44519	8.46431	8.2496	8.25604	8.25279	8.08228	8.49722	9.15626	7.8515	8.09616	8.50266	8.13615	7.50437	7.49834	7.11884	8.01853	7.09272	7.48345	7.49342	8.4336	7.77519	7.90266	7.22466	8.33472	8.07507	7.798	7.7192	8.22192	7.65761	7.79515	8.29645	7.75177	-0.544677	-1.45869	0	1	ARHGEF6	chrX:135747711-135863503
A_23_P417891	Homo sapiens Rho guanine nucleotide exchange factor (GEF) 7 (ARHGEF7), transcript variant 2, mRNA [NM_145735]	8874	ARHGEF7	5.14784	6.79676	4.85778	4.02111	4.37397	3.69403	4.98808	5.85571	4.48668	4.71744	5.41094	4.08562	4.13897	5.25359	5.73793	5.53358	6.09498	4.54609	5.04731	4.38572	3.56095	4.22335	4.18848	4.43685	4.61692	3.92563	3.66139	4.31463	4.58091	4.00665	4.20356	4.86911	3.4329	3.7841	4.49986	5.22681	3.98551	3.61386	4.98886	4.18511	-0.803749	-1.74563	0.0261667	1	ARHGEF7	chr13:111767623-111958081
A_23_P251705	Homo sapiens Cdc42 guanine nucleotide exchange factor (GEF) 9 (ARHGEF9), mRNA [NM_015185]	23229	ARHGEF9	7.1772	6.77838	6.78198	6.7996	6.80109	7.02467	7.08848	6.893	6.96052	6.61194	7.12237	6.59287	6.97623	6.84115	6.88885	6.89781	6.89719	7.01312	6.56527	6.89281	7.11678	7.22225	6.44325	7.32391	6.78816	7.07872	6.96819	6.71085	7.21311	7.27444	7.21468	7.05977	7.26381	7.01274	7.04179	7.14885	7.10998	7.20006	6.87956	7.05706	0.177498	1.13092	3.43031	1	ARHGEF9	chrX:62854847-63005426
A_24_P92952	Homo sapiens AT rich interactive domain 1A (SWI-like) (ARID1A), transcript variant 1, mRNA [NM_006015]	8289	ARID1A	8.78579	8.63735	8.68568	8.87005	8.93874	9.01986	8.91565	8.67196	8.77359	8.93416	8.73736	8.95856	9.18826	8.84673	8.69357	8.94017	8.4546	8.71627	8.72555	8.68231	8.71789	8.90518	8.14555	8.77627	8.09725	8.63266	8.54496	9.10852	8.45008	8.67179	8.76503	8.90136	8.93076	8.75951	8.56173	8.86939	8.89636	8.56101	8.81547	8.68303	-0.132436	-1.09614	6.09949	2	ARID1A	chr1:27022521-27108601
A_33_P3291877	Homo sapiens AT rich interactive domain 1B (SWI1-like) (ARID1B), transcript variant 2, mRNA [NM_020732]	57492	ARID1B	7.85629	7.2085	7.31538	7.48714	7.30472	7.63989	7.28169	8.15022	7.62735	7.96618	7.3045	7.92834	8.42252	7.77635	7.28413	7.58191	8.13026	7.84819	8.15074	7.5873	7.58471	7.51442	8.19624	7.58155	7.7553	7.29868	8.31618	7.75091	8.4021	7.75336	7.65501	7.87075	7.61304	7.41836	7.79652	7.79625	7.41081	7.69424	7.69812	7.73662	0.0384959	1.02704	40.5951	2	ARID1B	chr6:157099063-157531913
A_32_P74955	Homo sapiens AT rich interactive domain 2 (ARID, RFX-like) (ARID2), mRNA [NM_152641]	196528	ARID2	9.12271	8.93555	9.30895	8.9444	8.96325	8.31966	8.84295	8.73909	8.86385	8.80897	9.03747	8.73866	7.86849	8.69829	8.85161	8.71474	8.38339	8.82078	8.92292	8.62573	8.65687	8.5698	8.14736	8.34071	8.65539	8.89777	8.39694	8.61853	8.41853	8.41881	8.37014	9.05046	8.41236	8.69174	8.47496	8.37704	8.34089	8.53306	8.78346	8.52616	-0.257297	-1.19524	0.59403	1	ARID2	chr12:46123619-46301819
A_33_P3272921	Homo sapiens AT rich interactive domain 3A (BRIGHT-like) (ARID3A), mRNA [NM_005224]	1820	ARID3A	9.89346	9.47652	9.02063	9.20858	9.49756	9.534	9.22493	8.85682	9.41285	9.24075	8.90576	9.70538	9.5567	10.1054	8.76539	8.93744	8.81894	9.63097	9.97389	9.42754	9.26943	9.25019	8.3208	9.60854	8.9966	9.41428	9.62807	9.41448	9.6677	9.59786	8.91461	9.41766	9.66765	9.1452	9.15586	9.0474	8.89801	8.97352	9.3561	9.25344	-0.102664	-1.07375	22.6626	2	ARID3A	chr19:926036-972803
A_23_P88580	Homo sapiens AT rich interactive domain 3B (BRIGHT-like) (ARID3B), mRNA [NM_006465]	10620	ARID3B	11.1308	11.3467	10.7138	11.0222	11.2618	10.6099	11.0593	11.2691	10.69	11.0312	10.8616	11.2131	11.1816	10.9687	10.9326	11.0062	11.2474	11.366	11.1518	10.6368	10.7368	11.2341	10.8079	11.0495	10.9577	10.8323	10.9677	11.3823	10.6761	10.9354	11.1039	11.2037	10.9154	10.5238	10.829	10.8669	11.0047	11.0349	11.056	10.9315	-0.124468	-1.09011	8.40734	2	ARID3B	chr15:74833547-74890472
A_23_P117515	Homo sapiens AT rich interactive domain 4A (RBP1-like) (ARID4A), transcript variant 1, mRNA [NM_002892]	5926	ARID4A	7.22589	7.36032	7.44792	6.62614	7.03379	6.49192	6.93413	6.8652	7.25157	7.03235	6.72946	7.16089	5.69907	6.60318	7.35386	6.9532	6.26764	7.43471	7.33002	7.07287	6.97109	7.22513	6.46093	7.16767	7.13618	6.47031	7.01251	7.13508	7.29825	6.82785	6.92604	7.11983	6.86076	6.84465	6.64842	6.88348	6.67223	6.89526	6.93691	6.92782	-0.00909078	-1.00632	39.2929	2	ARID4A	chr14:58765221-58840451
A_23_P201951	Homo sapiens AT rich interactive domain 4B (RBP1-like) (ARID4B), transcript variant 1, mRNA [NM_016374]	51742	ARID4B	9.40738	9.67726	9.59157	9.46003	9.39069	9.13455	9.3084	9.10861	9.36322	9.35295	9.50428	9.45184	8.21508	9.21326	9.53446	9.49752	9.50102	9.59212	9.32209	9.44187	9.58041	9.85023	9.32001	9.6826	9.82574	9.41804	9.4123	9.53504	9.71383	9.36277	9.39956	9.61461	9.49966	9.53953	9.63247	9.49101	9.62077	9.75071	9.34875	9.56269	0.213939	1.15985	3.43031	1	ARID4B	chr1:235330209-235491532
A_23_P143016	Homo sapiens AT rich interactive domain 5A (MRF1-like) (ARID5A), mRNA [NM_212481]	10865	ARID5A	10.553	12.4533	11.2858	10.1728	10.8836	10.4052	11.1896	12.4051	11.1235	12.3428	11.039	10.6164	11.9349	10.5963	10.4385	12.0366	13.7314	10.0815	10.2516	10.2567	10.1914	10.913	9.83757	10.8091	11.0121	10.4744	10.5081	10.3331	10.4982	11.0412	10.4045	11.4664	10.8932	10.9001	10.4174	11.1718	10.2713	10.7689	11.239	10.6405	-0.598539	-1.51418	1.00368	1	ARID5A	chr2:97202463-97218371
A_33_P3324980	Homo sapiens AT rich interactive domain 5B (MRF1-like) (ARID5B), mRNA [NM_032199]	84159	ARID5B	3.47476	5.94666	4.2324	3.4664	4.18364	3.2227	3.53288	4.50273	3.51007	4.63737	4.57616	3.99042	4.8107	4.13144	3.73478	4.22196	5.73077	4.0179	3.3061	4.75962	3.81539	3.10385	3.11907	3.91724	3.94213	4.60883	2.69727	3.76087	2.69562	3.84692	3.48782	3.83384	3.68071	2.95079	2.15889	3.19092	4.22231	4.02677	4.16999	3.56941	-0.60058	-1.51633	0.779225	1	ARID5B	chr10:63661012-63856707
A_23_P401014	Homo sapiens ariadne homolog, ubiquitin-conjugating enzyme E2 binding protein, 1 (Drosophila) (ARIH1), mRNA [NM_005744]	25820	ARIH1	7.40263	8.52299	7.64936	7.44293	7.34795	7.17199	7.40392	7.61823	7.30062	7.61346	7.29684	7.43088	7.57031	7.05341	7.49117	7.82425	7.81767	7.179	7.28292	7.35913	7.30084	7.51602	6.7992	7.24182	6.47712	7.33398	6.58274	7.33963	6.49891	7.45196	7.21038	7.4976	6.96838	7.28195	7.12445	7.28449	7.36405	7.28086	7.49582	7.15334	-0.342475	-1.26793	0.243852	1	ARIH1	chr15:72766666-72878896
A_23_P61881	Homo sapiens ariadne homolog 2 (Drosophila) (ARIH2), mRNA [NM_006321]	10425	ARIH2	12.7776	13.0483	12.8103	12.6771	12.9325	12.877	12.3935	12.692	12.5487	13.0549	12.4394	13.0457	12.8158	12.54	12.9455	12.8573	12.8442	13.215	12.8109	12.7712	12.6034	12.9761	12.5992	12.6433	12.7726	12.6128	12.7733	12.8215	12.7613	12.7938	12.9807	12.5618	13.039	12.7989	12.7501	12.8588	12.76	12.9054	12.8066	12.7781	-0.0285511	-1.01999	30.5036	2	ARIH2	chr3:48955220-49022971
A_24_P338648	Homo sapiens ADP-ribosylation factor-like 1 (ARL1), mRNA [NM_001177]	400	ARL1	11.4413	11.3432	11.5277	11.7672	11.2941	11.6476	11.6027	11.3199	11.509	11.2572	11.7607	11.5317	11.006	11.4741	11.8161	11.4029	11.3662	11.2613	11.4423	11.5998	11.7015	11.5135	12.0771	11.6289	12.0078	11.7511	11.7294	11.5169	11.5914	11.5035	11.5037	11.4544	11.8237	11.7997	11.7744	11.5543	11.8164	11.6265	11.4616	11.6829	0.221215	1.16571	0.44981	1	ARL1	chr12:101786902-101801572
A_24_P368735	Homo sapiens ADP-ribosylation factor-like 10 (ARL10), mRNA [NM_173664]	285598	ARL10	3.32542	3.08716	4.53509	3.4303	3.80825	3.66055	3.85017	2.44639	3.68794	1.83999	3.84515	3.0886	3.90907	3.96195	3.43318	4.25896	3.67863	4.51838	4.09441	3.74111	3.87574	4.2089	3.52897	3.85938	1.90828	3.57703	2.64538	3.09621	3.46573	3.34767	3.37485	4.60962	4.36406	4.78156	3.54861	3.58371	4.03103	1.67149	3.60314	3.53786	-0.0652773	-1.04629	34.3774	2	ARL10	chr5:175792501-175800503
A_23_P10081	Homo sapiens ADP-ribosylation factor-like 13B (ARL13B), transcript variant 1, mRNA [NM_182896]	200894	ARL13B	7.82376	8.35406	8.08962	7.79658	7.53424	6.90394	7.6498	7.5107	7.70087	8.15417	7.9375	7.2702	6.39091	7.50643	7.35673	8.18657	8.35578	7.75677	7.79719	7.76154	7.78232	7.60255	7.10443	7.26911	7.90611	7.51772	7.07729	7.7929	7.31935	7.414	7.15757	7.44061	7.03551	7.57019	7.16424	7.21242	7.53069	7.20013	7.6882	7.41362	-0.274586	-1.20965	2.74664	1	ARL13B	chr3:93698982-93774522
A_24_P303199	Homo sapiens ADP-ribosylation factor-like 15 (ARL15), mRNA [NM_019087]	54622	ARL15	5.12644	4.71766	5.04009	6.26672	4.8729	4.16024	4.80377	4.56267	5.74238	4.40704	4.97144	4.74613	2.83301	5.28901	4.86199	5.05903	4.21399	4.13063	4.91197	5.00578	5.46484	4.57069	4.59219	5.41289	4.59472	4.18287	4.56691	4.40484	4.86537	4.1812	5.28163	4.61901	4.68707	4.29529	4.48935	5.10619	4.86928	4.02248	4.77458	4.6954	-0.0791852	-1.05642	30.5036	2	ARL15	chr5:53180613-53606403
A_32_P207180	Homo sapiens ADP-ribosylation factor-like 16 (ARL16), mRNA [NM_001040025]	339231	ARL16	11.2902	10.6701	10.9959	11.1444	11.1346	11.0475	10.5678	10.5511	10.7232	10.3616	11.0651	11.0965	11.1998	11.2228	10.5775	10.8441	10.867	11.5169	11.2009	11.1423	11.3035	10.951	11.0579	11.304	11.0553	11.3542	11.1243	10.6632	10.9359	11.0785	10.917	11.1957	11.5063	11.4764	11.2041	11.2116	11.4928	11.5007	10.9514	11.1829	0.231458	1.17402	2.74664	1	ARL16	chr17:79648223-79650954
A_23_P98252	Homo sapiens ADP-ribosylation factor-like 2 (ARL2), mRNA [NM_001667]	402	ARL2	11.3913	10.7063	11.2661	11.6433	11.323	11.1376	11.3469	11.1831	11.4014	11.2518	11.395	11.2878	11.8133	11.59	11.2427	11.4669	11.3954	11.2379	11.4051	11.287	11.5407	11.2481	11.0286	11.4212	10.7017	10.9267	11.1012	11.3403	11.1112	10.858	11.228	11.4538	11.1855	11.4179	11.1763	11.3722	11.4109	11.3021	11.3413	11.2164	-0.124938	-1.09046	7.22927	2	ARL2	chr11:64781584-64808044
A_23_P15182	Homo sapiens ADP-ribosylation factor-like 2 binding protein (ARL2BP), mRNA [NM_012106]	23568	ARL2BP	12.5165	12.0469	12.1889	12.3385	12.0191	12.1478	12.2275	12.0029	12.2744	12.3533	12.1709	12.3578	12.2302	12.3718	12.2803	12.3325	11.9132	12.2984	12.5559	12.1317	11.9407	11.9193	12.0295	12.0703	12.3265	11.9939	12.3703	12.4255	12.3699	12.0662	12.1565	12.0255	12.225	11.9772	12.0425	11.9833	11.8714	11.8784	12.2435	12.0949	-0.148586	-1.10848	2.74664	1	ARL2BP	chr16:57279037-57287545
A_24_P286935	Homo sapiens ADP-ribosylation factor-like 3 (ARL3), mRNA [NM_004311]	403	ARL3	8.3103	7.12742	8.28149	8.35474	8.22475	8.16329	8.18245	7.27202	8.21115	8.11039	8.557	8.23599	8.63496	8.1079	8.33814	8.45669	7.7236	8.31795	8.56221	8.30378	8.26507	8.10654	7.89152	8.16896	7.80465	8.33361	8.30824	8.24225	7.97128	7.6592	7.70049	8.37937	8.13447	7.99161	8.15947	8.03484	8.39447	8.0445	8.16697	8.0997	-0.0672684	-1.04773	26.011	2	ARL3	chr10:104433483-104474190
A_32_P806841	Homo sapiens ADP-ribosylation factor-like 4A (ARL4A), transcript variant 1, mRNA [NM_005738]	10124	ARL4A	7.89428	8.10883	8.38744	7.60321	7.59619	7.28611	7.7902	8.99619	8.59631	8.02176	8.52725	8.21306	8.45641	7.29743	7.9993	8.49436	8.40825	8.66738	8.27865	8.64112	7.86607	6.76369	9.0484	8.00778	8.88816	7.73609	8.50452	8.56739	8.17088	7.39592	8.25294	7.84165	7.97551	7.88494	8.58253	8.01379	8.28571	7.93006	8.13803	8.12406	-0.0139717	-1.00973	39.2929	2	ARL4A	chr7:12726451-12730558
A_33_P3323722	Homo sapiens ADP-ribosylation factor-like 4C (ARL4C), mRNA [NM_005737]	10123	ARL4C	11.3419	12.6638	11.0843	11.1465	11.4916	11.5028	11.6049	11.3914	11.2275	11.4451	10.9027	11.4585	11.3682	11.2861	11.1785	10.8752	11.9132	9.89941	10.5829	11.0251	10.7534	11.5402	11.383	11.8787	11.5441	11.31	10.9385	11.4631	11.0186	10.8969	11.3959	11.7828	11.5124	10.9118	11.5974	11.3402	10.9928	11.1932	11.2823	11.2883	0.00598774	1.00416	39.9273	2	ARL4C	chr2:235401685-235405693
A_33_P3392525	Homo sapiens ADP-ribosylation factor-like 4D (ARL4D), mRNA [NM_001661]	379	ARL4D	9.23781	9.13429	8.96826	8.63026	8.3458	9.09921	8.8635	8.61595	7.91801	9.35115	8.2731	8.06429	8.9737	9.13286	8.53423	8.7102	10.3552	9.53967	9.10325	9.0204	9.12177	8.55004	9.46214	8.7311	8.84105	8.68302	8.50993	8.83443	8.74635	8.77892	8.66236	9.38526	8.8371	9.29186	8.68348	8.55428	8.31079	8.55721	8.88688	8.81903	-0.0678537	-1.04816	30.5036	2	ARL4D	chr17:41476352-41478504
A_24_P165595	Homo sapiens ADP-ribosylation factor-like 5A (ARL5A), transcript variant 1, mRNA [NM_012097]	26225	ARL5A	9.46958	9.61117	9.43351	9.30265	8.8615	9.13161	9.22933	9.1185	9.44816	9.30023	9.12167	9.33365	8.4449	9.29679	9.52378	9.3511	9.28226	9.58344	9.66995	9.23176	9.28012	9.34368	8.83635	9.33444	9.1459	8.95228	9.40493	9.18435	9.10322	9.31949	9.44416	9.4209	9.25028	9.56597	9.18356	9.25113	9.16898	9.17788	9.2902	9.24207	-0.0481282	-1.03392	27.5963	2	ARL5A	chr2:152657479-152685009
A_24_P943997	Homo sapiens ADP-ribosylation factor-like 5B (ARL5B), mRNA [NM_178815]	221079	ARL5B	4.8233	7.30942	6.06892	4.4064	5.21543	4.77248	5.90638	6.21944	5.50538	5.92934	5.10923	4.63036	5.00748	5.75574	4.96704	5.8794	6.60385	4.4953	4.80021	5.01869	4.97146	5.21907	4.74738	4.68427	5.50686	4.98131	4.64479	4.56694	4.62882	3.64322	5.23652	5.2763	4.46178	5.13397	4.78233	4.29707	4.73572	4.61792	5.44237	4.7976	-0.644773	-1.56349	0.167689	1	ARL5B	chr10:18948312-18966940
A_24_P354337	Homo sapiens ADP-ribosylation factor-like 6 (ARL6), transcript variant 1, mRNA [NM_032146]	84100	ARL6	5.56832	4.75134	5.19245	5.10194	5.63941	4.92403	5.28548	5.44261	5.20542	5.2996	6.62426	5.15068	4.49191	5.19366	5.27922	5.54914	4.14533	4.95307	5.67362	5.04241	5.23065	4.74505	6.37237	4.89963	6.45308	5.9177	5.94302	5.31537	5.7858	4.44767	5.45254	5.13625	4.16335	4.86723	6.32829	5.27095	6.10686	4.76217	5.23534	5.38107	0.145731	1.10629	29.071	2	ARL6	chr3:97483594-97517373
A_23_P118150	Homo sapiens ADP-ribosylation factor-like 6 interacting protein 1 (ARL6IP1), mRNA [NM_015161]	23204	ARL6IP1	10.3446	10.1948	10.2306	10.1343	10.2677	10.244	10.2702	10.8516	10.5125	10.4904	10.1225	10.5658	10.0241	10.2586	10.1709	10.051	10.3705	10.1453	10.7035	10.3737	10.3001	10.1949	10.6385	10.2198	10.084	9.89378	10.2843	10.3542	10.5934	10.2222	10.2072	10.2047	10.3767	10.0574	10.4026	10.253	10.0139	10.3472	10.3133	10.2643	-0.0490097	-1.03455	26.011	2	ARL6IP1	chr16:18802990-18812857
A_33_P3355055	Homo sapiens ADP-ribosylation-like factor 6 interacting protein 4 (ARL6IP4), transcript variant 3, mRNA [NM_001002251]	51329	ARL6IP4	10.4388	9.92127	10.2323	10.2177	10.2849	10.1411	10.0972	10.208	10.1963	10.0921	10.4998	10.3334	10.5917	10.3743	10.5284	10.1369	10.5874	10.1203	10.5878	10.2663	10.3046	10.2511	9.58466	10.4038	9.73299	10.2312	10.1939	9.96841	9.989	10.1946	10.3185	10.4423	10.4092	10.2631	10.2717	10.4497	10.4571	10.4165	10.2942	10.2183	-0.0758379	-1.05397	17.5627	2	ARL6IP4	chr12:123464879-123467460
A_24_P257348	Homo sapiens ADP-ribosylation-like factor 6 interacting protein 5 (ARL6IP5), mRNA [NM_006407]	10550	ARL6IP5	12.5504	12.6084	12.2757	12.7089	12.6251	12.8577	12.705	12.7351	12.7604	12.822	12.3749	13.0491	12.4535	12.3068	12.6305	10.944	12.5456	12.0497	12.7683	12.8188	12.9371	12.7182	13.0807	12.9049	13.0466	12.7732	13.2906	12.8228	13.0827	12.9114	12.5247	12.7062	12.6537	12.874	12.8981	12.7661	12.4317	12.7914	12.5143	12.8438	0.329551	1.25662	1.36439	1	ARL6IP5	chr3:69134089-69155239
A_23_P28169	Homo sapiens ADP-ribosylation-like factor 6 interacting protein 6 (ARL6IP6), transcript variant 1, mRNA [NM_152522]	151188	ARL6IP6	9.7077	9.62673	9.76509	9.69157	9.98564	9.24771	9.66462	9.84717	9.90878	9.54362	9.65914	9.64447	9.282	9.45598	9.27507	9.76473	9.53854	9.74172	9.77635	9.75051	9.62471	9.49806	10.0275	9.52487	9.89339	9.35895	9.56567	9.83228	9.71898	9.49457	9.38278	9.96973	9.11066	9.37563	9.76009	9.38699	9.33257	9.49352	9.63824	9.58429	-0.0539543	-1.03811	24.3652	2	ARL6IP6	chr2:153574406-153617767
A_23_P138271	Homo sapiens ADP-ribosylation factor-like 8A (ARL8A), mRNA [NM_138795]	127829	ARL8A	13.0512	13.6011	13.2009	12.8316	13.1133	12.8714	13.1741	13.0318	12.8413	13.2592	12.829	12.9407	12.9547	13.3938	13.098	13.0931	12.7591	13.0058	13.0391	12.9018	12.9364	12.3141	12.1519	12.9198	12.6528	12.7722	12.7961	12.9813	12.9105	12.731	12.3768	12.9189	12.35	12.6542	12.4379	12.6658	12.3155	12.6021	13.0573	12.6521	-0.405267	-1.32433	0	1	ARL8A	chr1:202102531-202113871
A_33_P3338956	Homo sapiens ADP-ribosylation factor-like 8B (ARL8B), mRNA [NM_018184]	55207	ARL8B	7.20172	7.78325	7.05215	6.79639	7.11422	7.30947	7.43758	8.06215	7.60218	7.40826	6.85156	7.48954	6.75049	7.77414	6.99126	7.21814	7.39196	7.25054	7.51776	7.52018	7.63911	7.57007	7.53438	7.55612	7.73352	7.1211	7.35278	7.62705	8.06053	7.51286	6.95469	7.53031	6.75745	6.87322	7.52341	7.35589	6.5811	7.45904	7.31594	7.38225	0.0663175	1.04704	37.5193	2	ARL8B	chr3:5163929-5222601
A_32_P234827	Homo sapiens armadillo repeat containing 1 (ARMC1), mRNA [NM_018120]	55156	ARMC1	9.77396	9.97751	9.73771	9.85044	9.67636	9.76804	10.037	9.32042	9.45441	9.75955	9.63879	9.87026	9.02634	9.47561	9.84665	9.57152	9.41339	9.47743	9.43576	9.91271	9.65307	9.87963	10.049	9.75949	9.85671	10.0173	9.08674	9.81809	9.51231	9.75291	9.30728	9.23258	9.90482	9.86653	9.60026	9.65901	9.86281	9.71424	9.63743	9.70765	0.0702243	1.04988	31.8325	2	ARMC1	chr8:66514690-66546452
A_23_P32913	Homo sapiens armadillo repeat containing 10 (ARMC10), transcript variant A, mRNA [NM_031905]	83787	ARMC10	10.6068	10.6367	10.4363	10.5118	10.5726	10.9487	10.4751	10.515	10.5409	10.5948	10.6097	10.5567	10.6877	10.7886	10.5081	10.3191	10.6292	10.4757	10.7994	10.6068	10.5848	10.7715	11.0445	10.6505	10.8867	10.9119	10.9003	10.7116	10.9758	10.8587	10.6794	10.6433	10.6949	10.8346	10.9557	10.7137	10.7835	10.8599	10.5902	10.7931	0.202902	1.15101	0.243852	1	ARMC10	chr7:102715327-102789569
A_24_P320604	Homo sapiens armadillo repeat containing 2 (ARMC2), mRNA [NM_032131]	84071	ARMC2	6.50232	6.27735	6.41672	7.81944	7.76373	6.71791	6.77288	7.82044	7.05514	5.91204	9.74868	6.62073	6.60298	6.39565	6.33198	7.40763	5.85361	7.13828	6.18383	6.25723	7.63419	6.96174	7.80288	6.50998	8.28674	9.28734	8.07779	6.99482	6.09133	6.84831	7.97362	6.75471	6.09746	7.66405	9.24593	6.66728	9.27035	7.26231	6.9127	7.45727	0.544565	1.45858	7.22927	2	ARMC2	chr6:109169618-109295352
A_23_P86540	Homo sapiens armadillo repeat containing 3 (ARMC3), mRNA [NM_173081]	219681	ARMC3	7.63369	2.32494	6.55712	10.4102	9.5165	8.14146	8.05021	10.0133	8.53619	5.12952	12.1066	7.14456	8.96785	7.77605	8.15266	9.51452	7.04686	8.97402	2.89211	5.11718	8.7598	8.04995	10.3095	4.64045	11.0413	11.8486	10.7594	7.83986	6.00739	8.27564	10.8394	7.13934	6.76654	10.0634	11.7087	8.88143	12.0928	9.41009	7.83624	8.92373	1.08749	2.12504	11.1896	2	ARMC3	chr10:23216953-23326514
A_32_P141418	Homo sapiens armadillo repeat containing 4 (ARMC4), mRNA [NM_018076]	55130	ARMC4	7.11524	4.48652	6.07329	9.95481	8.91234	7.73094	8.02616	9.24034	8.19565	5.6546	11.8196	6.94644	8.81544	7.75693	7.89618	9.14323	6.51747	8.08999	5.60734	5.55871	7.92977	7.55342	9.59791	5.8487	10.0387	10.9368	9.91563	7.75002	6.1261	7.74317	9.67932	6.62226	6.5503	9.26339	11.0055	7.97985	11.1023	8.49158	7.78856	8.40492	0.616363	1.53301	17.5627	2	ARMC4	chr10:28101096-28287977
A_33_P3221568	Homo sapiens armadillo repeat containing 5 (ARMC5), transcript variant 2, mRNA [NM_024742]	79798	ARMC5	9.55146	9.51351	9.28485	9.37956	9.03385	9.65272	9.0789	9.54871	9.53877	9.61539	8.9917	9.62512	9.89511	9.17646	10.1769	9.00149	9.75809	10.2468	9.26901	8.9787	9.13309	9.17179	9.76649	9.01682	9.58348	9.13641	9.68602	9.44722	9.58278	9.6664	9.53268	9.05998	9.52044	9.27085	9.78013	9.23329	9.50657	9.69664	9.49149	9.40894	-0.0825566	-1.05889	22.6626	2	ARMC5	chr16:31470316-31478488
A_23_P425750	Homo sapiens armadillo repeat containing 6 (ARMC6), mRNA [NM_033415]	93436	ARMC6	9.95624	9.64497	9.72453	9.95333	9.65588	10.4148	9.84572	10.1655	9.86855	10.2952	9.5566	10.1625	10.8313	10.1086	9.75064	9.57951	10.0338	9.90791	9.90647	10.0571	10.0725	9.84679	9.36146	10.0078	9.42953	9.69794	10.1422	10.0594	10.0611	10.2115	10.1766	9.76698	10.3933	9.80588	10.0407	9.91368	9.77273	9.9166	9.96642	9.93336	-0.0330602	-1.02318	33.1647	2	ARMC6	chr19:19144386-19168987
A_23_P15375	Homo sapiens armadillo repeat containing 7 (ARMC7), mRNA [NM_024585]	79637	ARMC7	9.97811	9.80445	9.72443	9.62524	9.71952	9.97468	9.601	10.0624	9.47932	10.0911	9.48604	9.595	9.81992	10.2742	9.58124	10.0809	10.0465	9.70282	9.864	9.87852	9.86037	9.67341	9.94006	9.74081	9.25673	9.46386	9.51631	9.76994	9.62196	9.55766	10.1738	9.68608	9.62229	9.5834	9.79284	9.62632	9.40525	9.767	9.81636	9.68087	-0.135484	-1.09846	7.22927	2	ARMC7	chr17:73106081-73127890
A_23_P18384	Homo sapiens armadillo repeat containing 8 (ARMC8), transcript variant 3, mRNA [NM_213654]	25852	ARMC8	8.63283	9.90998	8.79554	8.48161	8.29622	7.97603	8.75688	9.33135	8.0351	8.92602	8.94876	8.17484	7.90998	8.13713	8.77961	9.08969	9.8217	8.63934	8.54074	8.39138	8.14743	7.95972	8.23913	8.27836	8.53988	8.39079	7.94719	8.27924	7.90066	8.29264	7.68282	8.34524	8.11114	8.0729	7.91091	8.24608	8.39778	8.07854	8.69386	8.16904	-0.524817	-1.43875	0.0433069	1	ARMC8	chr3:137906114-138048728
A_23_P209735	Homo sapiens armadillo repeat containing 9 (ARMC9), mRNA [NM_025139]	80210	ARMC9	8.31202	9.10094	8.69997	8.70664	8.14193	8.20639	8.26661	8.33892	8.35195	9.32823	8.91098	8.34202	8.31464	8.16077	8.17515	8.52398	7.79673	8.79022	7.95751	8.90755	8.86798	8.3205	8.27093	8.07316	8.63912	8.4984	8.58293	8.44666	8.96215	8.9371	8.11293	7.99147	6.93017	8.54237	8.27665	8.62353	8.45638	8.00148	8.44345	8.39166	-0.0517964	-1.03655	31.8325	2	ARMC9	chr2:232063293-232238606
A_23_P22682	Homo sapiens armadillo repeat containing, X-linked 1 (ARMCX1), mRNA [NM_016608]	51309	ARMCX1	11.2192	10.5547	11.2377	11.2501	11.191	10.7538	11.028	10.5031	11.3248	10.8309	11.0481	11.1412	11.0831	10.9948	11.4144	11.2178	10.3318	11.0423	11.1098	10.9139	10.9719	10.8193	11.3798	11.1305	11.0592	10.6591	11.0181	11.1224	10.9704	10.5881	10.6182	10.9581	10.9153	11.0229	10.7777	10.5636	10.7055	10.9626	11.0146	10.903	-0.111591	-1.08042	12.6648	2	ARMCX1	chrX:100805513-100809675
A_23_P73747	Homo sapiens armadillo repeat containing, X-linked 2 (ARMCX2), mRNA [NM_014782]	9823	ARMCX2	11.6784	11.0719	11.0525	11.1445	11.4538	11.2998	11.2192	11.1138	11.1741	11.0379	11.3556	11.1597	11.0847	11.3755	11.3629	10.8909	10.7019	11.3457	11.6333	11.5088	11.5898	11.562	11.5938	11.245	11.6124	11.0789	11.5933	11.8051	11.5907	10.7938	11.379	11.4253	11.27	11.3569	11.1495	11.0951	10.9534	11.7087	11.2187	11.3848	0.166073	1.122	9.84183	2	ARMCX2	chrX:100910267-100914863
A_24_P23411	Homo sapiens armadillo repeat containing, X-linked 3 (ARMCX3), transcript variant 1, mRNA [NM_016607]	51566	ARMCX3	9.31907	9.71473	9.05308	8.98474	8.93207	9.71064	9.16983	9.43191	9.30489	9.43517	8.77477	9.23097	8.86191	9.13226	9.27041	9.2123	9.35798	8.85469	9.18259	8.67716	7.499	8.34577	7.81734	8.63006	9.02504	9.00283	9.29922	9.28053	9.56695	9.5272	8.99207	8.99218	9.55281	9.32041	9.08672	9.06591	8.47768	9.2036	9.20705	8.91382	-0.293237	-1.22539	3.43031	1	ARMCX3	chrX:100878119-100882831
A_33_P3211864	Homo sapiens armadillo repeat containing, X-linked 4 (ARMCX4), non-coding RNA [NR_028407]	100131755	ARMCX4	8.43338	8.17282	8.33378	8.29874	8.04336	7.63873	7.84192	7.93694	8.18425	7.8599	8.41884	8.23552	7.79182	7.57202	8.07435	8.32679	8.21184	8.86067	8.57959	7.8022	8.31767	8.3107	8.47966	8.10484	8.74832	8.18704	7.90649	8.20503	7.96115	7.97069	8.05374	8.32909	8.64595	7.91065	8.16128	7.86782	8.11086	8.17172	8.14817	8.17078	0.0226123	1.0158	42.0661	2	ARMCX4	chrX:100673250-100790975
A_23_P85188	Homo sapiens armadillo repeat containing, X-linked 5 (ARMCX5), mRNA [NM_022838]	64860	ARMCX5	9.76325	9.27554	9.6364	9.89861	9.6858	9.69999	9.79705	9.73344	9.58784	9.31682	9.9861	9.73694	9.18199	9.71616	9.69171	9.52636	8.94923	9.61696	10.0274	9.747	9.69992	9.95611	10.2118	9.72468	10.1642	9.816	10.0672	9.64135	10.0634	9.6707	9.89103	9.76404	9.85691	9.81329	10.0378	9.79813	9.79293	9.9286	9.62251	9.87606	0.25355	1.19214	0.44981	1	ARMCX5	chrX:101854095-101972661
A_33_P3335902	Homo sapiens armadillo repeat containing, X-linked 6 (ARMCX6), transcript variant 1, mRNA [NM_019007]	54470	ARMCX6	8.82106	8.35026	8.41714	8.84346	9.01124	8.90892	8.86647	8.84366	8.4553	8.39447	8.4698	8.61784	8.83585	8.97191	8.7809	8.55285	7.41115	8.23351	8.80925	8.72215	8.7679	8.77129	8.5857	9.01222	8.22222	8.53501	8.28382	8.83455	8.98629	8.39154	8.74621	9.05291	8.75205	8.57158	8.42009	8.8095	8.49516	8.9193	8.61027	8.67787	0.0676028	1.04797	35.4582	2	ARMCX6	chrX:100870107-100872991
A_24_P391568	Homo sapiens aryl hydrocarbon receptor nuclear translocator (ARNT), transcript variant 1, mRNA [NM_001668]	405	ARNT	9.48494	9.05264	9.1911	8.8315	9.11395	8.88066	9.01522	8.76669	9.34031	9.29014	9.12093	9.29406	9.34771	9.08519	9.61158	9.39209	9.14323	9.46137	9.31311	9.11986	9.15289	9.2354	9.29517	9.80202	9.59959	8.97615	9.35956	9.3166	9.98787	9.40924	9.03581	9.33566	9.55892	9.21468	9.09653	9.38224	8.9958	9.18737	9.19665	9.31902	0.122364	1.08852	19.2857	2	ARNT	chr1:150782180-150849244
A_33_P3366195	Homo sapiens aryl-hydrocarbon receptor nuclear translocator 2 (ARNT2), mRNA [NM_014862]	9915	ARNT2	4.34079	3.68365	2.28368	4.5685	5.34429	4.17593	4.63149	2.20592	3.20381	3.34589	4.15229	3.80997	4.51468	4.91105	2.79703	4.49494	3.77333	4.24276	2.88161	3.93887	4.81525	4.34749	2.80679	2.9115	2.27832	3.7233	2.536	4.13277	3.26272	3.43495	3.98135	3.92163	2.56864	4.07722	3.35779	4.26382	3.33353	4.17219	3.86114	3.5718	-0.289339	-1.22208	14.3026	2	ARNT2	chr15:80696691-80890277
A_23_P162037	Homo sapiens aryl hydrocarbon receptor nuclear translocator-like (ARNTL), transcript variant 3, mRNA [NM_001030273]	406	ARNTL	9.78199	10.8034	8.85892	9.88937	9.81446	10.2662	10.1841	10.276	10.2406	9.85464	9.56682	9.48648	9.98425	8.96748	10.1527	10.0468	8.95179	9.69541	8.22283	10.4457	7.87108	9.44382	10.5712	9.05517	8.39117	8.74278	10.4105	8.88643	8.52839	8.66286	10.1685	8.98067	9.51504	9.25339	8.93251	9.0828	8.84129	10.3758	9.73917	9.27153	-0.467645	-1.38285	2.74664	1	ARNTL	chr11:13299324-13408812
A_23_P53345	Homo sapiens aryl hydrocarbon receptor nuclear translocator-like 2 (ARNTL2), mRNA [NM_020183]	56938	ARNTL2	3.65613	6.41203	4.83129	4.95826	5.31475	6.69509	6.07239	5.25656	4.86892	5.75048	5.09142	4.6988	4.20361	6.17542	4.13895	4.29705	6.07421	2.5736	3.83406	6.63634	6.51099	6.69605	6.4784	6.7251	6.3492	6.30659	6.33534	5.9125	6.29549	6.35676	6.13329	5.40507	6.11984	6.36065	6.40695	6.83713	5.95246	6.37342	4.9949	6.32587	1.33098	2.51573	0	1	ARNTL2	chr12:27485786-27578746
A_24_P72479	Homo sapiens actin related protein 2/3 complex, subunit 1A, 41kDa (ARPC1A), mRNA [NM_006409]	10552	ARPC1A	12.279	11.8465	12.2176	12.3685	12.3898	12.426	12.3973	11.9025	12.3855	12.4576	12.4922	12.4278	12.2851	12.4048	12.2559	12.3375	11.94	12.2147	12.2493	12.2993	12.5212	12.3707	12.2857	12.0741	12.5588	12.5809	12.4441	12.4633	12.459	12.3028	12.3511	12.2632	12.2985	12.322	12.4252	12.4023	12.5417	12.5394	12.2778	12.3949	0.117142	1.08458	8.40734	2	ARPC1A	chr7:98923495-98963885
A_23_P20196	Homo sapiens actin related protein 2/3 complex, subunit 1B, 41kDa (ARPC1B), mRNA [NM_005720]	10095	ARPC1B	12.897	13.4851	13.0971	13.2341	13.5196	13.8352	13.6444	13.8283	13.5193	13.5591	13.0727	13.6423	13.4338	13.6753	13.2462	13.1893	13.3425	12.562	13.3588	13.8647	13.9292	13.4931	12.3325	13.5254	12.944	13.6298	13.5531	13.5778	13.5289	14.1143	13.4244	13.5278	13.4278	13.4308	13.2434	13.8831	13.16	13.4195	13.3759	13.4742	0.0982888	1.0705	30.5036	2	ARPC1B	chr7:98972297-99006305
A_23_P102122	Homo sapiens actin related protein 2/3 complex, subunit 2, 34kDa (ARPC2), transcript variant 1, mRNA [NM_152862]	10109	ARPC2	14.7059	15.0374	14.9098	14.973	15.1736	15.0573	15.284	15.2956	15.0221	14.9028	14.7827	15.0194	14.8187	14.9774	14.8493	15.0487	14.9538	14.7816	14.9858	15.1016	15.0118	14.8341	14.749	15.0724	14.7879	15.0371	14.6822	15.0448	14.816	15.1293	14.7333	14.9712	14.7163	14.8413	14.4677	15.0843	14.734	14.7799	14.9778	14.8734	-0.104435	-1.07507	8.40734	2	ARPC2	chr2:219081873-219119071
A_24_P167473	Homo sapiens actin related protein 2/3 complex, subunit 3, 21kDa (ARPC3), mRNA [NM_005719]	10094	ARPC3	14.5067	14.9215	14.6921	14.7759	14.8258	15.0013	14.925	15.1671	14.8039	14.8324	14.7335	14.905	14.5193	14.9707	14.598	14.8791	14.6873	14.4188	14.8346	14.9542	14.6205	14.5202	15.0222	14.8556	15.032	15.0366	14.9763	14.9236	14.9943	15.1546	14.6677	14.7325	14.7491	14.5996	14.6861	14.8507	14.684	14.7164	14.7894	14.8303	0.0409638	1.0288	37.5193	2	ARPC3	chr12:110872705-110888158
A_24_P20383	Homo sapiens actin related protein 2/3 complex, subunit 4, 20kDa (ARPC4), transcript variant 1, mRNA [NM_005718]	10093	ARPC4	7.60069	7.96684	7.86396	7.79725	7.85345	8.17803	8.01346	8.20848	8.03173	7.95574	7.82498	7.92966	8.36827	8.37107	7.47303	7.88021	7.94208	7.46612	7.95435	7.87922	7.91921	7.63479	8.14047	8.01158	7.92108	7.89955	7.9164	8.11074	8.35546	8.02341	7.73846	8.04037	7.96184	7.81938	7.72103	7.95999	7.44895	7.76797	7.93049	7.90894	-0.0215525	-1.01505	34.3774	2	ARPC4	chr3:9821653-9878040
A_33_P3338909	Homo sapiens actin related protein 2/3 complex, subunit 5, 16kDa (ARPC5), mRNA [NM_005717]	10092	ARPC5	15.0852	15.0911	14.9989	15.0398	15.1327	15.0272	15.2578	15.3209	15.083	14.9223	14.843	14.9876	14.8338	15.2831	14.8568	15.1599	14.7295	14.7281	15.2853	15.1257	15.0142	14.7702	14.8077	15.0129	14.9861	14.7306	14.8419	15.1958	15.1507	15.1245	14.6691	15.1463	14.3736	14.9353	14.4566	14.9811	14.0619	14.778	15.0351	14.8507	-0.184399	-1.13634	3.43031	1	ARPC5	chr1:183595327-183605076
A_24_P29975	Homo sapiens actin related protein 2/3 complex, subunit 5-like (ARPC5L), mRNA [NM_030978]	81873	ARPC5L	10.7007	11.5935	10.7968	10.7928	10.4526	11.1736	11.0419	10.8613	10.7901	11.0932	10.549	10.6905	10.7033	11.1622	10.535	10.6564	11.3454	10.4442	10.6304	11.0185	10.7375	10.9968	11.0183	10.8345	10.7763	10.9357	10.7405	10.9266	11.0741	11.047	10.959	10.6154	10.893	10.9577	10.8542	10.9213	10.9317	11.0518	10.8428	10.91	0.0672178	1.04769	33.1647	2	ARPC5L	chr9:127631483-127639696
A_24_P313262	Homo sapiens cAMP-regulated phosphoprotein, 19kDa (ARPP19), mRNA [NM_006628]	10776	ARPP19	9.78088	9.71264	10.1567	9.94944	9.91381	9.75564	9.95851	9.52229	10.0209	10.1315	9.73713	10.0286	9.19584	9.85288	10.0326	10.3096	9.29057	9.69674	10.0743	9.77577	9.74963	9.7046	8.97654	9.64987	9.06331	9.40457	9.39112	10.0893	9.38274	9.49304	9.42081	9.92665	9.38857	9.78291	9.44804	9.70399	9.49777	9.35594	9.84844	9.53711	-0.311331	-1.24085	0.243852	1	ARPP19	chr15:52839431-52861213
A_24_P386622	Homo sapiens arrestin, beta 1 (ARRB1), transcript variant 1, mRNA [NM_004041]	408	ARRB1	10.0936	8.9966	9.27904	9.556	9.51228	8.60418	9.66322	9.64913	9.43257	9.76412	8.93691	9.72618	9.88288	9.54001	9.55467	9.52076	9.10315	9.66693	9.80352	8.74906	8.64886	8.05392	7.92225	8.71252	7.89551	8.39242	8.52191	9.7489	8.61753	8.43337	8.60916	9.45253	8.30075	8.53475	8.16741	8.72338	8.50449	8.06603	9.48872	8.5292	-0.959526	-1.94467	0	1	ARRB1	chr11:74971165-75062875
A_23_P158829	Homo sapiens arrestin, beta 2 (ARRB2), transcript variant 1, mRNA [NM_004313]	409	ARRB2	11.3616	12.2169	11.3753	11.6336	12.1756	11.9375	11.9751	12.5315	11.8018	11.7914	11.46	11.9089	12.1557	11.7384	11.6283	11.7876	12.2961	11.458	11.735	12.0089	12.0307	11.7528	10.9918	11.9194	11.189	11.9777	11.8191	11.7317	11.6592	12.1793	11.7307	12.0792	11.632	11.7099	11.4688	12.0546	11.3727	11.6775	11.8404	11.7361	-0.104371	-1.07503	19.2857	2	ARRB2	chr17:4613788-4624795
A_23_P391607	Homo sapiens arrestin domain containing 1 (ARRDC1), mRNA [NM_152285]	92714	ARRDC1	10.7209	10.5658	10.5312	10.7218	10.8363	10.5215	10.4901	10.6693	10.7311	10.6353	10.7127	10.5042	11.0742	10.5633	10.3337	10.697	10.6117	11.2578	10.6832	10.4639	10.6501	10.592	10.1646	10.4284	9.91118	10.7489	10.5361	10.5526	10.0114	10.5157	10.8783	10.612	10.2642	10.4005	10.7981	10.612	10.7249	10.6838	10.6769	10.5026	-0.174334	-1.12844	2.1745	1	ARRDC1	chr9:140500095-140513308
A_24_P22976	Homo sapiens arrestin domain containing 2 (ARRDC2), transcript variant 2, mRNA [NM_001025604]	27106	ARRDC2	10.8466	11.9849	11.7843	12.21	11.1274	10.7142	11.4947	10.8452	11.1092	12.4899	11.1382	10.617	11.2946	10.722	12.0542	12.6766	11.158	12.2573	11.1429	11.1532	10.6707	10.6906	10.1459	10.9226	9.95796	10.7164	10.335	12.222	10.2369	10.9236	11.156	11.3096	10.8352	10.9161	10.7107	11.1137	10.9719	10.4537	11.4562	10.8127	-0.643422	-1.56203	0.0850317	1	ARRDC2	chr19:18111943-18124911
A_24_P274615	Homo sapiens arrestin domain containing 3 (ARRDC3), mRNA [NM_020801]	57561	ARRDC3	11.7304	12.4129	11.4506	10.7328	10.5862	10.7349	11.2129	11.7097	11.5874	11.9973	11.093	11.4251	10.9772	10.5874	11.2346	11.4372	11.6833	11.1349	10.9544	10.4361	10.1236	10.4307	10.9158	10.7193	11.0119	10.408	11.1483	10.7699	10.8316	10.8006	10.6159	10.8586	10.6518	10.3916	11.176	10.4284	10.3641	10.6147	11.2991	10.6683	-0.6308	-1.54842	0	1	ARRDC3	chr5:90664540-90716532
A_23_P339818	Homo sapiens arrestin domain containing 4 (ARRDC4), mRNA [NM_183376]	91947	ARRDC4	9.98406	10.5396	10.3068	10.9388	11.3268	10.9382	11.2559	12.0442	10.3579	10.9703	10.7245	10.7853	10.8214	10.6281	10.7115	11.2435	11.5036	11.2726	11.3443	11.3177	10.9939	10.1145	11.2368	10.798	11.1296	10.899	11.1244	11.1718	11.587	11.0315	10.402	11.0934	10.4459	10.6037	10.5216	10.7904	10.1592	10.5522	10.9314	10.8406	-0.0907929	-1.06496	26.011	2	ARRDC4	chr15:98503932-98517068
A_32_P30271	Homo sapiens arrestin domain containing 5 (ARRDC5), mRNA [NM_001080523]	645432	ARRDC5	4.83949	5.4913	5.11376	5.22613	6.21134	5.71258	5.40462	5.05654	4.67619	5.48446	5.41552	4.95147	5.80389	5.49764	3.91567	6.04978	5.15554	3.64959	4.77027	5.0964	5.20584	5.82283	3.13247	5.87127	4.56474	5.54496	4.79785	5.14238	4.79903	4.50495	5.78619	5.86402	6.02297	5.28708	5.38013	5.64366	5.81314	5.66578	5.1803	5.2603	0.0799953	1.05701	39.2929	2	ARRDC5	chr19:4890448-4902879
A_33_P3229725	Homo sapiens arylsulfatase A (ARSA), transcript variant 1, mRNA [NM_000487]	410	ARSA	13.2039	12.9625	13.3961	13.3889	13.6346	13.9247	13.5367	13.9815	13.4678	13.4712	13.6053	13.3693	13.4297	13.8667	13.4456	13.4607	13.4517	13.3996	13.3984	12.6645	13.9213	12.9869	13.2889	13.7934	13.4942	12.8051	13.9834	13.5418	13.7476	13.7951	13.851	13.7621	13.4345	13.6716	13.9018	13.6427	13.8856	13.5978	13.4945	13.5668	0.0723267	1.05141	34.3774	2	ARSA	chr22:51061181-51066601
A_24_P205213	Homo sapiens arylsulfatase B (ARSB), transcript variant 2, mRNA [NM_198709]	411	ARSB	5.78156	6.71896	6.29341	6.27502	6.65872	6.71018	6.80715	7.42206	6.35173	6.53315	5.91168	6.44617	5.98564	7.01136	6.04038	6.16114	6.97788	5.63149	6.2468	6.66228	6.80032	6.39536	5.45883	6.78537	5.73258	6.36417	6.54301	6.16864	6.54762	6.82628	5.74472	6.61222	6.24164	6.44829	6.09362	6.62497	5.44234	6.37459	6.41918	6.30878	-0.110403	-1.07953	24.3652	2	ARSB	chr5:78073036-78282357
A_23_P357760	Homo sapiens arylsulfatase D (ARSD), transcript variant 2, mRNA [NM_009589]	414	ARSD	6.95095	5.19516	6.43566	6.38741	6.56008	6.51468	6.81915	6.1746	7.43364	5.67899	6.84321	6.91432	6.83124	6.17857	7.52438	5.87232	4.95677	7.36158	7.40128	5.57775	5.87001	7.09327	6.23942	6.97876	6.72587	7.14112	6.64706	6.45107	6.20749	6.08939	5.9497	6.01363	6.08627	5.4252	6.52365	5.53396	7.16104	6.56519	6.5281	6.33052	-0.197586	-1.14678	17.5627	2	ARSD	chrX:2822010-2847416
A_23_P4161	Arylsulfatase G Precursor (ASG)(EC 3.1.6.-) [Source:UniProtKB/Swiss-Prot;Acc:Q96EG1] [ENST00000355179]	22901	ARSG	6.51942	7.2874	6.30678	6.56745	6.57491	6.18724	6.58838	5.94617	6.62248	6.54968	7.07791	5.80351	6.55626	6.24543	6.36523	6.75832	6.8995	6.35566	6.37611	6.19517	6.57892	6.55831	6.63503	6.88846	6.37685	6.59265	6.11835	6.62214	6.0861	6.20683	6.21776	6.53674	6.85408	6.49986	6.58577	6.42783	7.05886	6.17544	6.50462	6.48501	-0.0196151	-1.01369	36.504	2	ARSG	chr17:66255322-66417000
A_23_P19030	Homo sapiens arylsulfatase family, member I (ARSI), mRNA [NM_001012301]	340075	ARSI	7.42808	7.20743	8.16028	8.29174	7.66592	8.00447	8.13863	7.25699	8.14435	7.81968	7.20675	7.86109	8.53825	8.32599	8.29223	7.40316	8.44006	7.44459	7.72761	8.06787	7.8228	7.07293	7.00574	8.23372	7.37964	7.20322	7.39876	7.96074	7.73657	7.07869	6.45334	8.2213	6.90425	7.75082	6.83911	7.34619	6.58281	7.31913	7.86091	7.3883	-0.472614	-1.38762	0.44981	1	ARSI	chr5:149675908-149682525
A_33_P3296582	Homo sapiens arylsulfatase family, member J (ARSJ), mRNA [NM_024590]	79642	ARSJ	5.43529	6.43153	6.14594	5.80997	5.58351	5.80794	5.96967	5.03134	5.83188	6.1551	5.52435	4.99912	5.00438	5.89176	5.53924	5.97129	5.21302	4.98761	5.48536	5.92361	5.59746	5.70168	6.75221	4.92697	5.75922	5.83647	5.80158	5.82109	6.12422	5.06814	5.64289	5.67301	4.6961	5.16031	5.42489	5.42735	4.94062	5.56825	5.62201	5.57085	-0.0511691	-1.0361	33.1647	2	ARSJ	chr4:114821439-114900878
A_33_P3273664	Homo sapiens arylsulfatase family, member K (ARSK), mRNA [NM_198150]	153642	ARSK	6.3269	5.21579	5.95893	6.03313	5.852	5.70629	5.78968	6.41734	6.19128	5.3521	5.6679	5.69418	4.97141	4.96555	6.47926	5.77713	4.61707	6.31758	5.78314	5.81738	6.18835	5.9819	6.50371	5.89813	5.56829	5.45088	4.6268	5.63038	5.35413	5.72395	5.79692	5.52449	5.61845	5.9523	5.91216	5.85234	6.02025	5.32473	5.74298	5.72345	-0.0195338	-1.01363	38.4618	2	ARSK	chr5:94890824-94940806
A_23_P116902	Homo sapiens ADP-ribosyltransferase 4 (Dombrock blood group) (ART4), mRNA [NM_021071]	420	ART4	8.52526	7.34325	8.46133	6.89232	6.96913	6.27392	6.17074	5.46357	7.38914	7.41212	7.85056	7.3148	7.10793	7.8028	8.18283	6.7892	5.79238	6.92287	7.84592	7.5177	6.85526	6.11786	6.97162	7.28133	7.29415	5.94976	5.9492	6.51997	6.85641	6.57185	5.88942	6.71163	7.58052	5.92289	6.9424	5.9875	6.96541	7.06193	7.18474	6.68141	-0.503327	-1.41748	2.1745	1	ART4	chr12:14982244-14996413
A_23_P135995	Homo sapiens ARV1 homolog (S. cerevisiae) (ARV1), mRNA [NM_022786]	64801	ARV1	10.7201	9.85786	10.6195	10.8762	10.5375	10.6616	10.5441	10.6051	10.5482	10.2309	10.6661	10.7787	9.92622	10.4303	10.4494	10.6039	10.2464	10.4363	10.919	10.7979	10.6545	10.7835	10.8489	10.5816	10.8924	10.6449	10.7176	10.6981	10.5344	10.715	10.8256	10.4368	10.2784	10.3869	10.8317	10.4826	10.6987	10.9076	10.5083	10.6693	0.161033	1.11809	8.40734	2	ARV1	chr1:231114822-231136479
A_24_P416961	Homo sapiens armadillo repeat gene deletes in velocardiofacial syndrome (ARVCF), mRNA [NM_001670]	421	ARVCF	10.9891	9.1743	10.7973	10.3508	10.2109	9.99385	10.0271	10.2967	11.0227	10.1472	10.1679	10.4887	10.8905	10.6816	10.6196	10.1307	9.8416	10.6369	10.9432	10.2933	9.25768	9.39813	10.1079	9.93994	10.0942	10.0565	10.5977	10.7253	10.5056	10.4585	10.776	10.1381	10.7479	10.1012	10.5423	9.88836	9.76238	9.84672	10.39	10.1704	-0.219625	-1.16443	9.84183	2	ARVCF	chr22:19863039-20004309
A_23_P12643	Homo sapiens arsenic (+3 oxidation state) methyltransferase (AS3MT), mRNA [NM_020682]	57412	AS3MT	4.03317	2.42571	4.67697	3.65804	2.22327	3.72212	2.21207	5.09314	5.45218	3.87783	3.90916	3.59756	3.02191	3.30324	2.7751	3.42945	2.78403	3.42041	3.97949	2.30155	4.86596	3.78101	4.07421	4.52103	3.9478	3.8739	3.70841	3.19426	4.42534	2.88506	4.2547	3.15181	3.90862	4.02568	3.0971	2.7702	2.07766	3.08823	3.55762	3.57645	0.0188253	1.01313	42.2917	2	AS3MT	chr10:104613966-104661655
A_33_P3284463	Homo sapiens N-acylsphingosine amidohydrolase (acid ceramidase) 1 (ASAH1), transcript variant 1, mRNA [NM_177924]	427	ASAH1	14.8671	15.1994	14.6422	14.9852	14.8358	14.6704	15.0871	15.3567	15.0824	14.9711	14.4665	15.0289	13.9961	14.6332	14.3638	14.8549	14.8212	15.0405	15.1396	14.7798	14.5792	14.4919	14.6525	14.43	14.7548	14.6244	14.9569	14.6587	14.7712	14.7461	14.5708	14.8542	13.9151	14.0508	14.3038	14.436	14.195	14.4957	14.8443	14.5404	-0.303958	-1.23453	0.44981	1	ASAH1	chr8:17913924-17942507
A_33_P3775007	Homo sapiens ArfGAP with SH3 domain, ankyrin repeat and PH domain 1 (ASAP1), mRNA [NM_018482]	50807	ASAP1	8.84834	9.46442	9.52929	8.89936	9.26314	9.23439	9.29417	9.23861	9.47143	9.10062	8.88008	9.45635	7.97882	8.99785	9.18741	9.20288	9.01607	9.14024	9.05863	9.09728	9.33145	9.05409	8.69227	9.31374	9.32393	9.29631	8.84147	9.1942	9.33193	9.01369	8.71631	9.18918	9.49417	9.1223	8.85277	9.41433	9.21344	9.14558	9.11906	9.13887	0.0198088	1.01383	42.2917	2	ASAP1	chr8:131064350-131455906
A_24_P362540	Homo sapiens ArfGAP with SH3 domain, ankyrin repeat and PH domain 2 (ASAP2), transcript variant 1, mRNA [NM_003887]	8853	ASAP2	10.0392	9.3335	10.2961	9.79642	9.76565	8.98467	9.81877	9.27992	9.79088	9.95085	9.8773	9.62993	8.95119	9.72148	9.89794	10.0455	9.65026	10.1438	9.6933	9.77478	10.0723	9.4762	9.88828	10.2499	9.51818	9.55304	9.92973	9.70712	9.50118	9.55625	9.43804	9.67647	9.7036	9.57494	9.97689	9.61303	9.4067	9.70974	9.7193	9.70138	-0.0179139	-1.01249	36.504	2	ASAP2	chr2:9346893-9545812
A_33_P3263614	Homo sapiens ArfGAP with SH3 domain, ankyrin repeat and PH domain 3 (ASAP3), transcript variant 2, mRNA [NM_001143778]	55616	ASAP3	5.75983	5.09023	5.51685	5.75715	5.29365	5.68865	5.74616	5.70994	5.43273	5.35812	5.48608	6.1111	5.9972	5.50377	5.5565	5.50915	5.86254	6.18713	5.60037	5.79445	5.64332	6.10001	5.6279	5.83268	5.5312	5.70197	5.77615	5.87645	5.16013	5.94892	5.7459	5.84935	6.09809	6.03014	5.67047	5.64241	5.84375	5.53324	5.64038	5.75824	0.117861	1.08512	19.2857	2	ASAP3	chr1:23755055-23810750
A_23_P165360	Homo sapiens ankyrin repeat and SOCS box-containing 1 (ASB1), mRNA [NM_001040445]	51665	ASB1	8.15309	8.92137	8.2233	8.09053	8.61737	8.45237	8.61991	9.0342	8.10348	8.49168	8.76338	8.14501	8.76162	8.63636	8.06139	8.48301	9.27021	7.99501	8.19631	8.21353	8.54597	8.63881	8.32163	8.80177	8.38434	8.81678	8.59307	8.29745	8.46877	8.574	8.36197	8.72796	8.30379	8.52295	8.60129	8.67159	8.69925	8.72288	8.47472	8.54041	0.0656937	1.04659	34.3774	2	ASB1	chr2:239335625-239360891
A_33_P3210622	Homo sapiens ankyrin repeat and SOCS box-containing 13 (ASB13), transcript variant 1, mRNA [NM_024701]	79754	ASB13	6.76451	6.70965	7.04748	6.3751	6.24384	6.4669	6.12539	6.92216	6.64582	6.92412	6.28459	6.74001	7.00868	6.29535	6.27927	6.3269	7.07527	6.70929	6.35754	6.53614	6.47178	6.12142	6.28503	6.21513	6.7759	6.18313	6.51674	6.55173	6.43752	6.622	6.33029	6.50647	6.33235	6.26671	6.12172	5.91589	6.60047	6.40774	6.59484	6.37885	-0.215984	-1.1615	2.1745	1	ASB13	chr10:5680819-5708558
A_33_P3290144	Homo sapiens ankyrin repeat and SOCS box-containing 14 (ASB14), transcript variant 1, mRNA [NM_001142733]	142686	ASB14	1.90057	1.95501	1.84279	1.84042	1.85958	1.83639	1.87056	1.77574	3.70869	1.86757	1.84332	1.85047	1.8706	1.8751	1.85292	1.84395	1.86342	1.8661	1.88453	1.84368	2.02256	1.80289	4.39467	3.35761	1.83169	2.96203	2.54134	3.59836	1.8763	1.97616	1.8668	1.87569	1.86324	3.34656	1.85634	1.83735	2.24568	1.85183	1.9583	2.36583	0.40753	1.32641	5.09625	2	ASB14	chr3:57261764-57326710
A_24_P56837	Homo sapiens ankyrin repeat and SOCS box-containing 16 (ASB16), mRNA [NM_080863]	92591	ASB16	8.41276	9.02403	7.52271	7.91936	8.10639	9.49239	8.64987	10.9383	9.06547	9.73442	7.28013	9.74316	10.1244	7.84683	7.08384	7.8639	9.52496	8.78646	9.02891	8.58045	7.7906	7.06491	8.45789	8.23442	7.74217	7.99711	9.70664	8.82031	9.40555	9.37196	8.5132	8.00404	7.79883	7.56965	8.05663	8.36032	7.40542	7.93088	8.74464	8.25321	-0.491436	-1.40584	5.09625	2	ASB16	chr17:42248073-42264085
A_23_P205370	Homo sapiens ankyrin repeat and SOCS box-containing 2 (ASB2), mRNA [NM_016150]	51676	ASB2	9.76991	8.87431	10.1377	9.99477	10.4243	10.7973	9.80007	9.78	9.62663	9.08146	11.034	9.90262	9.37797	9.69324	10.0709	9.30232	9.7593	9.52821	8.82816	9.5251	9.79689	11.7949	10.6151	12.1216	10.9413	10.449	10.5249	9.04814	10.8709	11.2057	10.358	9.87797	11.2254	11.5075	10.7002	11.4362	10.9065	11.1092	9.77806	10.7376	0.959547	1.9447	0	1	ASB2	chr14:94400498-94443076
A_23_P56833	Homo sapiens ankyrin repeat and SOCS box-containing 3 (ASB3), transcript variant 1, mRNA [NM_016115]	51130	ASB3	10.5716	10.1372	10.3941	10.7122	10.779	10.434	10.505	10.4062	10.5178	10.3213	10.3691	10.7668	10.3584	10.0922	10.5898	10.3433	9.84127	10.9538	10.6222	10.2799	10.2665	10.5158	10.5374	10.0333	10.3897	10.4492	10.3326	10.6278	10.4664	10.5093	10.5953	10.4822	10.5257	10.4301	10.4991	10.3201	10.6855	10.3543	10.4587	10.4369	-0.0218371	-1.01525	33.1647	2	ASB3	chr2:53897116-54087170
A_32_P412313	Homo sapiens ankyrin repeat and SOCS box-containing 6 (ASB6), transcript variant 1, mRNA [NM_017873]	140459	ASB6	7.91673	7.92558	7.8041	7.99379	8.12907	8.16777	8.11139	8.2066	7.73658	8.2525	7.79893	8.10489	8.55717	7.77996	7.44956	7.92983	8.38023	7.81519	7.9008	7.8329	8.00331	7.67015	7.1705	8.08821	7.15351	7.6443	7.68061	7.93261	7.4068	7.91913	8.06004	8.00379	8.48599	7.96438	7.81879	8.04076	7.8209	7.57047	7.99793	7.80354	-0.194394	-1.14424	4.22705	1	ASB6	chr9:132388434-132404448
A_24_P155791	Homo sapiens ankyrin repeat and SOCS box-containing 7 (ASB7), transcript variant 1, mRNA [NM_024708]	140460	ASB7	5.98382	6.9679	5.80655	5.8705	6.3	6.64647	6.46286	6.22616	5.83373	6.18935	5.96536	6.34499	5.99008	6.3916	6.61665	6.48424	6.66066	5.8597	6.33006	6.28654	6.27731	6.51348	5.49612	6.07879	5.48642	6.35398	5.7681	6.30208	5.60234	5.94512	6.09771	6.33711	6.25607	6.42524	5.72937	6.19969	6.20719	6.34874	6.25951	6.09007	-0.169437	-1.12462	8.40734	2	ASB7	chr15:101142754-101191904
A_24_P643587	Homo sapiens ankyrin repeat and SOCS box-containing 8 (ASB8), mRNA [NM_024095]	140461	ASB8	7.8459	6.70967	7.75224	7.95421	7.9579	7.74908	7.63466	7.38127	7.84241	7.67184	7.75392	7.86592	7.94194	7.94144	7.4777	7.80932	6.9887	7.22198	7.7346	7.7677	7.69177	7.63811	7.69872	7.80637	7.67446	7.45994	7.584	7.7845	7.85671	7.68174	7.41402	7.72533	8.10191	7.71863	7.52345	7.51465	7.51356	7.42115	7.64393	7.66193	0.0180005	1.01256	42.2917	2	ASB8	chr12:48541571-48551377
A_23_P125643	Homo sapiens ankyrin repeat and SOCS box-containing 9 (ASB9), transcript variant 1, mRNA [NM_001031739]	140462	ASB9	9.46127	8.54064	9.46883	8.24274	8.89987	7.6517	8.74478	8.35054	9.0196	9.45503	9.15281	8.96012	8.64663	8.82303	9.35961	9.06807	7.97723	9.5358	9.36032	8.77276	8.66946	7.8953	8.64462	8.27947	9.09445	8.3943	8.79261	9.10715	8.87847	7.87471	8.1163	9.02124	8.469	8.22293	8.31218	8.11998	8.09331	8.03158	8.87993	8.46262	-0.417305	-1.33543	0.779225	1	ASB9	chrX:15262108-15288589
A_23_P1280	Homo sapiens activating signal cointegrator 1 complex subunit 1 (ASCC1), mRNA [NM_015947]	51008	ASCC1	8.34812	8.55567	8.74215	8.10278	8.3813	8.44674	8.34246	8.59601	8.55517	8.6288	8.53986	8.511	8.47012	8.69318	8.4273	8.45103	8.14205	8.2094	8.51404	8.51163	8.66662	8.67031	9.0405	8.60866	8.63736	8.69217	8.21674	8.59346	8.89364	8.59285	8.45721	8.49427	8.53164	8.67437	8.65082	8.58516	8.70517	8.68167	8.45564	8.62654	0.170897	1.12576	2.74664	1	ASCC1	chr10:73855789-73995618
A_23_P143643	Homo sapiens activating signal cointegrator 1 complex subunit 2 (ASCC2), mRNA [NM_032204]	84164	ASCC2	8.91811	9.07604	9.20094	9.20131	9.08606	9.18545	9.14599	9.30242	8.84846	9.27449	9.25432	8.99396	9.50957	9.58689	9.05486	9.28621	9.28341	8.8168	9.17937	9.48273	9.62245	9.48967	7.92292	9.4327	8.39718	9.10885	9.10899	9.19928	8.86687	9.49382	9.40268	9.31468	9.3576	9.50882	9.0583	9.4869	9.50796	9.09085	9.16867	9.2028	0.0341362	1.02394	41.1295	2	ASCC2	chr22:30184596-30234293
A_23_P30972	Homo sapiens activating signal cointegrator 1 complex subunit 3 (ASCC3), transcript variant 2, mRNA [NM_022091]	10973	ASCC3	8.05585	9.42136	8.13131	8.19709	7.82967	8.75732	8.24943	7.93127	7.77428	7.718	8.08717	8.22858	8.10178	7.75892	9.05385	8.35334	9.08688	8.59262	7.90383	8.24737	7.9566	8.62415	8.92161	8.56561	8.28268	8.64512	7.92714	8.10745	7.72338	8.25623	8.79651	8.08632	8.71273	8.56756	8.63581	8.91687	9.00986	8.70486	8.2754	8.45726	0.181859	1.13434	17.5627	2	ASCC3	chr6:100956607-101329224
A_24_P112087	Homo sapiens ASF1 anti-silencing function 1 homolog A (S. cerevisiae) (ASF1A), mRNA [NM_014034]	25842	ASF1A	6.86681	4.7505	6.23995	6.82887	6.26262	5.40997	6.24981	6.12913	5.96968	6.07195	6.30652	6.68564	5.1319	6.18302	6.34204	5.66568	5.60313	6.11636	6.98084	6.66447	4.64544	5.99691	5.96347	6.66652	6.72117	5.87353	6.5011	6.51064	6.85455	5.92295	6.18803	6.41253	6.59143	5.94601	6.47349	6.18366	6.03976	6.20814	6.09444	6.22967	0.135232	1.09827	30.5036	2	ASF1A	chr6:119134611-119256327
A_23_P119254	Homo sapiens ASF1 anti-silencing function 1 homolog B (S. cerevisiae) (ASF1B), mRNA [NM_018154]	55723	ASF1B	6.14486	6.48083	6.48966	6.7932	6.35844	7.18784	6.02491	6.95558	7.05639	6.66114	6.08481	6.59429	6.90271	7.33574	5.76595	6.11595	6.34054	6.15892	6.1875	7.0445	7.01208	6.89184	6.51987	7.19999	6.8721	7.02422	7.56202	6.73703	6.75808	7.51442	7.44907	6.41464	6.43212	6.76263	7.26314	7.35401	6.83725	7.21453	6.50733	6.99282	0.485489	1.40006	0.0850317	1	ASF1B	chr19:14230320-14247440
A_33_P3402725	Homo sapiens ash1 (absent, small, or homeotic)-like (Drosophila) (ASH1L), mRNA [NM_018489]	55870	ASH1L	8.05553	8.18859	7.5985	7.4744	7.2256	7.88685	7.53987	7.42628	7.786	7.46936	7.32912	7.7038	7.46985	7.25581	7.85748	7.85274	8.11921	8.49928	8.09037	7.00261	7.08959	7.71813	7.69882	7.55324	7.72083	7.404	7.81132	7.3548	7.80829	7.85913	7.96001	7.54454	8.01313	7.71248	8.01036	7.76299	7.33579	7.6969	7.72782	7.63458	-0.0932463	-1.06677	21.0512	2	ASH1L	chr1:155305051-155533735
A_23_P134827	Homo sapiens ash2 (absent, small, or homeotic)-like (Drosophila) (ASH2L), transcript variant 1, mRNA [NM_004674]	9070	ASH2L	10.7779	10.5857	10.8645	10.824	10.9829	10.611	10.8879	10.5751	10.7445	10.6963	10.7294	10.7329	10.912	10.7511	10.9488	10.6033	10.3034	10.5809	10.6735	10.7324	10.6018	10.4783	10.4621	10.5812	10.3858	10.7222	10.505	10.6638	10.5926	10.5111	10.5451	10.7389	10.6895	10.7567	10.3319	10.6838	10.5904	10.5971	10.7255	10.5879	-0.13766	-1.10012	1.71243	1	ASH2L	chr8:37963010-37997598
A_23_P26223	Homo sapiens argininosuccinate lyase (ASL), transcript variant 1, mRNA [NM_001024943]	435	ASL	10.2862	10.7738	10.7946	10.7625	10.4555	10.3159	10.6155	10.7492	10.7353	10.6357	10.607	10.573	10.9036	10.5137	10.2503	10.7542	10.9691	10.7596	10.3919	10.7569	10.6834	10.5148	10.046	10.3624	10.3424	10.5929	10.4664	10.4942	10.2603	10.5171	10.904	10.4182	10.1539	10.9201	10.689	10.659	10.9569	10.6043	10.6235	10.5443	-0.0791832	-1.05642	17.5627	2	ASL	chr7:65540775-65558329
A_23_P27627	Homo sapiens arsA arsenite transporter, ATP-binding, homolog 1 (bacterial) (ASNA1), mRNA [NM_004317]	439	ASNA1	9.91968	9.89899	9.98787	10.128	9.93899	10.2812	10.091	10.3004	10.119	10.1065	10.1615	10.1173	10.3801	10.1798	9.65652	9.95484	10.047	9.5784	9.94946	10.1463	10.091	9.78548	9.34429	9.86179	9.35357	10.0684	10.0917	10.0617	9.81137	10.0915	10.147	10.1241	9.78456	10.0161	9.98706	9.90521	9.89924	9.73702	10.0419	9.91091	-0.131014	-1.09506	6.09949	2	ASNA1	chr19:12848305-12859137
A_23_P145694	Homo sapiens asparagine synthetase (ASNS), transcript variant 2, mRNA [NM_001673]	440	ASNS	12.2408	12.28	12.2482	12.416	12.1215	12.3697	11.8255	11.9382	12.2257	11.992	12.1071	12.2538	12.0384	12.3933	12.1402	12.0827	12.4046	12.392	12.1919	11.9907	12.532	13.0641	12.5551	12.2537	12.7161	12.3052	12.3022	12.2228	12.3263	12.325	12.8175	12.3002	12.7018	12.3894	12.3524	12.3633	13.214	12.6824	12.1927	12.4955	0.302781	1.23352	0.243852	1	ASNS	chr7:97481428-97501854
A_23_P91001	Homo sapiens asparagine synthetase domain containing 1 (ASNSD1), mRNA [NM_019048]	54529	ASNSD1	11.5451	11.6444	11.6861	11.579	11.7459	11.4669	11.6339	11.1352	11.7469	11.6491	11.6632	11.4023	10.7296	11.3426	11.2258	11.881	11.7837	11.5933	11.6447	11.508	11.6797	11.7691	11.3113	11.6367	11.6812	11.5302	11.4072	11.6168	11.5991	11.5913	11.5725	11.7309	11.491	11.7353	11.5925	11.7103	11.7391	11.6246	11.5315	11.6067	0.0751572	1.05348	27.5963	2	ASNSD1	chr2:190526124-190535557
A_23_P164436	Homo sapiens aspartoacylase (Canavan disease) (ASPA), transcript variant 1, mRNA [NM_000049]	443	ASPA	8.70794	8.63435	9.30635	8.80567	9.09422	8.55451	8.23143	8.74437	8.75489	8.54493	8.44895	8.62211	8.9426	9.03019	9.39677	8.73374	8.75283	8.58668	8.49046	9.50909	9.76299	9.25471	9.84948	9.22198	9.98043	8.83195	9.15333	8.50044	9.87699	8.9538	8.00957	9.31941	9.26845	9.28061	8.96246	8.43329	9.15844	9.343	8.757	9.19318	0.43618	1.35302	0.44981	1	ASPA	chr17:3377403-3402700
A_24_P690811	Homo sapiens aspartate dehydrogenase domain containing (ASPDH), transcript variant 2, mRNA [NM_001024656]	554235	ASPDH	2.2445	2.36059	2.2677	2.17754	3.339	2.01965	2.3123	3.79357	5.35894	2.92214	2.16999	2.86407	3.70001	2.45306	2.54716	2.15415	2.51319	3.36574	2.34443	2.17311	3.01341	2.37355	3.25363	2.21699	3.32963	2.21796	2.81975	3.11112	3.05648	2.88414	3.04661	2.25689	2.18775	3.17416	2.73703	2.31405	2.11651	2.78022	2.78462	2.68753	-0.0970917	-1.06962	30.5036	2	ASPDH	chr19:51014856-51017947
A_23_P76743	Homo sapiens asparaginase homolog (S. cerevisiae) (ASPG), mRNA [NM_001080464]	374569	ASPG	7.77234	7.37525	7.90381	8.78331	8.7189	6.1884	3.97628	4.72842	5.81245	4.43432	8.26605	6.39829	9.50696	9.09244	9.04178	9.1266	5.94574	7.06624	6.54438	6.7481	5.18798	5.79458	6.88665	5.61099	6.29116	7.48845	4.46969	7.83021	5.41149	4.59127	4.32963	7.46373	5.29225	4.36902	5.89038	4.55694	5.12642	6.09587	7.19379	5.75973	-1.43406	-2.70206	0.126968	1	ASPG	chr14:104552022-104579046
A_23_P216094	Homo sapiens aspartate beta-hydroxylase (ASPH), transcript variant 1, mRNA [NM_004318]	444	ASPH	8.28248	9.52912	8.63742	8.82903	8.37074	8.71891	8.72678	8.03025	8.44243	8.07344	8.4597	8.52986	8.34072	7.73338	8.95946	8.41868	9.02796	8.71176	8.18025	8.95116	8.49751	8.52622	8.93495	8.7181	8.06693	8.53695	7.30948	8.24764	7.14465	8.407	8.70482	7.88686	8.63224	9.30117	8.2864	8.62597	8.93936	8.55167	8.52644	8.43521	-0.0912252	-1.06527	27.5963	2	ASPH	chr8:62200524-62627199
A_24_P245815	Homo sapiens aspartate beta-hydroxylase domain containing 2 (ASPHD2), mRNA [NM_020437]	57168	ASPHD2	6.04994	6.17109	5.23031	6.12185	6.72134	7.06453	6.44869	6.432	5.94887	6.35842	6.12638	6.21609	6.11442	6.99348	4.94477	5.38028	5.95124	4.7381	5.71629	6.58966	6.365	7.09907	6.95216	6.96746	6.4073	6.78128	6.83914	6.64073	6.4918	7.192	6.56845	6.46727	6.82352	6.91417	6.75595	6.97806	6.85741	6.96604	6.03832	6.77139	0.733074	1.66218	0	1	ASPHD2	chr22:26825279-26840978
A_33_P3216059	Homo sapiens asporin (ASPN), mRNA [NM_017680]	54829	ASPN	7.41182	7.92731	10.0867	7.89038	8.3684	9.53868	6.98987	7.64163	9.71036	7.13752	8.95431	8.24864	5.9243	7.23465	7.94107	8.07756	6.29598	7.20375	8.23257	8.69866	9.75051	10.4678	8.91761	10.678	9.21605	9.79742	8.54085	8.21161	9.17631	9.72232	7.55329	9.14333	9.30307	9.56605	8.97858	9.83347	8.78122	9.28596	7.93766	9.24327	1.30561	2.47189	0	1	ASPN	chr9:95059639-95432547
A_23_P417383	Homo sapiens aspartic peptidase, retroviral-like 1 (ASPRV1), mRNA [NM_152792]	151516	ASPRV1	10.1383	9.44155	10.0666	10.9203	10.2791	9.84711	9.52018	9.02764	9.87638	10.0421	10.2396	9.66652	10.7222	10.0329	10.6981	10.1424	10.2562	10.5184	10.2922	9.82903	10.0979	9.87226	10.3798	10.1685	10.3307	9.39089	10.3272	10.1835	9.97113	9.56012	10.3038	10.1771	10.4451	10.1372	10.1695	9.94981	10.0057	10.0832	10.0909	10.0728	-0.0181785	-1.01268	37.5193	2	ASPRV1	chr2:70187223-70314147
A_33_P3290588	Homo sapiens cDNA FLJ45020 fis, clone BRAWH3016123. [AK126967]	79058	ASPSCR1	3.05555	3.81047	3.59481	3.58229	3.05944	3.55716	4.09612	3.57984	2.848	3.99324	3.52056	4.20047	4.58113	3.3383	4.26283	4.19928	5.30528	3.80903	2.39031	4.19304	2.61071	3.73887	3.82146	4.04388	4.52658	3.27966	3.65309	3.84936	3.98137	3.72502	3.8403	2.77627	2.17102	3.89262	2.87523	3.17461	3.70527	4.14944	3.72548	3.57936	-0.146122	-1.10659	24.3652	2	ASPSCR1	chr17:79935425-79975282
A_23_P203391	Homo sapiens asparaginase like 1 (ASRGL1), transcript variant 1, mRNA [NM_001083926]	80150	ASRGL1	12.3676	12.3882	12.093	11.7209	11.9311	11.9347	12.1357	12.2787	11.6939	12.5724	11.2699	11.7243	11.9857	11.8065	12.1798	12.299	12.6042	12.7252	11.8477	11.2723	11.2923	11.5224	11.5984	11.206	11.5546	11.5741	11.2028	11.9291	11.8145	11.8703	11.8062	11.6463	11.5722	11.5142	11.3055	12.0722	11.3082	11.3255	12.082	11.5467	-0.535335	-1.44928	0	1	ASRGL1	chr11:62104773-62160887
A_33_P3234580	Homo sapiens argininosuccinate synthetase 1 (ASS1), transcript variant 1, mRNA [NM_000050]	445	ASS1	11.7622	11.7711	12.1257	11.4975	11.6593	12.2198	11.9075	12.3738	11.813	11.713	11.9045	11.6866	11.6706	11.6354	11.9215	11.6578	12.3092	12.0598	12.2275	11.6877	12.0201	12.2955	12.8368	12.0271	11.9456	12.7127	12.5001	12.1424	12.4772	12.51	13.0812	11.514	12.1872	12.5898	12.9029	12.5562	12.4788	12.2347	11.8903	12.3526	0.462338	1.37777	0.0239126	1	ASS1	chr9:133320093-133376661
A_23_P121141	Homo sapiens asteroid homolog 1 (Drosophila) (ASTE1), mRNA [NM_014065]	28990	ASTE1	8.05554	7.56834	7.77896	7.93687	8.2392	8.0205	8.33642	7.22438	7.83522	7.88007	7.7582	8.29213	7.85776	7.89461	7.81867	8.23511	7.23787	7.81881	7.74417	7.84155	7.86868	8.05918	7.91689	8.00612	7.64603	8.03095	7.6146	8.03745	7.7217	7.93504	7.97435	8.05282	8.43406	7.82981	7.9928	7.9429	8.04115	7.9122	7.87015	7.93991	0.0697598	1.04954	31.8325	2	ASTE1	chr3:130569368-130745646
A_33_P3371904	Homo sapiens astrotactin 2 (ASTN2), transcript variant 4, mRNA [NM_198188]	23245	ASTN2	5.15016	5.81003	5.78193	6.60691	5.96774	6.00944	5.53726	6.04885	6.07042	5.77831	8.46489	5.41394	6.42426	7.01962	5.95887	6.33345	5.48499	5.78227	5.26573	6.2762	6.84581	6.73407	6.05631	5.93093	6.36174	7.50867	6.27836	5.52232	6.17155	6.13809	6.6339	5.72115	6.66162	6.79452	7.10956	6.34422	7.95363	6.72495	6.04785	6.51409	0.466239	1.3815	2.74664	1	ASTN2	chr9:119187503-120177317
A_33_P3436316	Homo sapiens additional sex combs like 1 (Drosophila) (ASXL1), transcript variant 2, mRNA [NM_001164603]	171023	ASXL1	8.25312	8.92004	8.46721	8.21776	8.05527	7.7906	8.53005	8.76484	8.1875	8.21637	8.1446	7.9628	8.68894	8.37105	8.42757	8.2729	9.50893	8.48919	8.33221	8.05614	7.87506	7.98474	8.88079	8.14689	8.21359	8.09696	7.89899	8.08657	8.09798	8.18295	7.92985	8.07928	7.99995	8.24254	7.7937	8.15165	8.18737	7.94203	8.40005	8.09721	-0.302837	-1.23357	0.59403	1	ASXL1	chr20:30946146-31027122
A_33_P3248610	Homo sapiens additional sex combs like 2 (Drosophila) (ASXL2), mRNA [NM_018263]	55252	ASXL2	2.00653	4.41591	4.38544	2.99187	4.33566	3.41429	3.40758	3.56819	2.67815	2.83589	3.67079	2.97039	1.98259	2.46501	2.25642	2.41078	2.10535	3.12676	2.16827	3.57338	2.11208	2.83092	2.33236	2.99	5.34799	2.96996	2.00993	3.19421	2.50971	2.25921	2.01401	2.01821	2.56092	3.30042	3.02877	2.15861	2.69312	2.88264	3.01031	2.77823	-0.232077	-1.17452	19.2857	2	ASXL2	chr2:25962252-26101312
A_23_P75288	Homo sapiens ATPase family, AAA domain containing 1 (ATAD1), mRNA [NM_032810]	84896	ATAD1	11.2704	11.3623	11.1118	11.1253	11.0956	11.1954	11.2158	11.1071	11.2707	11.0367	11.2223	11.116	10.1066	11.1061	11.4265	11.1449	10.9384	11.2404	11.3684	11.2949	11.0421	10.9518	10.9032	11.0813	11.3546	11.1883	11.0095	11.0369	10.8028	11.1939	11.1902	11.2084	11.0588	11.1173	10.9434	11.0301	11.3415	11.1575	11.1295	11.1004	-0.0291484	-1.02041	31.8325	2	ATAD1	chr10:89512874-89577917
A_33_P3217238	Homo sapiens ATPase family, AAA domain containing 2 (ATAD2), mRNA [NM_014109]	29028	ATAD2	8.64661	9.29845	9.16544	8.90046	9.09835	9.09074	8.28603	9.02035	9.17574	9.09639	8.50428	8.90217	7.49306	9.01458	8.71181	8.72303	8.67495	9.66143	8.75741	9.25506	9.42076	9.56695	8.97623	9.29017	9.43789	9.0271	9.43448	8.99244	9.21959	9.6046	9.59044	8.93718	8.89182	9.23644	9.13376	9.37014	8.86937	9.36188	8.85375	9.24296	0.389212	1.30968	0.44981	1	ATAD2	chr8:124332090-124408705
A_32_P191004	Homo sapiens ATPase family, AAA domain containing 2B (ATAD2B), mRNA [NM_017552]	54454	ATAD2B	8.90897	9.20855	9.20698	9.07835	8.91875	8.64435	8.75395	9.13593	8.77979	8.759	8.86518	8.84783	8.2452	8.91038	8.97142	8.89285	8.95253	9.32466	8.68069	8.90332	9.04752	9.25671	8.96307	9.21303	9.19521	8.58953	9.23049	8.57259	9.26084	8.85781	9.33606	9.02456	9.12619	9.12905	9.04825	9.11351	8.91517	9.0963	8.89923	9.04627	0.147044	1.1073	11.1896	2	ATAD2B	chr2:23971533-24149936
A_33_P3349469	Homo sapiens ATPase family, AAA domain containing 3A (ATAD3A), mRNA [NM_018188]	55210	ATAD3A	11.9434	12.6688	12.2261	12.4218	12.2235	11.8869	12.3521	12.076	11.8925	12.061	12.4563	12.0721	12.2205	12.502	12.2178	12.3073	12.549	12.2932	11.9469	12.2939	12.4795	12.4116	11.8172	12.1821	11.6582	12.6178	11.9613	11.9482	11.6928	12.1229	12.3073	11.8544	12.2928	12.4231	12.2105	12.4162	12.4954	12.3196	12.2272	12.1845	-0.042754	-1.03008	29.071	2	ATAD3A	chr1:1447522-1470067
A_33_P3313258	Homo sapiens ATPase family, AAA domain containing 3B (ATAD3B), mRNA [NM_031921]	83858	ATAD3B	8.62999	9.40894	8.55767	3.10236	8.63882	9.20693	8.73628	8.72565	8.11916	9.13747	8.78303	7.81582	9.00542	8.88882	8.61839	9.15217	9.58712	8.69215	7.93917	8.19816	8.6138	8.66907	8.04272	8.92343	7.68353	8.86791	8.03109	8.59235	8.21041	8.76095	8.55565	7.47784	8.78145	8.7402	8.61779	8.99726	8.80797	8.49029	8.46028	8.47694	0.0166569	1.01161	42.2917	2	ATAD3B	chr1:1407163-1431582
A_24_P113144	Homo sapiens ATPase family, AAA domain containing 5 (ATAD5), mRNA [NM_024857]	79915	ATAD5	4.19515	4.39081	4.07256	4.46157	5.12534	4.34371	4.61069	4.17728	3.93982	4.58392	3.96991	4.27803	1.83124	5.24841	4.8509	4.34628	3.72375	4.39427	4.274	4.84647	5.70618	5.49045	4.32451	4.49719	4.83035	5.08579	3.59277	4.48989	4.76677	4.15838	5.25249	4.543	4.18321	4.51072	4.10143	4.76177	4.89045	4.0625	4.25356	4.63654	0.382982	1.30403	6.09949	2	ATAD5	chr17:29159022-29222295
A_23_P138574	Homo sapiens arginyltransferase 1 (ATE1), transcript variant 1, mRNA [NM_001001976]	11101	ATE1	5.75502	6.61367	5.72153	5.74762	5.66142	5.60291	6.05553	6.5737	5.89679	5.85999	6.04301	5.61245	4.62394	5.93195	6.00868	5.62144	5.64043	5.87313	5.89459	5.45782	4.86228	5.20931	5.61627	5.93735	6.44493	5.54459	5.57982	5.82926	6.00517	5.75223	5.4585	5.5577	5.36128	5.2701	5.3888	5.68104	5.40702	5.08332	5.82831	5.54983	-0.278476	-1.21291	2.1745	1	ATE1	chr10:123502624-123687546
A_33_P3294252	Homo sapiens activating transcription factor 1 (ATF1), mRNA [NM_005171]	466	ATF1	11.4362	11.2543	10.9547	11.1492	11.0596	10.7209	10.7943	10.9581	11.2895	10.9166	11.034	11.1009	10.072	10.9136	10.9271	11.1604	11.0198	10.9346	11.4893	11.091	10.8492	11.0187	10.6979	10.9313	11.2386	10.7881	11.209	11.2839	11.114	10.81	10.8997	11.102	10.8796	10.8776	10.9905	10.801	10.7978	10.9562	11.0097	10.9651	-0.0446874	-1.03146	29.071	2	ATF1	chr12:51157788-51214943
A_24_P128145	Homo sapiens activating transcription factor 2 (ATF2), mRNA [NM_001880]	1386	ATF2	6.58074	6.78801	6.13928	6.32419	6.31273	6.5325	6.73043	6.05544	6.34632	6.25842	6.06414	6.79989	5.94032	6.69175	6.23656	6.60933	6.29724	6.07771	6.85185	6.18464	6.40583	6.46389	5.81173	6.59155	6.27426	6.20557	5.76393	6.52166	6.38827	6.19658	6.37147	6.61648	6.46529	6.44159	6.43237	6.62535	6.30949	6.65865	6.40194	6.35414	-0.0478033	-1.03369	29.071	2	ATF2	chr2:175936977-176032934
A_24_P33895	Homo sapiens activating transcription factor 3 (ATF3), transcript variant 4, mRNA [NM_001040619]	467	ATF3	9.43291	10.7428	9.58329	6.53037	7.96185	6.79849	9.61951	11.0825	8.86165	10.1094	8.93444	8.88293	10.9841	7.15022	9.02062	9.26942	10.2918	9.41308	5.76288	6.2924	5.94245	6.03746	5.03139	6.26088	6.55071	7.07592	6.21075	6.70496	6.30684	6.19845	7.30862	9.55671	5.39301	6.47914	6.50835	6.46533	7.28548	5.73897	8.97012	6.49199	-2.47813	-5.57176	0	1	ATF3	chr1:212738675-212794119
[truncated: 12,497 more rows]
[truncated: 27 more columns]

## Sheet: comparison FDR<5% vs FDR<10%
Entrez	Symbol	average CTRL	average IPF	log2 ratio array	Fold change	q-value(%)	sig in array_1yes_2no_FDR<5%	II_sig in array_1yes_2no_FDR<10%	RNA-Seq_test_id	value_IPF	value_CTRL	log2 ratio RNA seq	fold_change	q_value	sig in seq_1yes_2no_FDR<0.05	significant RNA-Seq_FDR<0.05	sig in array and seq_FDR<0.05	color codes_FDR<0.05	II sig in seq_1yes_2no_FDR<10%	color code_FDR<10%
[truncated: 13,304 more rows]
