# Supplementary material for: Identification and validation of differentially expressed transcripts by RNA-sequencing of formalin-fixed, paraffin-embedded (FFPE) lung tissue from patients with Idiopathic Pulmonary Fibrosis
Source: BMC Pulm Med. 2017 Jan 12;17:15. doi: 10.1186/s12890-016-0356-4 (PMC5228096; doi:10.1186/s12890-016-0356-4)
Supplement: Additional file 5: Table S2. — Enrichment pathway analysis MetaCore_common decreased genes_microarrays vs RNA-Seq. (XLS 68 kb) [file 12890_2016_356_MOESM5_ESM.xls]

## Sheet: Pathway Maps
Enrichment analysis report - Common down-regulated genes microarray vs RNA-seq
#	Pathway Maps	Total	p-value	FDR	In Data	Network Objects from Active Data
1	Development_Role of IL-8 in angiogenesis	65	1.4344e-09	6.96311e-07	21	HB-EGF, Ubiquitin, SREBP1 precursor, VE-cadherin, I-kB, G-protein beta/gamma, VEGF-A, VEGFR-2, SREBP1 (nuclear), NF-kB, Caveolin-1, SREBP2 (nuclear), FASN, SREBP1 (Golgi membrane), SREBP2 precursor, LDLR, HMDH, EGFR, SREBP2 (Golgi membrane), G-protein alpha-i family, ERK1/2
2	Immune response_CCL2 signaling	54	1.70874e-09	6.96311e-07	19	PKC-zeta, IL-1 beta, IL-6, VE-cadherin, Occludin, G-protein beta/gamma, VEGF-A, AP-1, MCPIP, NF-kB, Claudin-5, Caveolin-1, ICAM1, ETS1, G-protein alpha-i family, ZO-1, c-Jun, ERK1/2, ZO-2
3	Cell adhesion_Endothelial cell contacts by junctional mechanisms	26	4.05529e-09	1.10169e-06	13	Connexin 37, VE-cadherin, Occludin, Alpha-actinin, Cingulin, Connexin 40, Claudin-5, Plakoglobin, JAM1, ZO-1, Alpha-catenin, Connexin 43, ZO-2
4	Cytoskeleton remodeling_TGF, WNT and cytoskeletal remodeling	111	7.60705e-09	1.54994e-06	27	Talin, LRP5, p15, VEGF-A, MLK3(MAP3K11), Alpha-actinin, CRK, VEGFR-2, PI3K reg class IA, Caveolin-1, Collagen IV, p21, Vinculin, C1 inhibitor, Tcf(Lef), c-Myc, Dsh, WNT, ERK1 (MAPK3), PAI1, H-Ras, ILK, MRLC, Frizzled, FOXO3A, c-Jun, ERK1/2
5	Cell adhesion_Chemokines and adhesion	100	1.51265e-08	2.15325e-06	25	Talin, G-protein beta/gamma, VEGF-A, Alpha-actinin, CRK, VEGFR-2, NF-kB, PI3K reg class IA, Caveolin-1, Collagen IV, Caveolin-2, Vinculin, Thrombospondin 1, MSN (moesin), Tcf(Lef), c-Myc, LAMA4, PAI1, G-protein alpha-i family, Zyxin, H-Ras, Rap1GAP1, ILK, c-Jun, ERK1/2
6	Development_PEDF signaling	49	1.58522e-08	2.15325e-06	17	IL-1 beta, IL-6, Bcl-XL, VEGF-A, VEGFR-2, PEDF-R (iPLA2-zeta), RelA (p65 NF-kB subunit), NF-kB, PI3K reg class IA, JunD, JunB, Fra-1, MIP-1-alpha, Fra-2, BDNF, NFKBIA, ERK1/2
7	Cytoskeleton remodeling_Cytoskeleton remodeling	102	2.32755e-08	2.70993e-06	25	Talin, eIF4H, VEGF-A, MLK3(MAP3K11), Alpha-actinin, CRK, VEGFR-2, eIF4G1/3, PI3K reg class IA, Caveolin-1, Collagen IV, p21, Vinculin, eIF4G1, C1 inhibitor, MyHC, Tcf(Lef), c-Myc, PAI1, Zyxin, H-Ras, ILK, MRLC, c-Jun, ERK1/2
8	Development_Oligodendrocyte differentiation from adult stem cells	51	3.1529e-08	3.21202e-06	17	PDGF-A, TR-alpha, SMAD9 (SMAD8), CNTN1 (F3), EDNRB, SHH, PDGF-B, SMAD6, BMP receptor 2, CNTN6, Endothelin-1, SMAD7, p90Rsk, BMP2, CSPG4 (NG2), ERK1/2, TR-beta1
9	Development_Regulation of epithelial-to-mesenchymal transition (EMT)	64	4.15412e-08	3.76178e-06	19	PDGF-A, IL-1 beta, Oncostatin M, HEY1, VE-cadherin, Occludin, TGF-beta 2, NOTCH4, RelA (p65 NF-kB subunit), PDGF-B, Endothelin-1, DLL4, WNT, EGFR, PAI1, ZO-1, SRF, Frizzled, c-Jun
10	Immune response_IL-6 signaling pathway	31	5.78279e-08	4.71298e-06	13	IL-6, NF-kB, JunD, sIL6-RA, C/EBPbeta, SHP-2, H-Ras, SRF, SOCS3, c-Jun, ERK1/2, IL6RA, C/EBPdelta
11	Regulation of Tissue factor signaling in cancer	43	1.03105e-07	7.63915e-06	15	EPAS1, EGR1, TNF-R2, VEGF-A, AP-1, VEGFR-2, CD40(TNFRSF5), JunD, PSGL-1, EGFR, ERK1 (MAPK3), c-Jun/c-Jun, SRF, c-Jun, ERK1/2
12	Muscle contraction_Regulation of eNOS activity in endothelial cells	65	3.04751e-07	2.06976e-05	18	EPAS1, ETS2, G-protein beta/gamma, VEGF-A, G-protein alpha-q, AP-1, VEGFR-2, KLF2, EDNRB, PI3K reg class IA, Caveolin-1, Endothelin-1, Dynamin-2, GATA-2, ETS1, G-protein alpha-i family, c-Jun, FosB
13	Development_Beta-adrenergic receptors transactivation of EGFR	37	6.72847e-07	4.21823e-05	13	HB-EGF, G-protein beta/gamma, AP-1, Beta-2 adrenergic receptor, PP2A catalytic, PI3K reg class IA, GAB1, EGFR, ERK1 (MAPK3), G-protein alpha-i family, H-Ras, c-Jun, ERK1/2
14	Immune response_MIF-mediated glucocorticoid regulation	22	8.23936e-07	4.79649e-05	10	COX-2 (PTGS2), IL-6, I-kB, NF-kB, CD74, ICAM1, ETS1, NFKBIA, c-Jun, ERK1/2
15	Development_Cytokine-mediated regulation of megakaryopoiesis	57	1.13638e-06	6.17432e-05	16	PU.1, GAB2, IL-1 beta, IL-6, Bcl-XL, NF-kB, Cyclin D3, PI3K reg class IA, GAB1, p21, IRF1, sIL6-RA, c-Myc, SHP-2, FOXO3A, ERK1/2
16	Transcription_Sirtuin6 regulation and functions	64	1.23875e-06	6.30987e-05	17	Ubiquitin, SREBP1 precursor, RelA (p65 NF-kB subunit), HMGCS1, SREBP1 (nuclear), Ihh, SREBP2 (nuclear), CHIP, ICAM1, FASN, SREBP1 (Golgi membrane), SREBP2 precursor, LDLR, PDK4, HMDH, SREBP2 (Golgi membrane), FOXO3A
17	Regulation of GSK3 beta in bipolar disorder	46	1.83114e-06	8.77872e-05	14	LRP5, IL-1 beta, PP2A regulatory, PP2A catalytic, p90RSK1, GAB1, Nucleoredoxin, Dsh, WNT, BDNF, H-Ras, DVL-1, Frizzled, ERK1/2
18	IGF family signaling in colorectal cancer	60	2.40628e-06	0.000108951	16	COX-2 (PTGS2), Bcl-XL, MNK2(GPRK7), I-kB, VEGF-A, RelA (p65 NF-kB subunit), NF-kB, MAFG, Apo-2L(TNFSF10), IGF-2 receptor, IRS-2, ERK1 (MAPK3), H-Ras, c-Jun, ERK1/2, FosB
19	Immune response_HSP60 and HSP70/ TLR signaling pathway	54	2.84205e-06	0.000121909	15	Ubiquitin, MHC class I, IL-1 beta, IL-6, I-kB, TIRAP (Mal), TPL2(MAP3K8), CD83, AP-1, CD40(TNFRSF5), NF-kB, ICAM1, HSP70, c-Jun, ERK1/2
20	G-protein signaling_RhoB regulation pathway	16	4.45045e-06	0.000177137	8	ARHGEF3, ARHGEF2, mDIA2(DIAPH3), RhoB, DIA1, PLC-epsilon, RhoGDI alpha, PRK1
21	Immune response_Oncostatin M signaling via MAPK in human cells	37	4.78161e-06	0.000177137	12	Oncostatin M, EGR1, AP-1, C/EBPbeta, LDLR, SHP-2, PPAR-gamma, ERK1 (MAPK3), H-Ras, c-Jun, ERK1/2, LIFR
22	Development_Beta adrenergic receptors in brown adipocyte differentiation	37	4.78161e-06	0.000177137	12	EGR2 (Krox20), PPAR-gamma/RXR-alpha, Beta-2 adrenergic receptor, Beta-1 adrenergic receptor, FASN, C/EBPbeta, KLF4, PPAR-gamma, Adenylate cyclase, PPCKM, LPL, C/EBPdelta
23	Immune response_C5a signaling	50	5.5e-06	0.000194891	14	IL-1 beta, Oncostatin M, I-kB, G-protein beta/gamma, AP-1, NF-kB, PKC, p67-phox, PAI1, G-protein alpha-i family, p90Rsk, c-Jun, ERK1/2, PREX1
24	Blood coagulation_Platelet microparticle generation	71	5.84152e-06	0.000198368	17	Alpha-fodrin, IL-1 beta, G-protein alpha-q, von Willebrand factor, Talin-1, PTP-1B, PAR1, TRPC6, PKC, PAR4, MSN (moesin), Fodrin (spectrin), MyHC, cPLA2, SLC9A1, SLC21A2, P2Y1
25	Reproduction_GnRH signaling	72	7.15577e-06	0.000233278	17	EGR1, AP-1, PER1, FosB/JunB, HDAC5, NUR77, G-protein alpha-q/11, JunB, ATF-3, PKC-epsilon, H-Ras, Adenylate cyclase, p90Rsk, c-Jun, ERK1/2, MKP-1, FosB
26	Immune response_HMGB1/RAGE signaling pathway	53	1.15713e-05	0.000354718	14	IL-1 beta, IL-6, MIP-1-beta, I-kB, p90RSK1, NF-kB, ICAM1, MIP-1-alpha, DIA1, PAI1, NFKBIA, c-Jun, ERK1/2, RAGE
27	Immune response_IL-18 signaling	60	1.17514e-05	0.000354718	15	COX-2 (PTGS2), IL-1 beta, IL-6, I-kB, IL-18R1, AP-1, CXCL16, NF-kB, p67-phox, PI3K reg class IA, ICAM1, H-Ras, c-Jun, ERK1/2, Bcl-XS
28	Development_S1P1 receptor signaling via beta-arrestin	34	1.22784e-05	0.000357388	11	G-protein beta/gamma, S1P1 receptor, GAB1, Beta-arrestin1, Dynamin-2, ERK1 (MAPK3), G-protein alpha-i family, G-protein alpha-i2, H-Ras, p90Rsk, ERK1/2
29	Immune response_Oncostatin M signaling via MAPK in mouse cells	35	1.67809e-05	0.0004716	11	Oncostatin M, EGR1, AP-1, C/EBPbeta, LDLR, SHP-2, PPAR-gamma, ERK1 (MAPK3), H-Ras, c-Jun, ERK1/2
30	Stimulation of TGF-beta signaling in lung cancer	48	1.76986e-05	0.000480812	13	COX-2 (PTGS2), IL-1 beta, TGF-beta 2, I-kB, EGR1, VEGF-A, TGF-beta, RelA (p65 NF-kB subunit), MMP-28, Vinculin, Furin, Ski, PAI1
31	Inhibition of neutrophil migration by proresolving lipid mediators in COPD	70	2.05682e-05	0.000540745	16	Talin, FPRL1, IL-1 beta, G-protein beta/gamma, TNF-R2, PECAM1, Alpha-actinin, NF-kB, PKC, ICAM1, Vinculin, MSN (moesin), G-protein alpha-i family, FPR, c-Jun, PREX1
32	Cell adhesion_Gap junctions	30	2.2838e-05	0.000581655	10	Tubulin beta, Connexin 37, Occludin, Cingulin, Connexin 40, PKC, Caveolin-1, ZO-1, Connexin 43, ZO-2
33	Immune response_Substance P-stimulated expression of proinflammatory cytokines via MAPKs	43	2.67639e-05	0.000660987	12	CCL3L1, COX-2 (PTGS2), GRO-2, IL-6, MIP-1-beta, I-kB, G-protein beta/gamma, G-protein alpha-q, PKC-epsilon, GRO-3, c-Jun, ERK1/2
34	Development_Leptin signaling via JAK/STAT and MAPK cascades	25	2.92461e-05	0.000701046	9	EGR1, VEGF-A, PTP-1B, Endothelin-1, cPLA2, SHP-2, H-Ras, SOCS3, ERK1/2
35	Immune response_IL-3 activation and signaling pathway	31	3.16105e-05	0.000736073	10	Oncostatin M, ID1, EGR1, AP-1, CISH, SHP-2, Pim-1, H-Ras, SOCS3, ERK1/2
36	Immune response_IL-1 signaling pathway	44	3.44789e-05	0.000780563	12	COX-2 (PTGS2), Ubiquitin, IL-1 beta, IL-6, I-kB, AP-1, IRF1, Endothelin-1, c-Jun/c-Jun, PAI1, TOLLIP, c-Jun
37	Development_Thyroliberin signaling	60	5.27027e-05	0.00111005	14	G-protein alpha-11, G-protein beta/gamma, G-protein alpha-q, G-protein alpha-q/11, JunB, PKC-epsilon, ETS1, nNOS, G-protein alpha-i2, H-Ras, Adenylate cyclase, CaMK II alpha, ERK1/2, MKP-1
38	Apoptosis and survival_Role of PKR in stress-induced apoptosis	53	5.56437e-05	0.00111005	13	I-kB, PP2A regulatory, PP2A catalytic, NF-kB, TRIF (TICAM1), p21, IRF1, TLR3, ATF-3, c-Myc, NFKBIA, ERK1/2, PPP2R5A
39	Development_Insulin, IGF-1 and TNF-alpha in brown adipocyte differentiation	53	5.56437e-05	0.00111005	13	PPAR-gamma/RXR-alpha, SREBP1 (nuclear), Beta-2 adrenergic receptor, Beta-1 adrenergic receptor, INSIG1, IRS-2, FASN, GATA-2, C/EBPbeta, PPAR-gamma, PPCKM, ERK1/2, C/EBPdelta
40	High shear stress-induced platelet activation	46	5.58432e-05	0.00111005	12	Ephrin-B1, Talin, G-protein beta/gamma, Alpha-actinin, von Willebrand factor, PAR1, Gas6, Vinculin, JAM1, PAR4, UFO, G-protein alpha-i family
41	Signal transduction_PTMs in IL-17-induced CIKS-independent signaling pathways	46	5.58432e-05	0.00111005	12	TPL2(MAP3K8), AP-1, NF-kB, c-Jun/Fra-1, PI3K reg class IA, Fra-1, C/EBPbeta, p90Rsk, c-Jun, ERK1/2, MKP-1, C/EBPdelta
42	Immune response_ETV3 affect on CSF1-promoted macrophage differentiation	33	5.80041e-05	0.00112556	10	ETS2, AP-1, HDAC5, 08p22/MSR1(CD204), c-Myc, ETS1, H-Ras, SRF, c-Jun, ERK1/2
43	Cell adhesion_Integrin inside-out signaling in neutrophils	76	6.0413e-05	0.00114504	16	PKC-zeta, Talin, G-protein beta/gamma, DAP12, Talin-1, Hck, ICAM1, VASP, PSGL-1, G-protein alpha-i family, G-protein alpha-i2, FPR, Protein kinase G, PREX1, FGR, RAGE
44	Development_PIP3 signaling in cardiac myocytes	47	7.02652e-05	0.0013015	12	PKC-zeta, Bcl-XL, G-protein beta/gamma, PTP-1B, PI3K reg class IA, GAB1, c-Myc, PARD6, H-Ras, p90Rsk, FOXO3A, Cyclin D
45	Development_Thrombopoetin signaling via JAK-STAT pathway	22	7.5652e-05	0.00136524	8	Oncostatin M, Bcl-XL, TAP1 (PSF1), SHPS-1, CISH, p21, SHP-2, SOCS3
46	Signal transduction_Erk Interactions: Inhibition of Erk	34	7.70565e-05	0.00136524	10	MKP-3, MKP-7, PP2A catalytic, PKC, PTPRR, PEA15, MKP-X, VHR, ERK1/2, MKP-1
47	Development_Mu-type opioid receptor regulation of proliferation	28	8.16508e-05	0.00140288	9	HB-EGF, G-protein beta/gamma, JunB, PKC-epsilon, EGFR, G-protein alpha-i family, H-Ras, SRF, ERK1/2
48	PGE2 pathways in cancer	55	8.42111e-05	0.00140288	13	COX-2 (PTGS2), EGR1, G-protein beta/gamma, VEGF-A, NURR1, Beta-arrestin1, Tcf(Lef), c-Myc, EGFR, ERK1 (MAPK3), G-protein alpha-i family, Adenylate cyclase, SLC21A2
49	Development_Regulation of lung epithelial progenitor cell differentiation	41	8.6152e-05	0.00140288	11	SMAD9 (SMAD8), SP-C, SP-A, SHH, WNT3A, Tcf(Lef), GATA-6, WNT, Frizzled, Podoplanin, Napsin A
50	Immune response_C3a signaling	48	8.77874e-05	0.00140288	12	IL-1 beta, IL-6, G-protein beta/gamma, VEGF-A, RelA (p65 NF-kB subunit), CD40(TNFRSF5), G-protein alpha-i family, Adenylate cyclase, NFKBIA, C3aR, FOXO3A, ERK1/2
