# Supplementary material for: Identification and validation of differentially expressed transcripts by RNA-sequencing of formalin-fixed, paraffin-embedded (FFPE) lung tissue from patients with Idiopathic Pulmonary Fibrosis
Source: BMC Pulm Med. 2017 Jan 12;17:15. doi: 10.1186/s12890-016-0356-4 (PMC5228096; doi:10.1186/s12890-016-0356-4)
Supplement: Additional file 6: Table S3. — Enrichment pathway analysis MetaCore_common increased genes_microarrays vs RNA-Seq. (XLS 55 kb) [file 12890_2016_356_MOESM6_ESM.xls]

## Sheet: Pathway Maps
Enrichment analysis report - Common up - regulated genes microarray vs RNA-seq
#	Maps	Total	p-value	FDR	In Data	Network Objects from Active Data
1	Cell adhesion_ECM remodeling	52	1.50955e-05	0.00970641	9	IBP4, SERPINE2, IGF-1, Matrilysin (MMP-7), MMP-16, MMP-13, Versican, Collagen III, Collagen IV
2	Development_Regulation of epithelial-to-mesenchymal transition (EMT)	64	8.34993e-05	0.0267488	9	N-cadherin, TGF-beta 3, HGF receptor (Met), Claudin-1, WNT, SLUG, Lef-1, PDGF-D, Frizzled
3	Development_WNT signaling pathway. Part 2	53	0.0001248	0.0267488	8	Matrilysin (MMP-7), Tcf(Lef), Claudin-1, WNT, SLUG, Lef-1, Frizzled, ENC1
4	Colorectal cancer (general schema)	30	0.00018133	0.0291488	6	IGF-1, HGF receptor (Met), Ephrin-B, WNT, WNT5A, Frizzled
5	Development_TGF-beta-dependent induction of EMT via SMADs	35	0.000439177	0.0564782	6	N-cadherin, TGF-beta 3, TGF-beta, Claudin-1, SLUG, Lef-1
6	Immune response_NFAT in immune response	51	0.00060333	0.0644181	7	CD28, LAT, NF-AT3(NFATC4), CD79 complex, IKK-beta, NF-AT, BLNK
7	Cell adhesion_Cadherin-mediated cell adhesion	26	0.000772521	0.0644181	5	N-cadherin, HGF receptor (Met), M-cadherin, Actin, P-cadherin
8	Immune response_Alternative complement pathway	39	0.00080147	0.0644181	6	Factor H, C6, Factor I, Factor Ba, Factor Bb, Factor B
9	Chemotaxis_CCL16-, CCL20-, CXCL16- and CCL25-mediated cell migration	43	0.00135996	0.0884137	6	PDK (PDPK1), G-protein alpha-i family, MMP-13, CCR5, MMP-11 (Str-3), CCR2
10	Chemotaxis_Leukocyte chemotaxis	75	0.00137502	0.0884137	8	CD28, PDK (PDPK1), Actin, CCL19, G-protein alpha-i family, SDF-1, CCR7, CXCL13
11	DNA damage_Role of Brca1 and Brca2 in DNA repair	30	0.0015231	0.089032	5	ATR, Chk2, ATM, MSH2, Brca2
12	DNA damage_DNA-damage-induced responses	9	0.00175684	0.0941374	3	ATR, Chk2, ATM
13	Development_TGF-beta-dependent induction of EMT via RhoA, PI3K and ILK.	46	0.00194401	0.0961538	6	PDK (PDPK1), TGF-beta 3, Claudin-1, Actin, SLUG, Lef-1
14	Immune response_CXCR4 signaling via second messenger	34	0.00270728	0.124342	5	PDK (PDPK1), LAT, G-protein alpha-i family, SDF-1, IKK-beta
15	Signal transduction_PTMs in BAFF-induced signaling	51	0.003315	0.140655	6	BCMA(TNFRSF17), PDK (PDPK1), TACI(TNFRSF13B), Pim-2, BAFF-R, NARF
16	Cytoskeleton remodeling_Keratin filaments	36	0.00349996	0.140655	5	Tubulin beta, Keratin 17, Plakophilin 2, Keratin 6A, Keratin 5
17	Development_Neural stem cell lineage commitment (schema)	38	0.00444688	0.168197	5	ATP1A2, Tubulin beta 3, FZD9, MAP-1B, Smoothened
18	PGE2 pathways in cancer	55	0.0048488	0.168634	6	PDK (PDPK1), HIF1A, Tcf(Lef), G-protein alpha-i family, PGES, Lef-1
19	Apoptosis and survival_APRIL and BAFF signaling	39	0.00498297	0.168634	5	BCMA(TNFRSF17), TACI(TNFRSF13B), TRAF5, BAFF-R, IKK-beta
20	DNA damage_Role of NFBD1 in DNA damage response	13	0.00549046	0.176518	3	ATR, Chk2, ATM
21	Development_Regulation of lung epithelial progenitor cell differentiation	41	0.00618983	0.181672	5	Aquaporin 5, Tcf(Lef), WNT, SMAD1, Frizzled
22	Apoptosis and survival_Anti-apoptotic TNFs/NF-kB/Bcl-2 pathway	42	0.00686431	0.181672	5	BCMA(TNFRSF17), TACI(TNFRSF13B), NGFR(TNFRSF16), TRAF5, IKK-beta
23	Apoptosis and survival_Lymphotoxin-beta receptor signaling	42	0.00686431	0.181672	5	TRAF5, CCL19, SDF-1, IKK-beta, CXCL13
24	Apoptosis and survival_Anti-apoptotic TNFs/NF-kB/IAP pathway	27	0.00706344	0.181672	4	BCMA(TNFRSF17), TACI(TNFRSF13B), TRAF5, IKK-beta
25	Transcription_Role of Akt in hypoxia induced HIF1 activation	27	0.00706344	0.181672	4	PDK (PDPK1), HIF1A, GLUT1, Transferrin
26	Cell adhesion_Chemokines and adhesion	100	0.00818919	0.199332	8	SERPINE2, Tcf(Lef), Actin, G-protein alpha-i family, MMP-13, G-protein alpha-o, Collagen IV, GCP2
27	Apoptosis and survival_DNA-damage-induced apoptosis	15	0.0083701	0.199332	3	ATR, Chk2, ATM
28	Development_Hedgehog signaling	46	0.0100776	0.228597	5	CDON, Skp2/TrCP/FBXW, beta-TrCP, Smoothened, HHAT
29	DNA damage_Brca1 as a transcription regulator	30	0.01031	0.228597	4	ATR, Chk2, ATM, MSH2
30	Role of Tissue factor-induced Thrombin signaling in cancerogenesis	66	0.0116919	0.241471	6	Tissue factor, PDK (PDPK1), Coagulation factor V, G-protein alpha-i family, MMP-13, IKK-beta
31	Chemotaxis_CCR1 signaling	48	0.0120172	0.241471	5	CCL14, G-protein alpha-i family, IKK-beta, G-protein alpha-o, CCL13
32	Regulation of metabolism_Triiodothyronine and Thyroxine signaling	48	0.0120172	0.241471	5	DIO2, Calcipressin 2, HIF1A, GLUT1, PFKP
33	Ligand-independent activation of Androgen receptor in Prostate Cancer	67	0.0125405	0.244349	6	IGF-1, PDK (PDPK1), Tcf(Lef), PP2A regulatory, Frizzled, SRD5A1
34	Signal transduction_IP3 signaling	49	0.0130759	0.247289	5	PDK (PDPK1), LAT, HGF receptor (Met), Galpha(q)-specific nucleotide-like GPCRs, CD79 complex
35	G-protein signaling_RhoA regulation pathway	34	0.0159509	0.28132	4	IGF-1, ECT2, Ephrin-A receptors, Rhophilin 1
36	Development_Role of cell-cell and ECM-cell interactions in oligodendrocyte differentiation and myelination	34	0.0159509	0.28132	4	Connexin 26, NGFR(TNFRSF16), Caspr1, NCAM1
37	Development_WNT signaling pathway. Part 1. Degradation of beta-catenin in the absence WNT signaling	19	0.0163743	0.28132	3	Tcf(Lef), Skp2/TrCP/FBXW, beta-TrCP
38	Immune response_T cell subsets: cell surface markers	52	0.0166254	0.28132	5	CTLA-4, CCR5, SLAM, GITR, CCR7
39	Immune response_Differentiation of natural regulatory T cells	35	0.017611	0.290355	4	CD28, CTLA-4, JAK3, GITR
40	Immune response_Regulation of T cell function by CTLA-4	36	0.0193748	0.309295	4	CD28, PDK (PDPK1), LAT, CTLA-4
41	Cell adhesion_Integrin inside-out signaling in T cells	74	0.0197218	0.309295	6	LAT, JAK3, CCL19, G-protein alpha-i family, SDF-1, CCR7
42	Development_Role of HGF in hematopoietic stem cell mobilization	21	0.0215444	0.317673	3	PDK (PDPK1), HGF receptor (Met), HIF1A
43	Development_Role of G-CSF in hematopoietic stem cell mobilization	21	0.0215444	0.317673	3	Cathepsin K, SDF-1, GFI-1
44	Airway smooth muscle contraction in asthma	56	0.0222791	0.317673	5	PGF2aR, Phospholamban, CysLT1 receptor, G-protein alpha-i family, BDKRB2
45	Immune response_CD28 signaling	56	0.0222791	0.317673	5	CD28, LAT, NF-AT3(NFATC4), IKK-beta, NF-AT
46	Cell cycle_Regulation of G1/S transition (part 1)	38	0.0232203	0.317673	4	Chk2, PP2A regulatory, Skp2/TrCP/FBXW, beta-TrCP
47	Signal transduction_Soluble CXCL16 signaling	38	0.0232203	0.317673	4	PDK (PDPK1), Osteopontin, G-protein alpha-i family, IKK-beta
48	Cell cycle_Role of 14-3-3 proteins in cell cycle regulation	22	0.0244257	0.327203	3	ATR, Chk2, ATM
49	Action of GSK3 beta in bipolar disorder	23	0.0275045	0.360926	3	Tcf(Lef), Lef-1, MAP-1B
50	Breast cancer (general schema)	41	0.0298016	0.380606	4	ESR2, TGF-beta, Smoothened, Brca2
